# Supplementary material for: A large scale mass spectrometry-based histone screening for assessing epigenetic developmental toxicity
Source: Sci Rep. 2022 Jan 24;12:1256. doi: 10.1038/s41598-022-05268-x (PMC8786925; doi:10.1038/s41598-022-05268-x)
Supplement: Supplementary file 1 — Supplementary Information 1. [file 41598_2022_5268_MOESM1_ESM.xlsx]

## Sheet: Info
Normalisation
Sheets in the document
Calculation template	Shows how the robust estimation mean and limits are calculated for one sample.
Calculation VPA	Shows how the robust estimation mean and limits are calculated for all samples in the VPA experiment.
Component "X"	Shows the Median, Count, MAD, ~STD, and robust estimation mean and limits for all samples in the "X" experiment.
Background information
	Normalisation is required in LC-MS proteomics experiments to calibrate data between different sample runs. This corrects for systematic experimental variation when running samples (for example, differences in sample loading). The key underlying assumption is that most peptide ions do not change in abundance (the abundance distributions do not alter globally), and hence recalibration to globally a…
Definitions
Normalisation reference (REF)	One run is automatically selected by Progenesis QI as the normalisation reference. This is the target against which all samples are normalized.
Ratio	The ratio of the value of the peptide ion abundance in that run to the value in the normalisation reference.
Log10(Ratio)	Log transformation is applied to convert the ratiometric data from a skewed to a normal distribution.
Median	Median of the Log10(Ratio).
Absolute Deviation	The absolute value of the diffrence between the Log10(Ratio) and the median.
MAD	Median of the Absolute Deviation.
~STD	Estimate of the standard deviviation. (=1.4826 * MAD)
Log10(Upper)	The robust upper estimation limit. (= Median + 3 * (~STD))
Log10(Lower)	The robust lower estimation limit. (=Median - 3 * (~STD))
Within limits	Check if the Loh10(Ratio) lies within the robust etimation limits.
Log10(Norm Factor)	The average of all the Log10(Ratio) that lie within the robust estimation limits.
Count	Number of peptides used for normalisation.
Exclusion (EXCL)	Samples with an estimated standard deviation (~STD) greater than 0,4 were exluded from the analysis.

## Sheet: Calculation template
Target Sample	Normalisation Reference (REF)	Ratio	Log10(Ratio)	Absolute Deviation	Within limits
H2O_D2	02_A						Median
9625.91	22621.2	2.35004	0.371075	0.0742692	0.371075		0.296805
5280.05	12054.7	2.28307	0.358519	0.0617141	0.358519
5956.12	9804.47	1.64612	0.216461	0.0803443	0.216461		Count
4964.93	11229.1	2.26168	0.354431	0.057626	0.354431		199
3942.23	8476.56	2.1502	0.332478	0.0356729	0.332478
2483.9	7677.71	3.09099	0.490098	0.193292	0.490098		MAD
4422.06	5935.08	1.34215	0.127802	0.169003	0.127802		0.164254
4142.55	4064.98	0.981275	-0.00820907	0.305014	-0.00820907
11.5141	89.0296	7.73221	0.888304	0.591498	0.888304		~STD
2748.5	3715.49	1.35182	0.13092	0.165885	0.13092		0.243523
3290.79	5874.85	1.78524	0.251697	0.0451085	0.251697
1612	3548.16	2.2011	0.342639	0.0458337	0.342639		Log10(Upper)
1990.74	3270.9	1.64306	0.215654	0.0811515	0.215654		1.02738
1224.17	3125.64	2.55328	0.407098	0.110293	0.407098
1854.57	2725.03	1.46936	0.167128	0.129678	0.167128		Log10(Lower)
1392.55	3959.52	2.84335	0.45383	0.157025	0.45383		-0.433765
1913.4	5047.16	2.6378	0.421242	0.124436	0.421242
1074.66	1580.51	1.47071	0.167527	0.129278	0.167527		Log10(Norm Factor)
1175.48	2212.6	1.8823	0.274689	0.0221168	0.274689		0.285435
1960.51	3738.8	1.90705	0.280363	0.0164423	0.280363
673.79	973.444	1.44473	0.159787	0.137019	0.159787
1596.89	3006.63	1.88281	0.274806	0.021999	0.274806
1158.31	1429.24	1.2339	0.0912795	0.205526	0.0912795
852.988	1827.5	2.14247	0.330914	0.0341088	0.330914
792.013	2345.23	2.9611	0.471453	0.174648	0.471453
2409.07	3782.33	1.57004	0.19591	0.100895	0.19591
840.4	1779.92	2.11794	0.325914	0.0291084	0.325914
336.61	1113.8	3.30886	0.519678	0.222873	0.519678
877.14	2109.35	2.40481	0.38108	0.0842749	0.38108
398.008	1025.41	2.57636	0.411006	0.114201	0.411006
624.101	1397.35	2.23898	0.35005	0.0532443	0.35005
750.078	1036.31	1.3816	0.140382	0.156423	0.140382
732.697	1654.1	2.25755	0.353637	0.0568312	0.353637
538.708	620.605	1.15202	0.0614615	0.235344	0.0614615
4117.96	2524.26	0.612988	-0.212548	0.509354	-0.212548
791.494	975.364	1.23231	0.0907188	0.206087	0.0907188
379.441	1096.99	2.89108	0.46106	0.164254	0.46106
258.268	528.229	2.04527	0.310751	0.013946	0.310751
176.74	952.085	5.38693	0.731341	0.434536	0.731341
575.159	687.843	1.19592	0.0777012	0.219104	0.0777012
1381.24	1994.85	1.44425	0.159641	0.137164	0.159641
410.52	719.954	1.75376	0.243971	0.0528344	0.243971
1337.11	1306.88	0.977394	-0.00993015	0.306736	-0.00993015
444.915	982.176	2.20756	0.343913	0.0471074	0.343913
634.641	1116.12	1.75866	0.245182	0.0516232	0.245182
159.428	468.462	2.9384	0.468111	0.171305	0.468111
285.975	1204.24	4.211	0.624385	0.327579	0.624385
160.89	454.457	2.82464	0.450964	0.154158	0.450964
900.781	1153.77	1.28085	0.107499	0.189306	0.107499
298.02	539.966	1.81185	0.258122	0.0386837	0.258122
143.218	375.471	2.62167	0.418578	0.121772	0.418578
1441.57	1687.71	1.17074	0.0684623	0.228343	0.0684623
78.486	114.201	1.45505	0.162878	0.133928	0.162878
273.724	658.424	2.40543	0.381194	0.0843882	0.381194
161.597	293.232	1.81459	0.258778	0.0380269	0.258778
112.119	357.158	3.18551	0.50318	0.206374	0.50318
274.029	421.505	1.53818	0.187006	0.1098	0.187006
148.062	180.705	1.22046	0.0865245	0.210281	0.0865245
137.254	494.105	3.59994	0.556295	0.25949	0.556295
448.763	674.168	1.50228	0.176751	0.120054	0.176751
85.7465	441.696	5.15119	0.711907	0.415102	0.711907
341.415	566.079	1.65804	0.219595	0.0772109	0.219595
198.103	335.381	1.69296	0.228647	0.0681585	0.228647
77.3281	156.12	2.01892	0.30512	0.00831466	0.30512
87.3987	130.774	1.4963	0.175018	0.121788	0.175018
251.606	1053.28	4.18622	0.621822	0.325016	0.621822
71.6992	106.886	1.49076	0.173407	0.123399	0.173407
81.4027	249.369	3.0634	0.486204	0.189398	0.486204
55.1054	210.112	3.81291	0.581256	0.284451	0.581256
1256.72	432.973	0.344527	-0.462777	0.759583
36.2025	103.683	2.86397	0.456969	0.160163	0.456969
222.208	132.284	0.595316	-0.225252	0.522058	-0.225252
182.005	360.569	1.98109	0.296904	9.90128e-05	0.296904
137.244	300.605	2.1903	0.340503	0.043698	0.340503
1338.59	1396.42	1.0432	0.0183679	0.278437	0.0183679
115.918	221.711	1.91265	0.281637	0.0151688	0.281637
103.96	335.925	3.23128	0.509374	0.212569	0.509374
264.389	513.381	1.94176	0.288196	0.00860919	0.288196
52.2499	226.358	4.33221	0.63671	0.339905	0.63671
85.6466	266.867	3.11591	0.493585	0.19678	0.493585
123.727	62.0299	0.501344	-0.299864	0.59667	-0.299864
41.9732	53.0677	1.26432	0.101858	0.194948	0.101858
111.598	297.186	2.663	0.425371	0.128566	0.425371
1093.26	525.873	0.481015	-0.317842	0.614647	-0.317842
62.2782	153.426	2.46356	0.391564	0.0947581	0.391564
68.5206	141.138	2.05979	0.313823	0.0170173	0.313823
1375.27	2928.23	2.1292	0.328217	0.0314111	0.328217
399.782	167.158	0.418124	-0.378695	0.675501	-0.378695
58.5848	139.111	2.37453	0.375578	0.0787722	0.375578
28.0139	107.314	3.83075	0.583284	0.286478	0.583284
67.7119	121.894	1.80018	0.255316	0.0414889	0.255316
754.731	394.443	0.522627	-0.281808	0.578614	-0.281808
77.6671	102.549	1.32037	0.120696	0.17611	0.120696
74.8535	153.202	2.04669	0.311051	0.014246	0.311051
19.9564	52.7107	2.6413	0.421818	0.125012	0.421818
45.4142	125.897	2.77219	0.442823	0.146017	0.442823
7.46664	135.481	18.1449	1.25875	0.961948
49.3752	117.806	2.38593	0.377657	0.0808518	0.377657
126.291	214.591	1.69918	0.23024	0.0665658	0.23024
26.5926	50.1852	1.88719	0.275816	0.0209896	0.275816
291.173	276.428	0.949361	-0.0225685	0.319374	-0.0225685
206.866	78.0499	0.377297	-0.423316	0.720122	-0.423316
39.1613	158.633	4.05076	0.607537	0.310732	0.607537
55.4787	114.154	2.05762	0.313365	0.01656	0.313365
52.9638	124.015	2.3415	0.369495	0.0726895	0.369495
64.1584	182.644	2.84676	0.454352	0.157546	0.454352
41.0542	81.3136	1.98064	0.296805	0	0.296805
21.2806	24.1534	1.13499	0.0549939	0.241811	0.0549939
506.331	596.945	1.17896	0.0715002	0.225305	0.0715002
41.0696	110.202	2.68329	0.428668	0.131862	0.428668
6.16302	88.3255	14.3315	1.15629	0.859487
60.5348	86.1533	1.4232	0.153267	0.143538	0.153267
839.147	200.729	0.239206	-0.621228	0.918033
150.032	71.9288	0.479423	-0.319281	0.616086	-0.319281
10.5601	44.1976	4.18536	0.621732	0.324927	0.621732
34.9674	54.8776	1.56939	0.195732	0.101073	0.195732
16.1409	65.5661	4.06211	0.608752	0.311946	0.608752
554.622	376.727	0.679251	-0.16797	0.464775	-0.16797
6.29264	58.2315	9.25391	0.966325	0.66952	0.966325
86.3487	171.014	1.98051	0.296776	2.93383e-05	0.296776
154.721	301.394	1.94798	0.289584	0.00722131	0.289584
80.8218	123.64	1.52978	0.184629	0.112176	0.184629
21.7862	50.3467	2.31094	0.363789	0.0669838	0.363789
4.9463	30.1954	6.10464	0.78566	0.488855	0.78566
102.255	269.73	2.63783	0.421247	0.124441	0.421247
74.2473	244.779	3.29681	0.518093	0.221288	0.518093
65.8481	77.2479	1.17312	0.0693439	0.227461	0.0693439
40.1619	113.373	2.82291	0.450697	0.153891	0.450697
11.0684	48.2698	4.36104	0.63959	0.342785	0.63959
18.9049	53.3284	2.82087	0.450383	0.153578	0.450383
42.9575	41.1941	0.95895	-0.0182038	0.315009	-0.0182038
138.549	650.704	4.69655	0.671779	0.374973	0.671779
1.87526	26.8929	14.3408	1.15657	0.859769
238.053	196.712	0.826336	-0.0828434	0.379649	-0.0828434
15.6744	32.1598	2.05174	0.312122	0.0153163	0.312122
0	48.2396
124.895	132.421	1.06026	0.0254106	0.271395	0.0254106
65.6819	77.2326	1.17586	0.0703549	0.22645	0.0703549
73.1535	234.077	3.1998	0.505123	0.208318	0.505123
9.89584	25.9267	2.61996	0.418294	0.121489	0.418294
12.1054	13.2977	1.09849	0.040798	0.256007	0.040798
20.4056	33.5315	1.64325	0.215704	0.0811016	0.215704
3.92407	3.85237	0.981727	-0.00800908	0.304814	-0.00800908
170.403	313.854	1.84183	0.26525	0.0315553	0.26525
107.994	176.998	1.63897	0.21457	0.0822352	0.21457
26.5674	34.4555	1.29691	0.112909	0.183896	0.112909
124.254	147.702	1.18872	0.0750787	0.221727	0.0750787
20.3598	25.9437	1.27426	0.105257	0.191548	0.105257
38.0661	45.0659	1.18388	0.0733094	0.223496	0.0733094
90.2014	133.122	1.47583	0.169037	0.127768	0.169037
24.9305	40.2133	1.61302	0.207639	0.0891663	0.207639
6.2547	38.9799	6.23209	0.794634	0.497829	0.794634
1.24385	12.8821	10.3566	1.01522	0.718413	1.01522
148.213	42.3899	0.286006	-0.543625	0.84043
16.7538	39.1073	2.33423	0.368143	0.0713378	0.368143
3.76501	52.0368	13.8211	1.14054	0.843738
17.1846	6.99555	0.407082	-0.390318	0.687124	-0.390318
9.70297	21.8554	2.25244	0.352654	0.0558488	0.352654
22.1971	28.0495	1.26365	0.101628	0.195177	0.101628
0	1.64323
25.6085	29.9417	1.16921	0.0678924	0.228913	0.0678924
24.1356	68.3123	2.83035	0.45184	0.155034	0.45184
2.64369	46.1314	17.4496	1.24179	0.944981
0	32.9511
5.88175	18.981	3.2271	0.508813	0.212008	0.508813
6.76114	24.0384	3.55538	0.550886	0.25408	0.550886
2.76554	40.8001	14.753	1.16888	0.872075
93.4698	328.226	3.51157	0.545501	0.248696	0.545501
11.3551	25.866	2.27792	0.357538	0.0607324	0.357538
0.480686	15.6547	32.5674	1.51278	1.21598
43.8458	260.441	5.93993	0.773781	0.476976	0.773781
38.6529	88.7498	2.29607	0.360986	0.0641804	0.360986
54.1086	80.5689	1.48902	0.172901	0.123904	0.172901
21.2759	36.812	1.73022	0.238101	0.0587041	0.238101
39.7756	65.2357	1.64009	0.214868	0.0819371	0.214868
0	9.51736
0.64859	24.114	37.1792	1.5703	1.27349
4.90242	9.28293	1.89354	0.277275	0.0195308	0.277275
49.4305	19.6919	0.398375	-0.399708	0.696513	-0.399708
9.69107	9.48811	0.979058	-0.00919163	0.305997	-0.00919163
125.384	214.329	1.70939	0.23284	0.0639649	0.23284
4.0775	41.7457	10.2381	1.01022	0.713412	1.01022
3.37178	0.0958068	0.0284143	-1.54646	1.84327
5.82123	36.5336	6.27593	0.797678	0.500873	0.797678
7.39276	11.3951	1.54139	0.187913	0.108892	0.187913
19.0646	3.28791	0.172461	-0.763309	1.06011
0.545044	10.8877	19.9759	1.30051	1.0037
0.877869	37.9422	43.2208	1.63569	1.33889
0	12.065
3.09481	1.285	0.415212	-0.38173	0.678536	-0.38173
15.143	7.31436	0.48302	-0.316035	0.61284	-0.316035
0	0
4700.52	5959.61	1.26786	0.103072	0.193734	0.103072
73.295	201.336	2.74692	0.438846	0.142041	0.438846
163.572	223.616	1.36708	0.135793	0.161013	0.135793
6052.29	10070.5	1.66391	0.221129	0.0756761	0.221129
2051.63	4459.22	2.1735	0.33716	0.0403544	0.33716
344.299	1258.46	3.65515	0.562905	0.266099	0.562905
1660.33	2615.42	1.57524	0.197346	0.0994591	0.197346
1021.15	1640.57	1.6066	0.205907	0.0908987	0.205907
624.025	827.726	1.32643	0.122684	0.174121	0.122684
20.7366	116.761	5.63065	0.750559	0.453753	0.750559
33.2863	75.6422	2.27248	0.356499	0.059694	0.356499
5.73022	38.8631	6.78213	0.831366	0.534561	0.831366
5.7417	21.889	3.81229	0.581186	0.284381	0.581186

## Sheet: Calculations VPA
RAW																						REF	Ratio																						Log10 (Ratio)
Sample 1	Sample 2	Sample 3	Sample 4	Sample 5	Sample 6	Sample 7	Sample 8	Sample 9	Sample 10	Sample 11	Sample 12	Sample 13	Sample 14	Sample 15	Sample 16	Sample 17	Sample 18	Sample 19	Sample 20	Sample 21	Sample 22						REF																						REF
004 _B2	004_A	004_C	004_D2	02_A	02_B	02_C	02_D	1_A	1_B	1_C	1_D	5_A	5_C	5_D	H2O _B2	H2O_A1	H2O_A2	H2O_B1	H2O_C	H2O_D1	H2O_D2	02_A	004 _B2	004_A	004_C	004_D2	02_A	02_B	02_C	02_D	1_A	1_B	1_C	1_D	5_A	5_C	5_D	H2O _B2	H2O_A1	H2O_A2	H2O_B1	H2O_C	H2O_D1	H2O_D2	004 _B2	004_A	004_C	004_D2	02_A
16072.8	26119	58137.7	28753.7	22621.2	17341.1	16087.8	14801.3	18104	25483.9	27639	14541	14331.4	7364.71	24602.3	21727.5	11375.9	24660.4	26751.5	27592.7	4941.85	9625.91	22621.2	1.40742	0.866083	0.389097	0.786723	1	1.30449	1.40611	1.52833	1.24951	0.887667	0.818454	1.55569	1.57844	3.07157	0.919477	1.04113	1.98853	0.917309	0.845607	0.819826	4.57748	2.35004	0.148425	-0.0624405	-0.409942	-0.104178	0
5799.2	9971.45	26352.3	14376.6	12054.7	8163.38	7198.51	5852.41	6443.87	10527.7	11776.7	7348.62	4177.91	3711.26	13906.9	9362.64	4107.34	10540.1	13825.6	16606.2	3675	5280.05	12054.7	2.07869	1.20892	0.457445	0.838497	1	1.47668	1.67462	2.05979	1.87073	1.14505	1.02361	1.64041	2.88535	3.24815	0.866814	1.28754	2.93492	1.1437	0.871913	0.725915	3.2802	2.28307	0.317789	0.0823992	-0.339661	-0.0764986	0
4517.8	10144.1	21421.3	14941.3	9804.47	4355.97	5378.53	5559.25	7023.78	7826.41	7207.4	5593.31	573.597	3353.59	10275.6	10188.2	4608.55	9998.41	11772.8	11363.2	2940.59	5956.12	9804.47	2.17019	0.96652	0.457697	0.6562	1	2.25081	1.82289	1.76363	1.3959	1.25274	1.36034	1.75289	17.093	2.92357	0.95415	0.962332	2.12745	0.980603	0.832806	0.862824	3.33419	1.64612	0.336498	-0.0147892	-0.339422	-0.182963	0
7605.04	14398.9	17677.4	10843.9	11229.1	7910.63	9078.48	6450.6	9505.97	9307.84	9697.03	8259.37	6149.94	5330.33	8523.79	11818.8	5753.39	11167.5	10415.8	11726	299.882	4964.93	11229.1	1.47653	0.779859	0.635222	1.03553	1	1.41949	1.23689	1.74078	1.18127	1.20641	1.15799	1.35956	1.82589	2.10664	1.31738	0.950105	1.95173	1.00552	1.07808	0.957625	37.445	2.26168	0.169243	-0.107984	-0.197075	0.0151608	0
6569.57	6540.45	13378.3	11322.2	8476.56	6917.98	8766.63	5927.26	3848.57	8026.12	8989	6535.74	597.84	3099.19	6275.48	9660.67	2823.29	6600.14	8864.82	9268.63	3456.84	3942.23	8476.56	1.29028	1.29602	0.633606	0.748666	1	1.2253	0.966913	1.4301	2.20252	1.05612	0.942993	1.29695	14.1786	2.73509	1.35074	0.877431	3.00237	1.2843	0.956202	0.914543	2.45211	2.1502	0.110683	0.112613	-0.198181	-0.125712	0
5782.25	6635.82	11987.1	8561.44	7677.71	4378.85	5042.72	4108.56	4702.84	6359.49	8477.55	4448.01	3994.03	3120.6	7637.17	6571.31	3008.23	7486.04	9816.36	10425.1	2751.78	2483.9	7677.71	1.32781	1.15701	0.640497	0.896778	1	1.75336	1.52253	1.86871	1.63257	1.20728	0.905652	1.7261	1.92229	2.46033	1.00531	1.16837	2.55223	1.0256	0.782134	0.736462	2.79009	3.09099	0.123135	0.063337	-0.193483	-0.0473152	0
5263.1	5899.49	11917.3	9383.08	5935.08	5612.61	6996.29	4924.22	2213.34	5290.23	6208.84	4932.12	347.815	1632.72	3724.42	7884.32	2619.82	5772.01	7760.46	8743.12	3172.97	4422.06	5935.08	1.12768	1.00603	0.498021	0.632529	1	1.05745	0.848318	1.20528	2.6815	1.12189	0.955907	1.20335	17.0639	3.63509	1.59356	0.752769	2.26545	1.02825	0.764784	0.678828	1.87051	1.34215	0.0521843	0.00261151	-0.302752	-0.198919	0
3528.02	3641.18	3289.44	3361.46	4064.98	3202.61	4487.55	3324.85	2761.64	3755.07	3015.05	3695.71	1006.7	1969.98	2507.7	4268.55	2839.13	3233.06	3220.73	2983.19	2210.37	4142.55	4064.98	1.1522	1.11639	1.23577	1.20929	1	1.26927	0.905836	1.22261	1.47194	1.08253	1.34823	1.09992	4.03791	2.06346	1.621	0.952309	1.43177	1.25732	1.26213	1.36263	1.83905	0.981275	0.0615278	0.0478169	0.0919367	0.0825309	0
26.7766	22.6951	10.5884	22.2652	89.0296	96.978	368.946	27.2608	287.16	67.4104	28.8124	54.1302	5.05622	70.6602	46.9536	37.9437	16.1255	983.892	13.6365	8.52268	37.0494	11.5141	89.0296	3.3249	3.92285	8.4082	3.99859	1	0.918039	0.241308	3.26584	0.310034	1.32071	3.08997	1.64473	17.6079	1.25997	1.89612	2.34636	5.52103	0.0904872	6.52877	10.4462	2.403	7.73221	0.521779	0.593602	0.924703	0.601907	0
2506.89	3810.27	4031.52	3519.49	3715.49	3487.91	3799.39	2462.17	1598.29	2704.22	2147.15	3316.38	201.97	1316.79	1538.37	4423.2	1803.3	2001.45	2771.9	3653.15	2139.94	2748.5	3715.49	1.48211	0.975124	0.921609	1.05569	1	1.06525	0.977917	1.50903	2.32466	1.37396	1.73043	1.12034	18.3962	2.82163	2.41521	0.84	2.06039	1.8564	1.34041	1.01706	1.73626	1.35182	0.17088	-0.0109403	-0.0354535	0.0235354	0
3013.64	6935	6248.19	4525.93	5874.85	4848.04	5055.75	3122.01	4851.62	3984.73	3409.29	4572.46	2070.31	2941.41	3123.37	5896.49	3451.42	5609.68	4277.14	5916.63	2485.82	3290.79	5874.85	1.94942	0.847131	0.940248	1.29804	1	1.2118	1.16201	1.88175	1.2109	1.47434	1.72319	1.28483	2.83766	1.99729	1.88093	0.99633	1.70216	1.04727	1.37355	0.992939	2.36335	1.78524	0.289905	-0.0720493	-0.0267575	0.113289	0
1644.07	2670.04	7606.03	5223.47	3548.16	2747.92	2666.34	2062.63	2101.74	3878.7	4240.47	2810.57	771.298	1251.73	3732.77	2913.69	1051.25	2949.6	4044.85	4821.82	987.876	1612	3548.16	2.15816	1.32888	0.466493	0.679273	1	1.29122	1.33072	1.72021	1.6882	0.91478	0.836738	1.26243	4.60025	2.8346	0.950545	1.21776	3.37518	1.20293	0.877204	0.735856	3.59171	2.2011	0.334083	0.123486	-0.331155	-0.167956	0
2480.49	2385.79	7183.56	5106.75	3270.9	2890.79	2903.81	2145.83	1578.63	6867.46	3126.23	2565.46	279.02	1148.98	1248.76	3705.85	1129.8	2330.02	3746.37	4222.6	1451.48	1990.74	3270.9	1.31865	1.37099	0.455332	0.640505	1	1.13149	1.12642	1.52431	2.07198	0.47629	1.04628	1.27498	11.7228	2.84679	2.61933	0.882632	2.89511	1.40381	0.873086	0.774618	2.2535	1.64306	0.12013	0.137035	-0.341672	-0.193477	0
1745.64	3023.34	8972.67	5012.03	3125.64	2297.44	1618.77	1382.66	1642.97	2626.38	3021.49	1315.3	1195.61	575.22	2968.53	2781.68	1028.16	2783.97	4054.91	4736.25	573.275	1224.17	3125.64	1.79054	1.03384	0.348351	0.623627	1	1.36048	1.93087	2.26059	1.90243	1.19009	1.03447	2.37636	2.61425	5.43381	1.05292	1.12365	3.04004	1.12273	0.770828	0.659939	5.45225	2.55328	0.252985	0.0144518	-0.457983	-0.205075	0
2277.17	2136.83	6802.34	4767.4	2725.03	2281.68	2268.33	1710.64	1085.59	2515.64	2174.21	3444.69	260.774	728.538	1452.88	3175.66	974.271	2475.62	3536.47	3939.45	1061.41	1854.57	2725.03	1.19667	1.27527	0.400602	0.571598	1	1.19431	1.20134	1.59299	2.51018	1.08324	1.25334	0.791083	10.4498	3.74041	1.8756	0.858099	2.797	1.10075	0.770552	0.691729	2.56738	1.46936	0.0779755	0.105601	-0.397287	-0.24291	0
3008.13	2626.47	6284.98	4790.85	3959.52	2936.88	3826.24	2118.06	2826.96	5278.14	5706.45	3199.92	821.911	2590.27	5628.31	4434.28	1027.36	2527.32	4299.22	3781.62	1176.47	1392.55	3959.52	1.31627	1.50754	0.629997	0.826476	1	1.34821	1.03483	1.86941	1.40063	0.750173	0.693867	1.23738	4.81745	1.52861	0.7035	0.892934	3.85406	1.56668	0.920986	1.04704	3.36558	2.84335	0.119345	0.178269	-0.200662	-0.0827698	0
3240.93	4313.34	8251.71	5098.48	5047.16	3665.22	3780.14	2300.15	2952.4	3483.34	4503.17	3301.31	2409.16	2151.86	4313.92	4704.69	1385.03	3953.56	5048.38	5255.88	3634.95	1913.4	5047.16	1.55732	1.17013	0.61165	0.989933	1	1.37704	1.33518	2.19428	1.70951	1.44894	1.1208	1.52883	2.09499	2.34549	1.16997	1.07279	3.64408	1.27661	0.999758	0.960287	1.38851	2.6378	0.192378	0.0682333	-0.213497	-0.00439402	0
1262.88	1297.54	2111.53	1893.9	1580.51	1614.98	1607.09	1177.01	684.893	1525.4	1192.42	1430.01	138.788	624.748	1141.91	1834.5	636.844	1045.22	1490.36	1648.95	719.812	1074.66	1580.51	1.25152	1.21808	0.748515	0.834527	1	0.97866	0.983461	1.34282	2.30768	1.03613	1.32547	1.10525	11.388	2.52984	1.38409	0.861552	2.48179	1.51214	1.06049	0.958499	2.19573	1.47071	0.0974368	0.0856775	-0.1258	-0.0785596	0
1387.39	2073.81	2170.28	1893.19	2212.6	2054.95	2304.04	1392.16	1501.94	2218.43	1816.53	2458.63	453.64	1456.74	2128.73	2303.45	882.035	1467.96	1407.05	1711.04	960.826	1175.48	2212.6	1.59479	1.06693	1.0195	1.16872	1	1.07672	0.960314	1.58933	1.47316	0.997374	1.21804	0.899933	4.87745	1.51887	1.0394	0.96056	2.50852	1.50727	1.57251	1.29313	2.30281	1.8823	0.202704	0.0281348	0.00838726	0.0677089	0
2074.66	4063.37	3411.4	2093.88	3738.8	2583.68	2916.15	1880.5	2670.84	2652.47	1790.38	2621.46	1159.97	1846.75	1460.75	3810.73	1990.95	3182	2757.25	3932.25	1818.54	1960.51	3738.8	1.80213	0.920122	1.09597	1.78559	1	1.44708	1.2821	1.98819	1.39986	1.40955	2.08827	1.42623	3.22319	2.02453	2.5595	0.981125	1.8779	1.17498	1.35599	0.950804	2.05593	1.90705	0.255786	-0.0361546	0.0397993	0.251781	0
1021.56	1147.72	814.17	867.319	973.444	1063.24	930.116	914.555	942.051	852.072	997.85	949.384	2224.32	878.358	1165.18	968.614	1004.28	934.416	869.46	636.558	468.1	673.79	973.444	0.952902	0.848157	1.19563	1.12236	1	0.915549	1.04658	1.06439	1.03332	1.14244	0.975542	1.02534	0.437638	1.10825	0.835446	1.00499	0.9693	1.04177	1.1196	1.52923	2.07957	1.44473	-0.0209518	-0.0715236	0.0775957	0.0501322	0
1858.37	4070.57	3391.1	2210.1	3006.63	2884.07	3112.12	1883.85	2739.23	2581.03	2091.3	2489.56	1079.5	1616.66	1825.12	2805.4	2085.75	2763.17	1774.69	2761.41	1245.65	1596.89	3006.63	1.61789	0.738627	0.886623	1.3604	1	1.04249	0.966104	1.59601	1.09762	1.16489	1.43768	1.20769	2.7852	1.85978	1.64736	1.07173	1.44151	1.08811	1.69418	1.0888	2.41371	1.88281	0.208948	-0.131575	-0.0522611	0.133667	0
1896.52	1647.66	1453.53	1032.66	1429.24	1317	1597.25	1384.81	1812.36	1489.63	1530.74	1615.99	1355	2509.18	1475.38	1151.41	2271.62	1841.89	1016.26	1585.66	1115.5	1158.31	1429.24	0.753611	0.867434	0.983284	1.38404	1	1.08522	0.894812	1.03208	0.788606	0.959455	0.933687	0.884437	1.05479	0.569602	0.968723	1.2413	0.629171	0.77596	1.40636	0.901353	1.28125	1.2339	-0.122853	-0.0617633	-0.00732115	0.141148	0
1265.67	1835.13	1311.93	970.848	1827.5	1044.95	1554.02	983.436	1377.14	1012.07	930.719	1217.82	659.571	1568.14	562.491	1749.42	1244.13	1558	1178.32	2018.77	1178.11	852.988	1827.5	1.4439	0.995841	1.39298	1.88237	1	1.74889	1.17598	1.85828	1.32702	1.80571	1.96353	1.50063	2.77074	1.1654	3.24894	1.04463	1.4689	1.17298	1.55093	0.905253	1.55121	2.14247	0.159537	-0.00181016	0.143945	0.274706	0
899.407	2029.95	4709.08	2499.32	2345.23	1509.14	1324.12	957.911	1497.7	2074.47	2284.08	1205.49	616.779	630.229	2327.88	1750.68	571.368	1765.12	2034.87	2679.74	482.516	792.013	2345.23	2.60753	1.15531	0.498022	0.938346	1	1.55401	1.77116	2.44827	1.56589	1.13052	1.02677	1.94546	3.80238	3.72123	1.00745	1.33961	4.10458	1.32865	1.15252	0.87517	4.86042	2.9611	0.416229	0.0626997	-0.302751	-0.0276371	0
3649.08	3810.52	5215.95	4615.72	3782.33	5222.07	4399.38	4204.38	3646.11	5877.25	5191.68	2301.48	1190.12	1536.05	4162.46	4967.08	2623.56	3774.38	4699.78	4391.81	1692.37	2409.07	3782.33	1.03652	0.992601	0.725148	0.819445	1	0.724297	0.859742	0.899618	1.03736	0.643555	0.728536	1.64343	3.17811	2.46238	0.908678	0.761479	1.44168	1.00211	0.804788	0.861224	2.23493	1.57004	0.0155762	-0.0032253	-0.139574	-0.0864802	0
1107.1	1578.19	5471.14	3390.06	1779.92	1514.35	1085.23	971.523	720.349	1550.14	1682.36	830.307	386.852	304.989	1642.71	1738.99	556.814	1516.6	2720.1	3180.4	390.455	840.4	1779.92	1.60773	1.12782	0.325328	0.52504	1	1.17537	1.64013	1.83209	2.47091	1.14823	1.05799	2.14369	4.60103	5.83601	1.08353	1.02353	3.19661	1.17362	0.654357	0.559652	4.55857	2.11794	0.206214	0.0522395	-0.487678	-0.279807	0
731.229	749.926	1766.17	1287.98	1113.8	689.707	1019.4	594.957	1220.63	1864.75	2321.75	1149.54	719.237	1849.63	3839.72	1126.6	258.777	785.57	1204.75	877.004	297.715	336.61	1113.8	1.52318	1.48521	0.630627	0.864761	1	1.61488	1.0926	1.87206	0.912477	0.597289	0.479722	0.968905	1.54858	0.602174	0.290072	0.988636	4.30408	1.41782	0.924503	1.27	3.74115	3.30886	0.182752	0.171787	-0.200228	-0.0631038	0
893.794	1955.06	4019.32	2131.27	2109.35	1431.73	1258.89	986.591	1080.8	1416.76	1447.52	941.387	491.851	529.026	1314.76	1625.75	1029.03	1783.79	1950.24	2649.21	525.433	877.14	2109.35	2.36	1.07892	0.524804	0.989718	1	1.47329	1.67556	2.13802	1.95166	1.48885	1.45722	2.24068	4.2886	3.98724	1.60436	1.29746	2.04984	1.18251	1.08158	0.796219	4.0145	2.40481	0.372911	0.032988	-0.280003	-0.00448869	0
685.577	1061.05	2903.24	1520.5	1025.41	698.198	640.549	538.185	659.561	916.778	1004.75	481.834	499.993	300.551	1115.01	894.779	435.71	1078.82	1277.94	1282.8	190.515	398.008	1025.41	1.49569	0.966414	0.353195	0.674391	1	1.46865	1.60083	1.90531	1.55469	1.11849	1.02056	2.12814	2.05085	3.41177	0.919644	1.14599	2.35343	0.950496	0.802392	0.799353	5.3823	2.57636	0.174842	-0.014837	-0.451986	-0.171088	0
910.26	1308.95	2489.22	1619.41	1397.35	1226.28	1108.64	873.652	1377.26	1498.54	1364.89	960.724	111.304	930.875	1306.32	1364.32	625.618	929.9	1826.93	1985.81	298.249	624.101	1397.35	1.53511	1.06754	0.561359	0.862876	1	1.1395	1.26042	1.59943	1.01459	0.932472	1.02378	1.45447	12.5543	1.50111	1.06968	1.02421	2.23355	1.50269	0.764862	0.703666	4.68517	2.23898	0.186139	0.0283826	-0.250759	-0.0640516	0
799.61	1221.63	682.232	719.942	1036.31	736.118	998.668	693.985	970.425	737.982	609.435	1044.95	564.312	879.162	571.903	1017.59	1026.98	872.873	632.288	744.016	713.437	750.078	1036.31	1.29601	0.848296	1.51899	1.43943	1	1.4078	1.03769	1.49327	1.06789	1.40424	1.70044	0.991727	1.83641	1.17874	1.81203	1.01839	1.00908	1.18724	1.63898	1.39286	1.45256	1.3816	0.11261	-0.0714528	0.181556	0.158191	0
903.796	1371.16	4004.32	2474.94	1654.1	1289.35	1111	733.201	563.64	1184.08	1266.59	768.735	278.511	329.604	958.238	1732.63	695.135	1397.8	1864.58	2539.34	459.016	732.697	1654.1	1.83017	1.20635	0.413078	0.668338	1	1.2829	1.48883	2.25599	2.93467	1.39694	1.30595	2.15171	5.93907	5.01843	1.72619	0.954672	2.37953	1.18336	0.887115	0.651389	3.60357	2.25755	0.262491	0.0814726	-0.383968	-0.175004	0
728.383	442.333	703.434	702.899	620.605	824.828	934.637	2120.54	401.607	956.605	730.92	484.563	65.69	450.159	562.767	876.815	897.907	498.015	753.01	693.27	469.322	538.708	620.605	0.852031	1.40302	0.88225	0.882922	1	0.752405	0.664006	0.292663	1.5453	0.648758	0.849073	1.28075	9.44748	1.37863	1.10277	0.707794	0.691168	1.24616	0.824166	0.895184	1.32234	1.15202	-0.0695448	0.147065	-0.0544084	-0.0540778	0
2443.16	3061.77	3088.18	2987.93	2524.26	3695.56	5126.28	2185.64	2361.39	3764.28	3150.21	2054.38	1102.54	1216.04	2685.39	3611.56	1988.15	2648.02	3169.85	2711.26	1148.72	4117.96	2524.26	1.03319	0.824446	0.817396	0.84482	1	0.683052	0.492416	1.15493	1.06897	0.670582	0.8013	1.22872	2.28951	2.07581	0.939997	0.69894	1.26965	0.953263	0.796335	0.93103	2.19746	0.612988	0.0141819	-0.0838376	-0.0875676	-0.0732357	0
872.066	753.022	1076.29	1025.84	975.364	1108.16	1062.77	765.109	733.744	1584.56	1285.29	1125.88	212.069	1296.08	1583.93	1047.71	326.349	556.199	798.9	854.699	429.595	791.494	975.364	1.11845	1.29526	0.906226	0.950793	1	0.880162	0.917757	1.2748	1.3293	0.615541	0.758869	0.866309	4.59928	0.75255	0.615789	0.930951	2.98871	1.75362	1.22088	1.14118	2.27042	1.23231	0.0486171	0.112359	-0.0427636	-0.021914	0
537.102	893.065	2811.89	1673.83	1096.99	753.359	537.531	484.221	624.865	1157.79	1190.71	534.497	753.416	278.819	1540.87	872.461	309.714	846.558	1317.43	1505.07	191.765	379.441	1096.99	2.04243	1.22835	0.390126	0.655379	1	1.45614	2.0408	2.26548	1.75557	0.947487	0.921296	2.05238	1.45602	3.93443	0.71193	1.25735	3.54195	1.29583	0.832673	0.728866	5.72051	2.89108	0.310147	0.0893205	-0.408795	-0.183508	0
340.33	554.495	394.46	247.866	528.229	352.294	446.673	324.138	420.238	359.63	321.717	357.298	225.977	307.736	274.35	436.211	404.879	429.789	326.144	371.311	269.557	258.268	528.229	1.55211	0.952631	1.33912	2.13111	1	1.4994	1.18258	1.62964	1.25698	1.46881	1.64191	1.4784	2.33754	1.7165	1.92539	1.21095	1.30466	1.22904	1.61962	1.42261	1.95962	2.04527	0.190922	-0.0210755	0.126819	0.328606	0
666.384	850.307	1366.05	680.024	952.085	374.302	576.104	357.317	591.747	567.717	674.54	450.596	309.172	292.232	658.522	481.504	459.881	846.127	773.769	988.114	278.577	176.74	952.085	1.42873	1.11969	0.696964	1.40008	1	2.54362	1.65262	2.66454	1.60894	1.67704	1.41146	2.11294	3.07947	3.25798	1.44579	1.97731	2.07029	1.12523	1.23045	0.963537	3.41767	5.38693	0.154951	0.0490996	-0.15679	0.146152	0
508.993	633.935	920.713	836.878	687.843	649.895	694.48	523.985	254.738	547.654	391.902	530.322	17.7763	177.732	283.295	806.799	304.134	557.426	573.307	756.675	376.016	575.159	687.843	1.35138	1.08504	0.747077	0.821915	1	1.05839	0.990443	1.31271	2.7002	1.25598	1.75514	1.29703	38.6944	3.87011	2.42801	0.852558	2.26164	1.23396	1.19978	0.909034	1.82929	1.19592	0.130777	0.0354445	-0.126635	-0.0851732	0
1978.02	1586.8	3505.32	3809.4	1994.85	3325.97	1804.68	1665.73	1500.55	2272.7	1930.12	2436.37	577.538	578.377	1968.06	2593.72	2533.34	1984.72	2769.84	2498.72	1912.9	1381.24	1994.85	1.00851	1.25715	0.569091	0.523664	1	0.599778	1.10537	1.19758	1.32941	0.877744	1.03354	0.818779	3.45405	3.44904	1.01361	0.769106	0.787438	1.0051	0.720202	0.798346	1.04284	1.44425	0.00367944	0.099387	-0.244818	-0.280947	0
484.532	831.229	441.06	344.21	719.954	500.705	547.398	429.818	755.316	486.563	408.173	533.277	421.46	394.139	387.967	581.645	599.186	568.481	428.318	479.132	308.332	410.52	719.954	1.48588	0.866132	1.63233	2.09161	1	1.43788	1.31523	1.67502	0.953183	1.47967	1.76385	1.35006	1.70824	1.82665	1.85571	1.23779	1.20155	1.26645	1.68089	1.50262	2.335	1.75376	0.171983	-0.0624158	0.212808	0.320481	0
1506.33	1587	2625.01	1459.64	1306.88	3179.26	1918.2	2541.52	859.718	1570.28	2512.85	3073.57	350.816	428.597	1643.23	5923.14	754.715	2606.38	2641.81	997.226	622.121	1337.11	1306.88	0.867596	0.823493	0.497859	0.895344	1	0.411065	0.681306	0.514213	1.52013	0.832262	0.520079	0.425201	3.72526	3.04921	0.795315	0.22064	1.73162	0.501418	0.494692	1.31052	2.10069	0.977394	-0.0616825	-0.0843401	-0.302894	-0.0480102	0
460.854	984.945	746.594	577.321	982.176	656.085	779.598	485.546	623.411	624.535	429.591	752.896	479.484	536.327	332.664	853.858	517.712	775.222	545.713	809.103	814.636	444.915	982.176	2.13121	0.997189	1.31554	1.70127	1	1.49703	1.25985	2.02283	1.57549	1.57265	2.28631	1.30453	2.0484	1.8313	2.95245	1.15028	1.89715	1.26696	1.7998	1.21391	1.20566	2.20756	0.328626	-0.00122251	0.119105	0.230772	0
477.48	1184.44	1765.72	949.685	1116.12	780.616	850.392	588.802	623.523	763.1	531.209	631.447	259.051	350.74	489.715	1160.44	508.18	944.383	813.817	1214.31	438.165	634.641	1116.12	2.33752	0.942318	0.632106	1.17525	1	1.42979	1.31247	1.89557	1.79002	1.46261	2.10109	1.76756	4.30849	3.18219	2.27912	0.961809	2.1963	1.18185	1.37146	0.919135	2.54726	1.75866	0.368755	-0.0258024	-0.19921	0.0701309	0
265.306	321.825	328.481	309.077	468.462	406.538	464.305	244.255	579.856	762.837	587.632	719.172	330.956	913.493	915.137	407.804	129.526	255.005	232.785	250.878	113.862	159.428	468.462	1.76574	1.45564	1.42615	1.51568	1	1.15232	1.00895	1.91792	0.807893	0.614105	0.797203	0.651391	1.41548	0.512825	0.511903	1.14874	3.61673	1.83707	2.01243	1.86729	4.11429	2.9384	0.246927	0.163055	0.154164	0.180607	0
531.357	314.949	1426.34	1008.99	1204.24	1278.83	979.683	539.027	522.854	1189.37	996.857	772.542	206.831	533.941	1103.23	716.571	171.9	343.065	659.454	1193.54	183.418	285.975	1204.24	2.26635	3.8236	0.844286	1.19351	1	0.941672	1.22921	2.2341	2.3032	1.0125	1.20804	1.5588	5.82233	2.25537	1.09156	1.68056	7.00546	3.51024	1.82611	1.00896	6.56553	4.211	0.355326	0.582472	-0.0735102	0.0768243	0
229.832	367.999	938.845	470.097	454.457	99.7868	209.728	166.134	329.411	421.35	406.645	205.572	61.4573	141.501	608.352	337.097	186.498	331.628	375.772	494.202	79.7903	160.89	454.457	1.97735	1.23494	0.48406	0.966729	1	4.55428	2.16689	2.73549	1.3796	1.07857	1.11758	2.2107	7.39468	3.21168	0.74703	1.34815	2.43679	1.37038	1.20939	0.919577	5.69564	2.82464	0.296083	0.0916459	-0.315101	-0.0146951	0
935.949	967.057	1982.51	1619.71	1153.77	1126.61	973.562	1489.72	494.308	782.448	795.216	567.015	206.827	377.113	647.226	1212.92	624.951	972.78	1093.2	1396.25	461.023	900.781	1153.77	1.23273	1.19307	0.581973	0.712331	1	1.0241	1.1851	0.774488	2.33411	1.47456	1.45089	2.03481	5.57842	3.05948	1.78264	0.951235	1.84617	1.18605	1.05541	0.826331	2.50263	1.28085	0.0908662	0.076666	-0.235097	-0.147318	0
329.587	703.462	382.384	138.386	539.966	1464.41	346.842	590.383	108.521	174.122	657.032	1365.59	119.307	141.462	151.016	2594.92	208.475	1155.83	1244.86	404.357	337.828	298.02	539.966	1.63831	0.767583	1.4121	3.90188	1	0.368726	1.55681	0.914603	4.9757	3.10108	0.821826	0.395409	4.52587	3.81704	3.57555	0.208086	2.59007	0.467169	0.433757	1.33537	1.59835	1.81185	0.214396	-0.114874	0.149867	0.591274	0
192.719	326.598	1296.76	678.674	375.471	243.206	221.082	162.299	194.442	314.616	423.765	169.435	92.4127	88.6213	347.937	352.933	112.599	371.31	574.923	675.579	73.2628	143.218	375.471	1.94828	1.14964	0.289545	0.553242	1	1.54384	1.69833	2.31346	1.93101	1.19343	0.886035	2.21601	4.06298	4.2368	1.07913	1.06386	3.33457	1.01121	0.653081	0.555776	5.12499	2.62167	0.289652	0.0605632	-0.538284	-0.257085	0
1366.88	1391.76	1276.99	1868.35	1687.71	2637.05	2100.59	1590.88	1258.63	1487.22	720.725	2486.93	219.568	632.389	735.761	2541.09	2750.88	1480.07	1334.47	1450.54	2864.3	1441.57	1687.71	1.23472	1.21264	1.32164	0.903318	1	0.640001	0.803447	1.06087	1.34092	1.13481	2.34169	0.678633	7.68652	2.66879	2.29383	0.664168	0.613518	1.14029	1.2647	1.1635	0.589223	1.17074	0.0915695	0.0837334	0.121112	-0.0441592	0
140.08	83.2676	181.431	259.309	114.201	86.5096	41.2231	53.4428	100.302	123.403	72.1547	58.8019	164.508	55.1167	699.744	47.3839	89.7393	50.1535	98.0294	91.2988	148.152	78.486	114.201	0.815256	1.37149	0.629445	0.440405	1	1.3201	2.77032	2.13688	1.13858	0.925435	1.58272	1.94213	0.694197	2.07199	0.163204	2.41013	1.27259	2.27703	1.16497	1.25085	0.770835	1.45505	-0.0887059	0.137194	-0.201042	-0.356148	0
285.375	443.433	1341.7	495.469	658.424	390.531	303.351	296.01	476.457	767.946	865.392	391.066	772.4	280.262	642.016	483.176	408.183	520.564	600.575	719.194	143.112	273.724	658.424	2.30722	1.48483	0.490738	1.32889	1	1.68597	2.17051	2.22433	1.38192	0.857384	0.76084	1.68367	0.85244	2.34932	1.02556	1.3627	1.61306	1.26483	1.09632	0.915503	4.60076	2.40543	0.36309	0.171678	-0.30915	0.12349	0
178.305	333.338	194.707	144.288	293.232	198.81	267.008	182.682	236.961	193.409	155.497	221.027	142.234	162.213	137.085	210.863	256.068	209.569	157.339	177.082	155.824	161.597	293.232	1.64455	0.879683	1.50602	2.03227	1	1.47493	1.09821	1.60515	1.23747	1.51612	1.88577	1.32668	2.06162	1.8077	2.13906	1.39063	1.14513	1.39921	1.8637	1.65591	1.88181	1.81459	0.216047	-0.0556739	0.177831	0.307982	0
189.054	310.642	1090.27	536.984	357.158	216.886	157.297	132.087	152.449	262.143	277.842	107.918	2.38394	39.2169	309.131	319.041	108.516	319.569	517.3	583.938	40.564	112.119	357.158	1.88919	1.14974	0.327587	0.665119	1	1.64676	2.2706	2.70396	2.34281	1.36245	1.28547	3.30954	149.818	9.10725	1.15536	1.11948	3.29129	1.11762	0.690427	0.611637	8.8048	3.18551	0.276275	0.0606007	-0.484673	-0.177101	0
237.912	510.597	1172.75	739.042	421.505	256.109	305.943	180.873	604.337	358.13	360.755	257.074	338.661	245.394	462.447	471.663	280.765	593.934	521.972	395.668	107.832	274.029	421.505	1.77169	0.825514	0.359417	0.57034	1	1.64581	1.37772	2.33039	0.697468	1.17696	1.1684	1.63963	1.24462	1.71767	0.911467	0.893658	1.50127	0.709684	0.807524	1.0653	3.90889	1.53818	0.248387	-0.0832757	-0.444401	-0.243866	0
344.238	234.939	660.883	639.356	180.705	295.154	313.974	280.666	171.796	342.941	538.8	309.119	24.4863	118.36	447.834	379.357	68.6869	281.196	442.538	153.226	34.6106	148.062	180.705	0.524941	0.769154	0.273429	0.282635	1	0.612239	0.57554	0.643842	1.05186	0.526925	0.335383	0.584578	7.37983	1.52674	0.403507	0.476344	2.63084	0.642627	0.408337	1.17933	5.22107	1.22046	-0.27989	-0.113987	-0.563155	-0.548774	0
359.673	423.806	1102.49	769.269	494.105	289.059	323.03	260.219	362.116	349.224	682.698	291.275	228.88	200.436	608.189	422.953	159.396	496.631	794.999	478.593	126.552	137.254	494.105	1.37376	1.16588	0.44817	0.642305	1	1.70935	1.5296	1.89881	1.36449	1.41487	0.723754	1.69635	2.15879	2.46515	0.812419	1.16823	3.09986	0.994913	0.621516	1.03241	3.90437	3.59994	0.137911	0.0666523	-0.348557	-0.192259	0
325.082	628.945	1107.29	693.279	674.168	542.566	566.024	439.934	316.877	520.01	361.906	458.106	104.603	264.151	368.686	729.787	289.512	556.576	595.302	909.458	313.215	448.763	674.168	2.07384	1.0719	0.608847	0.972434	1	1.24255	1.19106	1.53243	2.12753	1.29645	1.86283	1.47164	6.44499	2.55221	1.82857	0.923787	2.32863	1.21128	1.13248	0.741285	2.15241	1.50228	0.316775	0.0301557	-0.215492	-0.0121399	0
274.322	353.796	1007.34	858.811	441.696	351.197	204.748	266.694	589.377	577.165	658.058	520.225	1029.53	362.758	1266.5	285.625	187.192	552.147	475.617	772.949	73.9852	85.7465	441.696	1.61014	1.24845	0.438479	0.514311	1	1.25769	2.15727	1.65619	0.749429	0.765285	0.671211	0.849048	0.429025	1.2176	0.348752	1.54642	2.35959	0.799961	0.92868	0.571443	5.97006	5.15119	0.206863	0.09637	-0.358051	-0.288774	0
573.353	811.87	526.722	396.826	566.079	391.883	531.536	385.23	473.821	558.093	342.027	543.01	498.567	574.99	377.922	657.392	559.466	552.7	520.276	722.612	780.652	341.415	566.079	0.987313	0.697254	1.07472	1.42652	1	1.44451	1.06499	1.46946	1.19471	1.01431	1.65507	1.04248	1.13541	0.984503	1.49788	0.861098	1.01182	1.02421	1.08804	0.783379	0.725137	1.65804	-0.005545	-0.156609	0.0312956	0.154277	0
185.734	253.763	772.303	472.839	335.381	233.25	222.029	206.018	186.778	356.961	419.003	233.594	123.731	153.792	607.771	356.16	111.649	271.951	467.625	472.006	119.26	198.103	335.381	1.8057	1.32163	0.434261	0.709293	1	1.43786	1.51053	1.62792	1.79562	0.939547	0.800427	1.43575	2.71056	2.18074	0.551822	0.941659	3.00388	1.23324	0.717202	0.710545	2.81219	1.69296	0.256647	0.121111	-0.362249	-0.149174	0
98.7876	117.509	587.511	296.433	156.12	145.57	60.993	42.5097	47.0223	118.217	120.503	44.4942	13.5431	2.97076	137.213	172.362	40.4381	158.63	257.123	304.432	5.35151	77.3281	156.12	1.58035	1.32857	0.265731	0.52666	1	1.07247	2.55963	3.67256	3.32012	1.32062	1.29557	3.50876	11.5276	52.552	1.13779	0.905764	3.8607	0.984174	0.607179	0.512823	29.173	2.01892	0.198755	0.123386	-0.575559	-0.27847	0
108.964	105.447	636.919	313.939	130.774	137.54	104.493	124.72	81.0493	133.468	169.458	43.1223	34.7994	37.946	215.359	175.232	50.5431	118.567	324.452	318.059	43.5905	87.3987	130.774	1.20017	1.24019	0.205323	0.41656	1	0.950813	1.25151	1.04854	1.61352	0.979821	0.771721	3.03264	3.75795	3.44633	0.60724	0.746293	2.58738	1.10296	0.403063	0.411164	3.00006	1.4963	0.0792416	0.0934878	-0.687561	-0.380322	0
573.304	968.826	2528.89	1706.94	1053.28	718.196	534.543	435.118	993.908	1360.05	1070.31	556.391	598.355	337.312	1598.88	899.408	501.528	906.72	1572.97	1563.93	159.247	251.606	1053.28	1.8372	1.08717	0.416498	0.617056	1	1.46656	1.97042	2.42067	1.05973	0.774441	0.984085	1.89305	1.76029	3.12256	0.658761	1.17108	2.10014	1.16163	0.669612	0.673479	6.61411	4.18622	0.264157	0.0362968	-0.380387	-0.209676	0
46.659	127.835	262.994	144.723	106.886	38.6799	87.8957	55.2775	80.4572	79.0304	94.7892	54.3639	0	47.0657	107.953	111.602	54.0698	127.115	154.337	123.662	40.3197	71.6992	106.886	2.29079	0.836126	0.40642	0.738554	1	2.76335	1.21605	1.93363	1.32848	1.35247	1.12762	1.96612		2.271	0.990115	0.957745	1.97682	0.840862	0.692552	0.864338	2.65096	1.49076	0.359986	-0.0777283	-0.391025	-0.131618	0
102.679	90.2078	367.535	320.682	249.369	164.542	162.041	133.194	41.4603	169.332	180.428	77.8088	0	51.9379	132.247	180.947	46.2705	98.7035	171.764	401.803	100.662	81.4027	249.369	2.42862	2.76438	0.678489	0.777622	1	1.51553	1.53893	1.87222	6.01464	1.47267	1.38209	3.20489		4.80129	1.88563	1.37813	5.38937	2.52644	1.45181	0.620624	2.47729	3.0634	0.38536	0.441598	-0.168457	-0.109232	0
85.9915	160.154	435.933	210.844	210.112	114.664	96.4679	70.3612	146.266	228.357	193.049	137.949	101.594	72.487	289.077	146.371	57.6626	157.072	161.062	248.321	50.6634	55.1054	210.112	2.4434	1.31193	0.481981	0.996526	1	1.83241	2.17805	2.98619	1.4365	0.920102	1.08839	1.52312	2.06815	2.89861	0.726837	1.43547	3.64382	1.33768	1.30454	0.846128	4.14721	3.81291	0.387995	0.117912	-0.31697	-0.00151154	0
830.944	442.933	1048.36	1095.15	432.973	694.976	688.574	914.826	706.287	698.272	1368.3	1200.15	57.7182	469.756	822.852	659.224	846.084	827.347	1092.91	820.733	443.522	1256.72	432.973	0.521061	0.977513	0.412999	0.395354	1	0.623005	0.628797	0.473285	0.613027	0.620064	0.316432	0.360766	7.5015	0.921699	0.526186	0.656792	0.511738	0.523327	0.396165	0.527544	0.976215	0.344527	-0.283111	-0.00987733	-0.384051	-0.403014	0
60.3737	63.0988	92.1815	103.055	103.683	116.782	102.384	65.2465	116.296	228.25	215.644	214.17	76.1254	240.235	449.927	72.643	39.104	59.5715	52.663	58.5928	80.0201	36.2025	103.683	1.71735	1.64319	1.12477	1.00609	1	0.887833	1.01269	1.5891	0.891541	0.454252	0.480805	0.484116	1.362	0.43159	0.230444	1.42729	2.65147	1.74048	1.9688	1.76955	1.29571	2.86397	0.234859	0.215687	0.051064	0.00263729	0
92.8753	57.2369	73.4682	102.954	132.284	127.337	311.526	140.16	72.3657	118.71	78.8348	132.805	17.0328	191.434	52.6151	63.1939	157.948	101.884	67.4415	233.501	368.214	222.208	132.284	1.42432	2.31117	1.80056	1.28488	1	1.03885	0.424632	0.943807	1.82799	1.11434	1.67799	0.996079	7.76644	0.691017	2.51418	2.0933	0.837517	1.29838	1.96146	0.566524	0.359259	0.595316	0.153607	0.363831	0.255408	0.108862	0
130.877	308.534	497.87	290.178	360.569	223.852	257.489	178.975	217.616	309.454	206.141	232.798	161.539	159.438	264.401	309.457	128.643	263.888	236.478	356.218	121.089	182.005	360.569	2.75503	1.16865	0.724224	1.24258	1	1.61075	1.40033	2.01463	1.6569	1.16518	1.74914	1.54885	2.23208	2.2615	1.36372	1.16517	2.80286	1.36637	1.52474	1.01221	2.97772	1.98109	0.440126	0.0676859	-0.140127	0.0943245	0
202.161	227.595	343.572	246.332	300.605	291.713	224.134	179.518	270.043	360.886	382.338	278.128	183.407	230.308	506.664	255.42	130.864	176.806	227.552	224.996	56.7371	137.244	300.605	1.48696	1.32079	0.874941	1.22032	1	1.03048	1.34119	1.67451	1.11318	0.832963	0.786229	1.08082	1.639	1.30523	0.593303	1.1769	2.29707	1.7002	1.32104	1.33604	5.29821	2.1903	0.172299	0.120833	-0.0580212	0.0864745	0
682.533	1099.52	570.639	930.436	1396.42	1660.26	1117.35	1329.71	1090.67	945.138	990.609	1215.38	36.7322	390.232	1354.11	2816.6	1328.95	1700.92	1334.67	1232.75	925.317	1338.59	1396.42	2.04594	1.27003	2.44712	1.50083	1	0.841084	1.24976	1.05017	1.28033	1.47748	1.40966	1.14896	38.0163	3.57844	1.03125	0.495783	1.05077	0.820979	1.04626	1.13277	1.50913	1.0432	0.310893	0.103814	0.388655	0.17633	0
207.222	199.761	474.539	302.713	221.711	166.834	170.243	139.993	180.969	176.032	167.66	134.356	65.4788	85.4591	219.285	228.53	121.76	219.479	277.692	245.693	63.8033	115.918	221.711	1.06992	1.10988	0.467214	0.732414	1	1.32893	1.30232	1.58374	1.22513	1.2595	1.32238	1.65018	3.386	2.59436	1.01106	0.970163	1.82089	1.01017	0.798408	0.902393	3.47492	1.91265	0.0293517	0.0452774	-0.330484	-0.135243	0
113.942	63.8994	246.71	242.604	335.925	227.431	204.001	202.457	94.0077	230.288	227.029	94.4689	17.8043	123.893	259.501	109.853	47.5272	114.088	123.265	554.101	223.041	103.96	335.925	2.9482	5.25709	1.36162	1.38466	1	1.47704	1.64668	1.65924	3.57338	1.45871	1.47966	3.55593	18.8677	2.71141	1.2945	3.05795	7.06806	2.94444	2.72523	0.606252	1.50611	3.23128	0.469557	0.720745	0.134055	0.141344	0
451.213	348.485	786.882	845.782	513.381	720.252	411.369	317.368	563.989	1139.34	690.555	485.47	56.607	256.936	812.369	687.067	175.196	427.382	944.43	452.058	130.548	264.389	513.381	1.13778	1.47318	0.652424	0.60699	1	0.712779	1.24798	1.61762	0.910268	0.450594	0.743432	1.05749	9.06922	1.99809	0.631956	0.747207	2.93033	1.20122	0.543588	1.13565	3.93252	1.94176	0.0560582	0.168255	-0.18547	-0.216819	0
71.4382	137.674	368.399	160.047	226.358	137.12	98.8785	53.928	55.843	137.914	95.3032	52.5367	30.2592	31.7958	126.143	154.264	63.45	173.958	159.388	268.335	51.988	52.2499	226.358	3.16858	1.64416	0.614435	1.41432	1	1.6508	2.28925	4.19741	4.05346	1.6413	2.37513	4.30856	7.48062	7.11911	1.79445	1.46734	3.5675	1.30122	1.42017	0.843563	4.35404	4.33221	0.500865	0.215944	-0.211524	0.150547	0
81.3211	107.308	177.147	182.512	266.867	212.048	119.715	135.59	161.421	142.063	165.255	76.9647	107.686	151.964	216.678	131.829	152.563	150.032	126.231	302.792	290.458	85.6466	266.867	3.28165	2.48693	1.50648	1.46219	1	1.25852	2.22919	1.96819	1.65323	1.87852	1.61488	3.4674	2.4782	1.75612	1.23163	2.02434	1.74922	1.77874	2.11412	0.881356	0.918782	3.11591	0.516092	0.395664	0.177962	0.165004	0
77.9605	19.1265	127.994	121.96	62.0299	96.87	74.4013	128.763	40.5563	231.34	219.748	104.75	0.405543	123.92	461.216	128.969	35.3393	21.732	110.372	62.2262	67.6331	123.727	62.0299	0.795658	3.24314	0.48463	0.508609	1	0.640342	0.833721	0.481737	1.52948	0.268133	0.282277	0.592172	152.955	0.500563	0.134492	0.480967	1.75527	2.85431	0.562008	0.996846	0.917154	0.501344	-0.0992736	0.510965	-0.31459	-0.293616	0
108.334	59.9263	171.424	157.9	53.0677	78.461	79.1617	62.9438	76.2502	154.125	221.897	97.4116	51.6655	74.4347	292.597	106.332	13.4062	71.2224	132.777	40.2928	6.89197	41.9732	53.0677	0.489854	0.885548	0.309569	0.336085	1	0.676357	0.670371	0.843096	0.695968	0.344315	0.239154	0.544778	1.02714	0.712943	0.181368	0.499076	3.95846	0.745098	0.399675	1.31705	7.69993	1.26432	-0.309933	-0.0527877	-0.509242	-0.473551	0
148.745	278.723	543.67	423.027	297.186	244.171	134.07	233.945	214.445	210.338	111.19	122.278	187.274	104.214	408.447	381.333	227.334	364.03	409.667	353.1	81.6662	111.598	297.186	1.99796	1.06624	0.54663	0.702523	1	1.21712	2.21664	1.27033	1.38584	1.4129	2.67278	2.43042	1.58691	2.85169	0.727601	0.779336	1.30727	0.816379	0.725434	0.84165	3.63904	2.663	0.300586	0.0278559	-0.262306	-0.153339	0
988.578	464.597	426.523	554.349	525.873	1584.1	1702.64	1069.2	408.235	613.519	1454.06	1208.54	19.0322	299.384	340.272	3024.35	542.641	1031.53	1572.14	234.895	474.879	1093.26	525.873	0.531949	1.13189	1.23293	0.948631	1	0.33197	0.308858	0.491837	1.28816	0.857142	0.361659	0.435131	27.6306	1.75652	1.54545	0.17388	0.9691	0.509798	0.334494	2.23876	1.10738	0.481015	-0.27413	0.0538046	0.0909382	-0.0229026	0
60.8259	119.73	76.2383	60.8759	153.426	93.7125	139.592	75.5722	114.63	105.078	79.0746	89.8859	40.0195	104.595	32.6128	131.989	67.6956	102.406	77.2513	105.207	137.356	62.2782	153.426	2.52238	1.28144	2.01246	2.52031	1	1.6372	1.09911	2.03019	1.33844	1.46011	1.94027	1.7069	3.83378	1.46686	4.70447	1.16242	2.26641	1.49821	1.98607	1.45833	1.11699	2.46356	0.401811	0.107698	0.303726	0.401455	0
86.0396	140.154	192.938	110.942	141.138	65.1927	89.8738	86.5692	96.8614	105.849	125.43	66.8014	59.2148	53.3774	115.457	90.0004	72.3772	118.458	138.243	172.681	59.9616	68.5206	141.138	1.64039	1.00702	0.73152	1.27217	1	2.16494	1.5704	1.63035	1.45711	1.33339	1.12523	2.1128	2.38349	2.64416	1.22243	1.56819	1.95003	1.19146	1.02094	0.817332	2.35381	2.05979	0.214946	0.00303968	-0.135774	0.104547	0
883.31	1892.56	1956.04	1558.42	2928.23	2134.5	1621.18	1618.73	1961.57	1459.38	1071.13	1585.69	720.31	2230.74	1646.86	1690.27	2009.16	2460.97	1560.33	3454.74	2748.31	1375.27	2928.23	3.31507	1.54723	1.49702	1.87898	1	1.37186	1.80624	1.80897	1.4928	2.0065	2.73378	1.84666	4.06524	1.31267	1.77807	1.7324	1.45744	1.18987	1.87667	0.847598	1.06546	2.1292	0.520492	0.189555	0.175228	0.273921	0
311.766	538.611	650.971	123.455	167.158	385.081	400.948	205.682	166.673	135.594	469.382	574.861	363.47	327.383	172.995	356.668	63.0783	766.947	577.355	68.1747	132.834	399.782	167.158	0.536166	0.31035	0.256783	1.35401	1	0.434086	0.416907	0.8127	1.00291	1.23278	0.356124	0.29078	0.459896	0.510588	0.966261	0.468666	2.65001	0.217953	0.289524	2.45191	1.2584	0.418124	-0.270701	-0.508148	-0.590434	0.13162	0
49.1871	197.352	281.86	120.052	139.111	88.1238	48.3992	38.2898	127.922	77.5904	55.4235	40.8028	94.1522	61.779	73.7688	113.581	111.022	159.034	146.112	207.548	34.4585	58.5848	139.111	2.82821	0.704888	0.493547	1.15876	1	1.57859	2.87425	3.63311	1.08747	1.79289	2.50997	3.40935	1.47752	2.25176	1.88577	1.22477	1.25301	0.874728	0.95209	0.670262	4.03707	2.37453	0.451511	-0.15188	-0.306672	0.0639942	0
46.1308	79.5748	354.283	163.004	107.314	74.627	49.5021	85.6216	47.7214	93.2026	121.028	32.6057	38.2809	18.8763	170.939	72.1896	46.0664	60.4497	173.336	167.392	9.01055	28.0139	107.314	2.3263	1.34859	0.302905	0.658353	1	1.43801	2.16787	1.25335	2.24876	1.15141	0.886687	3.29127	2.80333	5.68514	0.627793	1.48656	2.32955	1.77526	0.619109	0.641096	11.9098	3.83075	0.366666	0.129881	-0.518694	-0.181541	0
37.3443	106.428	221.135	106.644	121.894	68.1816	109.686	62.3386	52.2983	67.8836	41.2136	77.3011	5.62753	41.381	37.4656	122.323	41.9988	130.446	93.1672	153.507	48.4454	67.7119	121.894	3.26405	1.14532	0.55122	1.14299	1	1.78778	1.1113	1.95535	2.33074	1.79563	2.95761	1.57687	21.6602	2.94565	3.25349	0.996488	2.90231	0.934437	1.30833	0.794059	2.5161	1.80018	0.513757	0.0589252	-0.258675	0.0580434	0
693.09	433.964	321.781	434.152	394.443	881.863	1119.93	634.78	266.075	520.428	846.206	795.91	16.0157	241.854	205.491	1223.72	294.317	848.324	948.994	177.58	259.273	754.731	394.443	0.569108	0.908929	1.22581	0.908536	1	0.447284	0.352202	0.621385	1.48245	0.75792	0.466131	0.495587	24.6285	1.63091	1.91951	0.322331	1.3402	0.464967	0.415643	2.22121	1.52134	0.522627	-0.244805	-0.04147	0.0884238	-0.0416578	0
97.0855	119.551	95.5127	80.1134	102.549	150.719	167.424	124.251	102.533	152.763	92.3362	84.582	16.9011	45.4951	68.5097	199.003	97.6406	107.743	105.769	82.4191	54.188	77.6671	102.549	1.05628	0.857786	1.07367	1.28005	1	0.680402	0.612513	0.825339	1.00016	0.671298	1.11061	1.21243	6.06762	2.25407	1.49686	0.515316	1.05027	0.951799	0.96956	1.24424	1.89247	1.32037	0.0237786	-0.0666213	0.0308716	0.107228	0
124.412	215.398	180.888	86.4061	153.202	155.235	98.6921	79.3036	139.438	147.625	90.9759	151.36	191.381	83.669	166.457	126.098	153.541	200.291	112.797	140.633	61.1839	74.8535	153.202	1.23141	0.71125	0.84694	1.77304	1	0.986899	1.55232	1.93184	1.09871	1.03778	1.68398	1.01217	0.800508	1.83105	0.920371	1.21494	0.997792	0.764894	1.35821	1.08938	2.50396	2.04669	0.0904022	-0.147977	-0.0721471	0.248719	0
38.0443	49.837	49.1874	30.4408	52.7107	27.4953	34.7205	19.9464	93.5142	81.6051	75.6664	79.1414	229.709	351.368	158.748	42.956	73.8704	29.5659	46.1223	34.5	13.1636	19.9564	52.7107	1.38551	1.05766	1.07163	1.73158	1	1.91708	1.51814	2.64261	0.563666	0.645925	0.69662	0.666032	0.229468	0.150016	0.33204	1.22709	0.713557	1.78282	1.14285	1.52785	4.00427	2.6413	0.141609	0.0243476	0.030045	0.238442	0
57.5505	141.359	105.738	67.2622	125.897	74.4915	87.25	54.0447	95.27	83.2828	65.1015	82.4926	39.6799	49.7493	49.6186	105.715	72.7889	98.7716	63.2484	96.8578	143.725	45.4142	125.897	2.18759	0.890618	1.19065	1.87173	1	1.69008	1.44294	2.32949	1.32147	1.51168	1.93385	1.52616	3.17281	2.53062	2.53729	1.1909	1.72962	1.27462	1.99051	1.29981	0.875953	2.77219	0.339965	-0.0503086	0.0757849	0.272243	0
30.8174	57.6525	126.133	83.2092	135.481	113.351	40.6106	33.4395	44.2099	45.6771	96.2765	45.3305	33.2448	21.7924	90.8266	45.1591	48.2912	45.0034	49.2829	61.6005	5.3534	7.46664	135.481	4.39627	2.34996	1.07411	1.6282	1	1.19523	3.3361	4.05153	3.0645	2.96606	1.40721	2.98875	4.07526	6.21691	1.49165	3.00009	2.80551	3.01047	2.74905	2.19935	25.3075	18.1449	0.643084	0.371061	0.0310496	0.211708	0
102.27	98.047	228.66	160.565	117.806	107.362	101.664	72.6021	53.8084	92.3406	94.7771	84.1117	14.8114	32.1988	85.2424	140.46	52.3065	75.4414	109.772	133.369	23.2112	49.3752	117.806	1.1519	1.20152	0.515201	0.733696	1	1.09728	1.15877	1.62262	2.18935	1.27577	1.24298	1.40059	7.95371	3.6587	1.38201	0.838715	2.25222	1.56155	1.07319	0.883304	5.07538	2.38593	0.0614161	0.0797319	-0.288023	-0.134484	0
67.8295	156.673	265.418	112.239	214.591	124.897	149.123	119.955	151.873	222.147	167.723	183.599	151.97	178.054	138.711	177.851	172.372	158.987	124.735	176.011	94.9047	126.291	214.591	3.16369	1.36968	0.808504	1.91191	1	1.71814	1.43902	1.78894	1.41297	0.965989	1.27944	1.16881	1.41207	1.20521	1.54704	1.20658	1.24493	1.34974	1.72038	1.2192	2.26113	1.69918	0.500194	0.136619	-0.092318	0.281468	0
36.2247	165.291	96.5442	74.7363	50.1852	48.3575	45.3935	43.1056	70.6316	43.7262	86.9175	47.6603	31.8476	24.6405	92.836	58.6544	47.3868	92.541	60.064	56.1389	20.5424	26.5926	50.1852	1.38539	0.303618	0.519816	0.671498	1	1.0378	1.10556	1.16424	0.710521	1.14771	0.577389	1.05298	1.57579	2.0367	0.54058	0.85561	1.05905	0.542303	0.835529	0.893948	2.44301	1.88719	0.141571	-0.517673	-0.28415	-0.172955	0
283.966	191.399	469.564	895.463	276.428	412.599	199.564	187.228	114.715	289.225	256.784	199.114	40.5597	62.3146	547.214	326.721	100.719	240.27	441.169	278.751	57.4412	291.173	276.428	0.973455	1.44425	0.588692	0.308699	1	0.669968	1.38516	1.47643	2.4097	0.955754	1.0765	1.38829	6.81534	4.43601	0.505155	0.846069	2.74455	1.15049	0.626582	0.991669	4.81236	0.949361	-0.011684	0.159642	-0.230112	-0.510465	0
76.9036	119.032	52.4931	49.1726	78.0499	64.8088	48.9365	65.4922	124.069	47.4476	38.5061	166.378	50.3007	81.3966	35.9764	72.3739	158.652	92.7393	60.1899	71.7141	67.0479	206.866	78.0499	1.01491	0.655704	1.48686	1.58726	1	1.20431	1.59492	1.19174	0.629083	1.64497	2.02695	0.469113	1.55167	0.958884	2.16947	1.07843	0.491957	0.841606	1.29673	1.08835	1.16409	0.377297	0.00642582	-0.183292	0.17227	0.200649	0
67.3736	123.071	159.392	136.227	158.633	94.8937	92.7862	108.281	214.165	159.425	114.028	268.461	226.054	255.449	194.73	113.325	82.9207	183.651	75.2801	178.514	55.5468	39.1613	158.633	2.35453	1.28896	0.995241	1.16448	1	1.67169	1.70966	1.46501	0.740707	0.995031	1.39118	0.5909	0.701749	0.620998	0.814633	1.39981	1.91307	0.863777	2.10724	0.888631	2.85585	4.05076	0.371905	0.110239	-0.00207154	0.0661311	0
38.1756	112.294	185.031	81.4882	114.154	64.1088	69.1991	48.8212	47.7166	69.9102	35.0039	51.0811	11.7426	30.5457	34.5488	123.035	35.6264	96.0618	83.9522	130.893	27.7512	55.4787	114.154	2.99024	1.01657	0.616945	1.40087	1	1.78063	1.64965	2.33821	2.39234	1.63287	3.26118	2.23477	9.72141	3.73717	3.30414	0.927819	3.2042	1.18834	1.35975	0.872116	4.11348	2.05762	0.475706	0.00713695	-0.209754	0.146397	0
85.9783	164.529	142.508	95.2784	124.015	79.4678	82.1921	53.8527	106.982	94.2515	68.1567	75.6584	29.1536	62.4517	58.2705	113.971	99.6402	97.3053	76.4179	127.706	39.755	52.9638	124.015	1.4424	0.753757	0.870233	1.30161	1	1.56057	1.50884	2.30286	1.15922	1.31579	1.81956	1.63914	4.25385	1.98577	2.12826	1.08812	1.24463	1.27449	1.62285	0.971095	3.11948	2.3415	0.159085	-0.122769	-0.0603645	0.11448	0
84.1501	153.584	493.876	267.658	182.644	124.489	112.599	71.5457	114.741	206.57	184.912	63.011	42.3222	36.9471	240.85	180.941	58.1082	154.867	300.567	284.698	18.2246	64.1584	182.644	2.17045	1.18921	0.369817	0.682377	1	1.46714	1.62207	2.55283	1.5918	0.884173	0.987731	2.8986	4.31556	4.94339	0.75833	1.00941	3.14317	1.17936	0.607664	0.641536	10.0218	2.84676	0.33655	0.0752583	-0.432013	-0.165975	0
47.5534	100.175	40.9102	43.8399	81.3136	56.6394	63.5399	43.4508	74.3946	58.6513	31.7725	46.9608	78.1139	39.1156	24.2062	60.1493	75.3757	64.7454	33.7238	48.6339	42.1735	41.0542	81.3136	1.70994	0.811715	1.98761	1.85479	1	1.43564	1.27972	1.87139	1.093	1.38639	2.55924	1.73152	1.04096	2.0788	3.35921	1.35186	1.07878	1.2559	2.41116	1.67195	1.92807	1.98064	0.232982	-0.0905964	0.298331	0.268294	0
33.9188	329.48	571.624	13.0867	24.1534	185.446	77.2458	25.5853	4.82492	20.5084	108.623	237.942	12.1129	15.7436	16.3923	209.782	1.40589	235.191	336.456	7.07848	13.1	21.2806	24.1534	0.712095	0.0733076	0.0422541	1.84565	1	0.130245	0.312683	0.944034	5.00597	1.17773	0.22236	0.10151	1.99402	1.53417	1.47346	0.115136	17.1802	0.102697	0.0717878	3.41224	1.84377	1.13499	-0.147462	-1.13485	-1.37413	0.266149	0
601.091	267.255	250.994	1134.9	596.945	698.399	633.55	543.181	350.553	518.257	331.526	506.283	32.9344	243.22	531.323	681.099	338.412	586.318	577.996	137.955	321.683	506.331	596.945	0.993103	2.23362	2.37833	0.525991	1	0.854733	0.942222	1.09898	1.70287	1.15183	1.8006	1.17907	18.1253	2.45435	1.12351	0.876443	1.76396	1.01813	1.03278	4.32711	1.85569	1.17896	-0.00300589	0.349009	0.376272	-0.279022	0
85.004	121.741	325.734	153.511	110.202	53.9834	47.1193	39.7098	95.3349	72.0482	116.03	35.1695	286.575	18.0303	122.841	89.6761	43.995	142.879	98.2458	84.8661	6.9531	41.0696	110.202	1.29643	0.905212	0.338318	0.717873	1	2.0414	2.33878	2.77518	1.15594	1.52955	0.949765	3.13344	0.384547	6.11201	0.897106	1.22889	2.50487	0.771294	1.12169	1.29854	15.8493	2.68329	0.112749	-0.0432497	-0.470675	-0.143953	0
26.4149	46.3067	75.6802	46.8954	88.3255	64.0825	49.3677	26.4526	130.27	151.888	152.974	112.417	165.841	208.596	384.533	33.1124	21.3199	35.3973	33.8558	28.5039	6.15267	6.16302	88.3255	3.34378	1.9074	1.16709	1.88346	1	1.37831	1.78913	3.33901	0.67802	0.581517	0.577388	0.785698	0.532591	0.423429	0.229696	2.66744	4.14286	2.49526	2.60888	3.09872	14.3556	14.3315	0.524238	0.280442	0.0671041	0.274956	0
31.4363	29.0728	27.285	51.7396	86.1533	84.7146	67.3506	77.3315	28.7332	47.6282	30.6218	27.9401	1.79197	76.3958	21.1691	33.0488	61.2482	28.8379	19.3458	116.772	134.789	60.5348	86.1533	2.74057	2.96336	3.15753	1.66513	1	1.01698	1.27918	1.11408	2.99839	1.80887	2.81346	3.0835	48.0774	1.12772	4.06976	2.60685	1.40663	2.9875	4.45333	0.737789	0.639172	1.4232	0.437841	0.471784	0.499348	0.221449	0
219.661	195.656	130.212	163.958	200.729	349.018	495.674	494.523	334.912	203.423	143.315	768.275	1.27313	539.665	63.1255	340.475	646.859	290.152	124.1	231.015	585.361	839.147	200.729	0.913813	1.02593	1.54155	1.22428	1	0.575125	0.404962	0.405904	0.599349	0.986758	1.40062	0.261273	157.666	0.371952	3.17984	0.589556	0.310314	0.691807	1.61748	0.868901	0.342915	0.239206	-0.0391429	0.011118	0.187958	0.087879	0
63.3002	98.7243	56.271	51.6653	71.9288	99.8081	208.138	72.1866	62.7715	98.6513	59.4403	56.1353	9.13562	36.569	44.5197	146.127	69.9351	77.566	74.1913	58.3088	38.0865	150.032	71.9288	1.13631	0.728582	1.27826	1.39221	1	0.720671	0.345582	0.996428	1.14588	0.729121	1.2101	1.28135	7.87344	1.96693	1.61566	0.492233	1.02851	0.927324	0.969504	1.23358	1.88856	0.479423	0.0554977	-0.137521	0.106618	0.143704	0
24.8807	58.0133	124.22	61.7207	44.1976	24.9543	37.6463	18.0572	45.5725	36.9509	47.2753	36.1498	33.8334	7.12143	69.2693	65.8157	24.1764	55.7858	81.0338	102.097	15.7218	10.5601	44.1976	1.77638	0.761853	0.3558	0.71609	1	1.77114	1.17402	2.44764	0.96983	1.19612	0.934899	1.22262	1.30633	6.20628	0.638055	0.671536	1.82813	0.792274	0.545422	0.432899	2.81123	4.18536	0.249536	-0.118129	-0.448794	-0.145032	0
50.9861	34.1641	77.3353	152.643	54.8776	42.4504	12.0847	45.6539	0.00666367	39.9065	76.8868	30.4954	0	65.6023	6.90656	68.2837	15.6354	46.8128	88.0519	126.137	48.8917	34.9674	54.8776	1.07632	1.60629	0.709606	0.359515	1	1.29275	4.54108	1.20203	8235.33	1.37516	0.713745	1.79954		0.836519	7.94572	0.803671	3.50983	1.17228	0.623241	0.435064	1.12243	1.56939	0.0319432	0.205825	-0.148983	-0.444283	0
34.9319	54.3809	123.453	78.2645	65.5661	71.3144	49.1113	33.0678	37.5826	52.8621	79.7405	47.9164	16.6431	21.8301	83.8582	60.9551	23.3859	55.4095	89.5592	88.6054	23.0057	16.1409	65.5661	1.87697	1.20568	0.531103	0.837751	1	0.919395	1.33505	1.98278	1.74459	1.24033	0.822244	1.36834	3.93954	3.00348	0.781869	1.07565	2.80366	1.1833	0.732098	0.739979	2.84999	4.06211	0.273457	0.081233	-0.274821	-0.076885	0
598.162	423.749	518.699	405.129	376.727	649.154	963.524	463.658	329.236	584.735	572.673	479.623	48.953	49.9136	262.472	914.071	332.259	560.892	768.133	230.457	159.112	554.622	376.727	0.629808	0.889035	0.726293	0.929895	1	0.580336	0.390989	0.812512	1.14425	0.644271	0.65784	0.785466	7.69569	7.54758	1.4353	0.412142	1.13384	0.671658	0.490446	1.6347	2.36769	0.679251	-0.200792	-0.051081	-0.138888	-0.0315661	0
70.9182	35.4604	66.8278	42.4789	58.2315	14.8311	39.4725	19.6695	25.629	30.2949	39.9375	28.534	21.4068	21.3443	34.1651	21.5086	35.6669	43.4141	26.5958	50.3728	12.4674	6.29264	58.2315	0.821108	1.64216	0.871367	1.37083	1	3.9263	1.47524	2.9605	2.2721	1.92215	1.45807	2.04078	2.72024	2.72819	1.70442	2.70736	1.63265	1.3413	2.1895	1.15601	4.6707	9.25391	-0.0855997	0.215414	-0.0597989	0.136985	0
287.874	131.808	240.247	354.555	171.014	625.027	291.1	152.725	203.032	395.005	445.286	223.892	40.1354	367.791	614.612	289.092	77.9655	212.82	263.431	162.24	50.1367	86.3487	171.014	0.594058	1.29745	0.711825	0.482334	1	0.27361	0.587476	1.11975	0.842299	0.432942	0.384054	0.763824	4.26093	0.464976	0.278247	0.591556	2.19346	0.803563	0.64918	1.05408	3.41096	1.98051	-0.226171	0.11309	-0.147627	-0.316652	0
345.383	531.144	326.267	583.33	301.394	190.919	461.357	234.615	488.282	241.039	324.746	300.281	350.541	130.706	286.613	353.068	245.929	605.189	365.388	104.004	118.029	154.721	301.394	0.872636	0.567443	0.923764	0.516678	1	1.57865	0.653277	1.28463	0.617254	1.2504	0.928091	1.00371	0.859796	2.30589	1.05157	0.853643	1.22553	0.498016	0.824861	2.8979	2.55356	1.94798	-0.0591667	-0.246077	-0.0344389	-0.28678	0
27.5945	59.6883	212.993	116.609	123.64	51.4024	28.8402	20.8825	50.9659	110.754	99.2453	25.558	7.45357	36.2902	157.027	65.3247	35.757	55.6688	79.8156	185.432	15.83	80.8218	123.64	4.48059	2.07142	0.580488	1.0603	1	2.40533	4.28707	5.92074	2.42593	1.11635	1.2458	4.83761	16.588	3.40697	0.78738	1.89269	3.45778	2.22099	1.54907	0.666765	7.81046	1.52978	0.651335	0.316268	-0.236207	0.0254268	0
19.2709	113.817	46.7833	29.6445	50.3467	81.3234	38.2753	31.6334	32.2741	79.2292	29.2067	80.3605	44.5514	23.4307	59.9956	44.2768	37.4752	70.8963	30.4302	41.9877	18.5871	21.7862	50.3467	2.61258	0.442349	1.07617	1.69835	1	0.619092	1.31538	1.59157	1.55997	0.635456	1.7238	0.62651	1.13008	2.14875	0.839173	1.13709	1.34347	0.710145	1.6545	1.19908	2.70869	2.31094	0.417069	-0.354235	0.03188	0.230027	0
12.7818	26.035	93.8272	43.2548	30.1954	19.9856	11.4378	11.5818	21.6213	42.0664	57.5216	17.2023	36.4492	13.5656	94.523	22.5758	4.18039	21.0805	37.5147	41.1253	0.864258	4.9463	30.1954	2.36238	1.1598	0.321819	0.698083	1	1.51086	2.63997	2.60714	1.39656	0.717803	0.52494	1.75531	0.828425	2.22589	0.31945	1.33751	7.22311	1.43238	0.804894	0.734229	34.938	6.10464	0.37335	0.0643836	-0.492388	-0.156093	0
60.8914	39.992	146.508	165.513	269.73	174.629	266.627	133.466	37.4283	113.662	109.519	53.9975	0	52.8699	111.316	77.1972	7.4246	74.0873	77.529	432.276	227.447	102.255	269.73	4.4297	6.74461	1.84106	1.62967	1	1.54459	1.01164	2.02096	7.20658	2.3731	2.46287	4.99524		5.10178	2.42312	3.49404	36.3293	3.64071	3.47909	0.623978	1.1859	2.63783	0.646374	0.828957	0.265067	0.212098	0
88.677	20.0749	6.17432	280.885	244.779	334.871	241.637	100.397	71.6718	151.04	6.03874	150.181	0	71.2283	116.823	306.469	108.673	29.4827	133.538	58.7281	118.989	74.2473	244.779	2.76034	12.1933	39.6447	0.871454	1	0.730965	1.013	2.4381	3.41527	1.62062	40.5348	1.62989		3.43654	2.0953	0.798706	2.25244	8.30245	1.83302	4.168	2.05716	3.29681	0.440963	1.08612	1.59818	-0.0597556	0
23.3857	32.7658	29.0022	25.9598	77.2479	103.175	48.0585	52.4862	55.4345	64.7947	28.3055	37.6381	60.7277	64.9939	63.3588	34.6664	91.6022	58.9359	39.0027	83.2503	143.451	65.8481	77.2479	3.30322	2.35758	2.66352	2.97568	1	0.748709	1.60737	1.47178	1.3935	1.1922	2.72908	2.05239	1.27204	1.18854	1.21921	2.22832	0.843298	1.31071	1.98058	0.9279	0.538498	1.17312	0.518937	0.372466	0.425455	0.473586	0
58.0278	121.179	121.678	93.3086	113.373	54.7114	106.468	60.0462	79.567	54.6304	67.9279	96.1948	22.0039	67.7659	48.567	113.702	40.0154	111.104	99.333	82.5918	51.5086	40.1619	113.373	1.95378	0.935584	0.931749	1.21504	1	2.07221	1.06486	1.8881	1.42488	2.07528	1.66903	1.17858	5.15242	1.67302	2.33437	0.997109	2.83325	1.02043	1.14135	1.3727	2.20106	2.82291	0.290875	-0.0289171	-0.030701	0.0845898	0
45.8486	74.7152	24.1047	17.4458	48.2698	52.8816	57.076	20.8912	74.5213	18.3531	16.1679	22.6404	30.9988	12.8574	23.8116	29.0403	33.1616	63.0334	19.0224	43.7696	15.964	11.0684	48.2698	1.05281	0.64605	2.0025	2.76684	1	0.912789	0.84571	2.31054	0.647731	2.63007	2.98552	2.13202	1.55715	3.75423	2.02715	1.66216	1.45559	0.765781	2.53753	1.10281	3.02366	4.36104	0.0223493	-0.189734	0.301573	0.441983	0
52.049	69.0304	162.768	67.0589	53.3284	41.144	18.6927	16.3966	37.7541	56.7042	64.8564	25.905	68.2393	32.2337	150.105	38.6065	51.8011	56.5421	68.3799	79.0742	85.2137	18.9049	53.3284	1.02458	0.772535	0.327634	0.795247	1	1.29614	2.8529	3.2524	1.41252	0.940467	0.822253	2.05861	0.78149	1.65443	0.355273	1.38133	1.02948	0.943162	0.779884	0.67441	0.625819	2.82087	0.0105459	-0.112082	-0.484611	-0.0994979	0
14.1049	37.9677	88.6932	50.3992	41.1941	38.7041	22.5431	20.3968	33.5892	31.3428	15.393	15.4306	15.1405	19.8324	15.9311	44.2627	32.0898	49.0714	54.3067	73.1229	7.66896	42.9575	41.1941	2.92056	1.08498	0.464457	0.817358	1	1.06433	1.82735	2.01964	1.22641	1.31431	2.67616	2.66965	2.72079	2.07711	2.58576	0.930675	1.28372	0.839474	0.758546	0.563355	5.37154	0.95895	0.465467	0.0354217	-0.333055	-0.0875879	0
195.115	156.487	631.305	386.321	650.704	475.976	339.126	221.409	218.468	330.513	347.885	204.3	103.985	284.705	550.392	257.622	93.1928	231.763	288.952	904.789	461.162	138.549	650.704	3.33497	4.15821	1.03073	1.68436	1	1.36709	1.91877	2.93893	2.97849	1.96877	1.87046	3.18504	6.25765	2.28554	1.18225	2.52581	6.98234	2.80763	2.25195	0.719178	1.41101	4.69655	0.523092	0.618906	0.0131444	0.226435	0
44.0692	13.4154	134.225	81.432	26.8929	26.0801	22.9359	7.52731	17.2274	72.4265	112.728	18.5711	0	0.580231	152.963	30.6401	0	24.66	67.4542	42.5889	2.04464	1.87526	26.8929	0.610242	2.00462	0.200357	0.330249	1	1.03117	1.17252	3.5727	1.56105	0.371313	0.238563	1.4481		46.3486	0.175813	0.877702		1.09054	0.398684	0.631453	13.1529	14.3408	-0.214498	0.302033	-0.698196	-0.481158	0
365.533	212.653	157.033	185.667	196.712	521.765	775.176	324.646	124.29	246.745	570.368	429.035	1.09619	92.0136	167.902	844.114	126.995	415.477	673.417	67.6112	152.315	238.053	196.712	0.53815	0.925034	1.25268	1.05949	1	0.377012	0.253764	0.605926	1.58269	0.797227	0.344886	0.458498	179.45	2.13785	1.17159	0.233039	1.54897	0.47346	0.29211	2.90945	1.29148	0.826336	-0.269097	-0.0338423	0.0978402	0.0250958	0
16.1976	7.17237	42.3383	43.8613	32.1598	130.073	35.6386	27.2436	55.6535	47.6524	23.7876	7.75226	37.4527	75.7311	78.6696	19.9895	40.7639	19.56	21.5905	161.673	20.5152	15.6744	32.1598	1.98547	4.48384	0.759591	0.733215	1	0.247245	0.902388	1.18045	0.577857	0.674883	1.35195	4.14844	0.858678	0.424658	0.408796	1.60884	0.788929	1.64416	1.48953	0.198919	1.56761	2.05174	0.297862	0.65165	-0.11942	-0.134768	0
112.587	11.6514	115.057	70.8922	48.2396	7.1684	5.8187	4.93441	6.12245	8.89509	56.5065	7.54272	0.7174	9.30189	55.5298	9.94455	0.470643	27.7633	55.2744	63.7002	4.93025	0	48.2396	0.428464	4.14024	0.419268	0.680464	1	6.72949	8.29044	9.77617	7.87914	5.42317	0.853701	6.39552	67.2423	5.186	0.868716	4.85086	102.497	1.73753	0.872731	0.757292	9.78442		-0.368085	0.617026	-0.377509	-0.167195	0
75.5855	102.112	52.273	67.3934	132.421	74.236	73.1984	103.419	139.314	50.7835	49.8235	135.477	49.8967	67.0699	38.2969	51.9836	149.846	106.955	67.4628	156.886	80.5696	124.895	132.421	1.75193	1.29682	2.53326	1.96489	1	1.78378	1.80907	1.28043	0.950521	2.60756	2.6578	0.97744	2.6539	1.97437	3.45774	2.54736	0.883711	1.2381	1.96287	0.844058	1.64356	1.06026	0.243518	0.112879	0.403679	0.293339	0
35.831	64.2022	47.1711	45.5118	77.2326	64.4062	68.9927	85.3452	27.3111	33.8735	22.4525	36.823	5.23634	32.699	28.0313	67.8018	51.8048	48.576	33.6089	69.9095	55.1893	65.6819	77.2326	2.15547	1.20296	1.63729	1.69698	1	1.19915	1.11943	0.904944	2.82789	2.28003	3.43982	2.0974	14.7494	2.36192	2.75522	1.13909	1.49084	1.58994	2.29798	1.10475	1.39941	1.17586	0.333542	0.0802508	0.214125	0.229677	0
109.841	102.692	150.4	174.608	234.077	220.165	297.934	216.03	186.402	164.263	180.242	77.8485	33.5192	180.526	177.128	112.979	141.469	105.867	117.253	378.579	160.641	73.1535	234.077	2.13105	2.27941	1.55636	1.34059	1	1.06319	0.785666	1.08354	1.25576	1.42501	1.29868	3.00682	6.98336	1.29664	1.32151	2.07187	1.65461	2.21106	1.99633	0.618303	1.45714	3.1998	0.328593	0.357823	0.19211	0.127295	0
7.9687	26.3849	76.2214	39.8607	25.9267	21.5226	13.1425	4.84993	16.484	48.0597	41.6714	14.1969	49.9268	10.4558	79.2362	16.0365	8.08407	20.2933	27.6042	39.0927	0.793091	9.89584	25.9267	3.25357	0.982634	0.34015	0.650432	1	1.20463	1.97274	5.34579	1.57284	0.539469	0.622169	1.82622	0.519294	2.47964	0.327208	1.61673	3.20713	1.2776	0.939228	0.663212	32.6907	2.61996	0.51236	-0.00760807	-0.46833	-0.186798	0
8.14713	23.9767	57.3713	33.4641	13.2977	14.5587	9.49633	7.53076	23.222	26.0589	28.6301	15.3323	35.1245	24.2271	64.1953	24.0685	4.58527	19.0346	26.5844	28.8729	3.80298	12.1054	13.2977	1.6322	0.55461	0.231783	0.397373	1	0.913384	1.4003	1.76578	0.572633	0.510294	0.464465	0.867298	0.378587	0.548877	0.207144	0.552494	2.90009	0.698607	0.500208	0.460561	3.49665	1.09849	0.212772	-0.256012	-0.634919	-0.400802	0
32.3295	24.6807	59.5997	69.4097	33.5315	54.0956	24.5684	24.0787	14.7046	35.9556	35.3181	24.2003	0	3.52319	34.1989	56.7375	14.7685	30.6193	57.0944	36.4115	8.72032	20.4056	33.5315	1.03718	1.35861	0.562612	0.483095	1	0.619857	1.36482	1.39258	2.28034	0.93258	0.949414	1.38558		9.51738	0.980484	0.590994	2.27048	1.09511	0.5873	0.920903	3.84521	1.64325	0.0158541	0.133095	-0.249791	-0.315967	0
7.22348	3.4321	13.9112	12.2404	3.85237	12.1314	16.8201	28.4835	26.3418	72.8151	89.5283	35.8316	0	83.1771	158.341	7.77396	3.28712	1.81274	7.35107	3.78345	1.14404	3.92407	3.85237	0.533312	1.12245	0.276925	0.314726	1	0.317552	0.229034	0.135249	0.146245	0.0529062	0.0430296	0.107513		0.0463153	0.0243296	0.495548	1.17196	2.12516	0.524055	1.01822	3.36733	0.981727	-0.273018	0.0501685	-0.557638	-0.502067	0
53.7991	34.026	116.606	133.89	313.854	262.229	140.655	176.206	53.5356	214.258	169.119	29.4733	4.4934	101.962	169.955	230.466	135.621	49.1467	61.996	375.606	292.711	170.403	313.854	5.83382	9.22396	2.69158	2.34413	1	1.19687	2.23138	1.78118	5.86254	1.46485	1.85582	10.6488	69.8478	3.07816	1.84669	1.36182	2.31419	6.38607	5.06249	0.835595	1.07223	1.84183	0.765953	0.964917	0.430007	0.369981	0
267.385	99.9988	267.598	247.062	176.998	373.707	278.051	196.751	89.3024	356.454	369.379	126.563	0	7.21454	260.021	410.641	80.1065	173.064	374.721	196.329	42.7132	107.994	176.998	0.66196	1.77	0.661435	0.716413	1	0.473629	0.636568	0.899605	1.98201	0.496554	0.479178	1.3985		24.5335	0.680709	0.431029	2.20954	1.02273	0.472347	0.901538	4.14388	1.63897	-0.179168	0.247974	-0.179513	-0.144837	0
143.17	11.1592	114.568	89.7336	34.4555	39.6464	86.6337	92.5616	49.8877	124.525	99.7202	115.197	4.67425	121.164	319.967	30.5054	27.7269	13.8319	35.3028	129.725	43.6359	26.5674	34.4555	0.240662	3.08763	0.300744	0.383975	1	0.869069	0.397714	0.372244	0.690661	0.276696	0.345521	0.299101	7.37134	0.284371	0.107684	1.12949	1.24267	2.49102	0.975999	0.265603	0.789612	1.29691	-0.618593	0.489625	-0.521803	-0.415697	0
62.0917	171.82	151.323	95.8933	147.702	112.864	150.448	61.9571	82.4314	81.206	87.9383	120.068	40.7933	49.6696	80.7493	139.187	132.858	126.479	172.461	136.395	117.366	124.254	147.702	2.37878	0.859636	0.976077	1.54028	1	1.30868	0.981752	2.38394	1.79182	1.81886	1.67961	1.23016	3.62075	2.9737	1.82915	1.06118	1.11173	1.1678	0.856438	1.0829	1.25848	1.18872	0.376354	-0.0656852	-0.0105161	0.187599	0
3.58521	48.4439	23.6558	12.1949	25.9437	14.0558	14.632	4.93225	24.3239	5.40942	3.08618	4.10146	10.4245	15.1688	2.65002	16.0794	37.4199	48.691	10.7063	45.2011	8.60991	20.3598	25.9437	7.23631	0.53554	1.09671	2.12743	1	1.84576	1.77308	5.26	1.06659	4.79601	8.40639	6.32547	2.48871	1.71032	9.78997	1.61347	0.693312	0.532822	2.42321	0.573961	3.01323	1.27426	0.859517	-0.271208	0.0400937	0.327855	0
11.01	43.7772	112.18	32.7504	45.0659	26.2242	10.4711	9.49077	26.544	11.6065	8.46552	2.54881	40.4467	10.1978	12.0967	26.4632	45.4804	84.5008	32.3958	45.9057	11.5332	38.0661	45.0659	4.09319	1.02944	0.401729	1.37604	1	1.71848	4.30384	4.74839	1.69778	3.8828	5.32346	17.6812	1.1142	4.41918	3.72546	1.70297	0.990885	0.533319	1.3911	0.981705	3.90749	1.18388	0.612062	0.0125992	-0.396067	0.138631	0
22.7925	89.0027	6.42356	39.3908	133.122	538.421	163.523	109.572	63.3401	46.0922	183.883	336.839	0	6.12836	116.691	848.072	145.46	462.704	303.453	144.123	45.6226	90.2014	133.122	5.84063	1.49571	20.7241	3.37953	1	0.247246	0.814091	1.21493	2.1017	2.88817	0.723951	0.395211		21.7223	1.14081	0.15697	0.91518	0.287705	0.438691	0.923674	2.9179	1.47583	0.76646	0.174847	1.31647	0.528856	0
54.2775	55.2406	105.227	91.14	40.2133	21.0415	35.6343	21.2215	57.712	29.4939	52.2037	24.067	1.01587	3.40203	15.9914	27.0076	29.7115	53.4527	40.2385	23.568	1.90698	24.9305	40.2133	0.740883	0.727966	0.382157	0.441225	1	1.91115	1.1285	1.89494	0.696793	1.36344	0.770315	1.67089	39.5851	11.8204	2.51468	1.48896	1.35346	0.752316	0.999375	1.70627	21.0874	1.61302	-0.130251	-0.137889	-0.417758	-0.35534	0
31.2598	64.8167	104.336	49.3944	38.9799	18.3706	19.1659	7.10736	48.8225	16.8265	20.6949	10.3285	109.911	1.16003	30.9426	32.9811	19.0302	97.9941	27.1637	22.5699	0	6.2547	38.9799	1.24696	0.601386	0.373599	0.789155	1	2.12186	2.03381	5.48444	0.798399	2.31658	1.88355	3.77401	0.354648	33.6023	1.25975	1.18189	2.04832	0.397778	1.435	1.72707		6.23209	0.0958542	-0.220847	-0.427595	-0.102837	0
3.08972	4.98493	14.2855	8.50027	12.8821	15.7816	6.9469	11.9218	22.3724	54.6154	31.062	11.1504	2.73523	4.40698	53.2286	6.37459	0	2.57306	12.922	4.99309	0	1.24385	12.8821	4.16933	2.5842	0.901758	1.51549	1	0.816273	1.85436	1.08055	0.575802	0.235869	0.414721	1.1553	4.70969	2.9231	0.242014	2.02085		5.00651	0.996908	2.57998		10.3566	0.620066	0.412327	-0.0449098	0.180553	0
98.2971	95.4268	58.7056	84.3402	42.3899	44.2452	63.3352	48.6575	52.8207	45.8063	54.7466	66.0575	13.3802	39.1884	20.522	108.574	67.9906	109.48	154.318	243.544	111.55	148.213	42.3899	0.431242	0.444214	0.722076	0.502606	1	0.958068	0.669294	0.871188	0.802524	0.925415	0.774293	0.641712	3.1681	1.08169	2.06559	0.390423	0.623467	0.387192	0.274692	0.174054	0.380008	0.286006	-0.365279	-0.352408	-0.141417	-0.298773	0
141.815	123.589	115.972	39.3551	39.1073	146.571	55.1578	38.7272	8.57721	24.5319	90.3925	95.324	1.13376	8.18929	17.4209	110.476	1.67037	79.7803	125.42	4.98871	54.8543	16.7538	39.1073	0.275762	0.316431	0.337215	0.993703	1	0.266815	0.709007	1.00981	4.55944	1.59414	0.432639	0.410256	34.4935	4.77542	2.24485	0.353988	23.4123	0.490187	0.311812	7.83916	0.71293	2.33423	-0.559465	-0.499721	-0.472094	-0.00274336	0
4.48477	2.58915	31.4333	24.6547	52.0368	22.6381	5.55065	9.29231	8.53424	21.2352	8.46932	0.281982	0	0.517578	38.3423	5.6033	0.524658	9.4323	11.7478	100.245	0.694214	3.76501	52.0368	11.603	20.098	1.65547	2.11063	1	2.29863	9.37489	5.59998	6.09741	2.4505	6.14415	184.539		100.539	1.35716	9.2868	99.1822	5.51687	4.42948	0.519096	74.9578	13.8211	1.06457	1.30315	0.218921	0.324411	0
11.1199	5.31308	8.98678	10.733	6.99555	29.4704	35.7152	43.7917	22.5191	27.6679	14.9968	40.6776	21.2423	73.8726	31.9695	20.1	16.4989	8.05674	4.38156	4.83694	45.2794	17.1846	6.99555	0.629103	1.31667	0.778427	0.65178	1	0.237375	0.19587	0.159746	0.31065	0.252839	0.466469	0.171975	0.329322	0.0946974	0.21882	0.348038	0.424002	0.868286	1.59659	1.44628	0.154497	0.407082	-0.201278	0.119476	-0.108782	-0.185899	0
27.3349	8.32275	21.359	18.938	21.8554	46.0953	35.2514	29.9206	102.536	122.459	135.379	88.9715	68.6319	159.233	211.091	33.8245	3.40624	14.1531	23.627	9.97738	4.11237	9.70297	21.8554	0.799542	2.62598	1.02324	1.15405	1	0.474135	0.619986	0.730445	0.213148	0.178471	0.161439	0.245645	0.318444	0.137255	0.103536	0.64614	6.41629	1.54421	0.92502	2.19049	5.31456	2.25244	-0.0971585	0.419292	0.0099774	0.0622249	0
9.48867	17.0969	82.1746	21.6809	28.0495	26.2645	31.1146	32.6876	4.62296	1.11981	19.438	11.7579	3.55012	6.27985	2.74219	53.4677	7.85779	26.5276	30.9513	63.9401	8.35358	22.1971	28.0495	2.95611	1.64062	0.34134	1.29374	1	1.06796	0.901491	0.858108	6.06744	25.0484	1.44302	2.38558	7.90101	4.46659	10.2289	0.524607	3.56964	1.05737	0.906247	0.438684	3.35778	1.26365	0.47072	0.215007	-0.466812	0.111848	0
13.5009	0	101.137	59.3069	1.64323	0	16.2217	3.24793	1.16171	4.53832	73.6423	8.40788	0.824692	6.32928	22.3686	0	0	29.3267	19.0633	48.7595	3.69063	0	1.64323	0.121713		0.0162475	0.0277073	1		0.101299	0.505932	1.41449	0.36208	0.0223137	0.19544	1.99254	0.259624	0.0734615			0.0560321	0.0861989	0.0337008	0.445245		-0.914664		-1.78921	-1.55741	0
3.53629	1.22046	5.54684	12.4595	29.9417	13.5148	9.81852	15.7763	2.1563	8.80633	10.9625	3.66907	0.188338	9.03853	7.86372	7.38672	1.33411	1.83072	5.74318	40.4244	53.5942	25.6085	29.9417	8.46699	24.5332	5.39797	2.40312	1	2.21548	3.04951	1.8979	13.8857	3.40002	2.73127	8.16057	158.979	3.31267	3.80757	4.05345	22.4432	16.3551	5.21343	0.740684	0.558674	1.16921	0.927729	1.38975	0.73223	0.380776	0
36.7868	96.7979	167.107	71.2561	68.3123	116.936	52.4731	28.6644	60.4301	67.1397	102.315	66.6739	19.5758	14.796	84.9467	122.473	33.5752	145.999	168.199	73.8915	13.564	24.1356	68.3123	1.85698	0.70572	0.408794	0.958687	1	0.584186	1.30185	2.38317	1.13043	1.01746	0.667669	1.02457	3.48963	4.61693	0.804178	0.557773	2.03461	0.467894	0.40614	0.924494	5.0363	2.83035	0.268806	-0.151367	-0.388495	-0.0183233	0
0	3.15676	7.27164	13.9174	46.1314	20.7205	4.79868	0.820129	5.4073	14.8381	11.8822	6.01673	0	1.03516	28.8622	0	0	0	3.91756	76.4871	17.3599	2.64369	46.1314		14.6135	6.34402	3.31465	1	2.22636	9.61336	56.2489	8.53132	3.10897	3.88238	7.66719		44.5647	1.59833				11.7755	0.603126	2.65735	17.4496		1.16476	0.802364	0.520438	0
85.0526	0	0	14.4615	32.9511	15.664	0	0	2.66985	3.75658	0	6.47779	1.68774	0	30.9752	4.8795	1.25937	5.17542	26.2063	3.70334	0	0	32.9511	0.38742			2.27854	1	2.10361			12.3419	8.77156		5.08678	19.5237		1.06379	6.75296	26.1647	6.36684	1.25737	8.89766			-0.411818			0.357657	0
18.3854	12.4442	55.1487	30.5992	18.981	28.1508	21.6079	14.2051	5.16541	25.235	26.6955	19.5056	0	4.55118	15.5637	27.1532	2.6117	11.7783	27.3194	28.7509	2.29187	5.88175	18.981	1.03239	1.52529	0.344179	0.62031	1	0.674262	0.878428	1.33621	3.67464	0.752171	0.711018	0.973107		4.17057	1.21957	0.699034	7.26767	1.61153	0.694781	0.660189	8.28189	3.2271	0.0138459	0.183352	-0.463216	-0.207391	0
12.8612	18.3372	0	15.495	24.0384	23.157	35.1328	6.86501	48.813	10.5165	14.3319	34.373	2.11685	25.9316	24.4096	18.9005	27.4065	41.5018	25.3519	23.935	38.6033	6.76114	24.0384	1.86906	1.31091		1.55137	1	1.03806	0.684215	3.50158	0.492459	2.28578	1.67727	0.69934	11.3557	0.926993	0.984793	1.27184	0.877105	0.579213	0.948187	1.00432	0.622703	3.55538	0.271624	0.117572		0.190714	0
32.1458	7.84399	50.3638	99.4936	40.8001	52.3432	26.3015	15.0315	13.9007	36.3975	51.8516	7.3147	0	7.64604	19.9222	47.9848	7.40338	10.7931	23.0058	49.5017	17.1915	2.76554	40.8001	1.26922	5.20144	0.810106	0.410077	1	0.779472	1.55124	2.7143	2.93512	1.12096	0.786862	5.57782		5.3361	2.04797	0.850271	5.511	3.78018	1.77347	0.824215	2.37327	14.753	0.103537	0.716124	-0.091458	-0.387134	0
55.214	65.3853	139.62	166.938	328.226	283.776	182.087	169.916	189.777	117.062	218.611	52.5313	138.68	297.729	288.56	70.9494	129.066	93.5992	67.3259	500.872	877.294	93.4698	328.226	5.94462	5.01987	2.35085	1.96615	1	1.15664	1.80257	1.9317	1.72953	2.80386	1.50141	6.2482	2.36678	1.10243	1.13746	4.62619	2.54309	3.50672	4.87518	0.655309	0.374134	3.51157	0.774124	0.700693	0.371224	0.293618	0
6.19757	0	1.45465	3.15698	25.866	24.5775	5.88248	28.2865	0.308075	16.0308	5.83676	4.29994	2.387	28.7192	10.5912	2.52209	0	3.84717	1.74472	33.3866	34.2361	11.3551	25.866	4.17358		17.7816	8.19328	1	1.05243	4.39713	0.91443	83.9602	1.61352	4.43157	6.01545	10.8362	0.900654	2.44221	10.2558		6.7234	14.8253	0.774743	0.755519	2.27792	0.620508		1.24997	0.913458	0
3.96234	9.00325	16.2574	6.46553	15.6547	7.44437	5.19916	2.92236	30.612	23.3574	35.2468	20.2733	64.2256	60.7986	167.839	6.91687	3.46757	6.38032	5.60944	7.48926	0	0.480686	15.6547	3.95088	1.73879	0.962928	2.42126	1	2.10289	3.01101	5.35687	0.511392	0.670225	0.444146	0.772183	0.243746	0.257485	0.0932722	2.26327	4.51461	2.45359	2.79078	2.09029		32.5674	0.596694	0.240246	-0.016406	0.384041	0
27.2622	8.49268	83.8887	106.328	260.441	301.155	113.273	113.488	37.2546	191.141	159.135	3.86182	0	92.456	187.306	92.5784	48.4511	37.93	38.4113	526.403	214.996	43.8458	260.441	9.55319	30.6665	3.1046	2.4494	1	0.864807	2.29924	2.29487	6.99083	1.36256	1.6366	67.44		2.81692	1.39046	2.81319	5.37534	6.86636	6.78031	0.494756	1.21137	5.93993	0.980148	1.48666	0.492006	0.38906	0
47.5733	37.569	478.629	112.295	88.7498	46.6301	141.554	30.9001	20.2439	67.0981	166.545	100.981	2.71346	32.7697	66.6704	79.5724	5.66911	61.0502	145.707	128.604	58.0646	38.6529	88.7498	1.86554	2.36231	0.185425	0.790325	1	1.90327	0.626968	2.87215	4.38402	1.32269	0.532888	0.878878	32.7073	2.70829	1.33117	1.11533	15.655	1.45372	0.609097	0.690102	1.52847	2.29607	0.270804	0.373337	-0.731831	-0.102194	0
36.4819	39.6455	96.3804	46.3026	80.5689	219.521	124.557	39.5184	20.6482	60.0533	130.749	104.4	0	22.544	89.4997	143.487	9.95577	68.122	94.759	83.0378	14.07	54.1086	80.5689	2.20846	2.03223	0.835947	1.74005	1	0.367021	0.646845	2.03877	3.90199	1.34162	0.616212	0.771731		3.57385	0.900215	0.561507	8.09269	1.18271	0.850251	0.970268	5.72629	1.48902	0.34409	0.307974	-0.0778211	0.240562	0
13.6747	18.6178	198.178	12.6163	36.812	70.7979	43.2753	15.4355	2.34375	47.1267	62.9325	45.2486	0	6.59772	91.6528	75.0876	3.06274	69.2897	42.8909	47.4937	5.17335	21.2759	36.812	2.69197	1.97725	0.185752	2.91781	1	0.519959	0.850646	2.38489	15.7064	0.781128	0.584944	0.81355		5.5795	0.401646	0.490254	12.0193	0.531276	0.858271	0.775092	7.1157	1.73022	0.430071	0.296061	-0.731067	0.465057	0
77.7575	78.1623	196.265	88.2408	65.2357	215.146	120.75	29.318	20.0864	121.43	153.119	175.065	0	0.308108	103.889	494.251	6.92896	154.455	136.908	40.6977	0.805197	39.7756	65.2357	0.838964	0.834619	0.332386	0.739292	1	0.303217	0.540255	2.22511	3.24776	0.537228	0.426047	0.372637		211.73	0.627939	0.131989	9.41495	0.422361	0.476494	1.60293	81.0183	1.64009	-0.0762566	-0.0785116	-0.478357	-0.131184	0
0	0	0	0.499878	9.51736	3.27597	3.93767	0.826721	11.5053	21.9861	23.8477	1.42657	0.546021	36.8817	65.1161	0	0	0	0	15.1688	0	0	9.51736				19.0394	1	2.9052	2.41701	11.5122	0.827216	0.432881	0.399089	6.67148	17.4304	0.258051	0.14616					0.62743						1.27965	0
0.456909	3.29394	29.1755	16.7934	24.114	15.8751	0.960449	1.62936	1.86124	10.1229	49.226	2.34606	2.62854	0.327026	18.9592	0.441526	0	4.31935	6.78877	84.206	10.3392	0.64859	24.114	52.7764	7.32073	0.826517	1.43593	1	1.51898	25.107	14.7997	12.9559	2.38212	0.489864	10.2785	9.17394	73.7373	1.27189	54.6152		5.5828	3.55205	0.28637	2.3323	37.1792	1.72244	0.864554	-0.0827484	0.157132	0
6.36387	9.38016	40.3197	28.553	9.28293	8.68521	6.32158	2.44149	0	5.52051	6.48927	5.57007	0	0.116381	3.47249	10.2946	0.98887	2.77438	9.5252	17.5573	1.61802	4.90242	9.28293	1.45869	0.989635	0.230233	0.325112	1	1.06882	1.46845	3.80215		1.68154	1.43051	1.66657		79.7631	2.67328	0.901725	9.38741	3.34595	0.974566	0.528723	5.73721	1.89354	0.163964	-0.00452503	-0.637832	-0.487967	0
63.8651	27.7701	1.37946	16.4794	19.6919	36.5096	8.93152	15.6515	30.1173	9.89772	4.20673	22.4773	0.382202	3.26869	1.35123	168.922	7.81223	41.0506	43.091	7.10132	72.4531	49.4305	19.6919	0.308336	0.709105	14.2751	1.19494	1	0.539361	2.20476	1.25815	0.65384	1.98954	4.68105	0.87608	51.5222	6.0244	14.5733	0.116574	2.52065	0.479698	0.456984	2.77299	0.271788	0.398375	-0.510976	-0.14929	1.15458	0.0773453	0
1.21804	7.32772	21.5235	10.8151	9.48811	1.51477	1.84967	0.395104	0.650513	2.90911	3.29219	1.11517	0.0881462	0	4.6704	7.9804	0	0.974121	9.90999	12.7637	0	9.69107	9.48811	7.78967	1.29482	0.440827	0.877306	1	6.26374	5.12963	24.0142	14.5856	3.26152	2.88201	8.50822	107.641		2.03154	1.18893		9.74018	0.957429	0.743367		0.979058	0.891519	0.112211	-0.355732	-0.056849	0
136.828	265.718	225.401	197.188	214.329	135.497	279.845	115.093	174.725	130.461	135.826	215.045	175.507	193.27	102.5	286.564	163.908	195.692	222.999	276.307	154.756	125.384	214.329	1.56641	0.806604	0.950879	1.08693	1	1.5818	0.765887	1.86223	1.22667	1.64287	1.57797	0.996671	1.2212	1.10896	2.09101	0.747928	1.30762	1.09524	0.961121	0.775694	1.38495	1.70939	0.194906	-0.0933396	-0.0218746	0.0362013	0
0.114192	3.23476	8.67478	4.91906	41.7457	20.2716	5.36345	9.2379	4.81532	8.81158	10.2971	0.281099	1.43631	9.95142	20.0715	3.20012	2.30951	1.90327	3.47661	94.9549	25.8088	4.0775	41.7457	365.574	12.9053	4.8123	8.48651	1	2.05932	7.78336	4.51896	8.66934	4.73759	4.05413	148.509	29.0646	4.19495	2.07985	13.045	18.0755	21.9336	12.0076	0.439637	1.6175	10.2381	2.56298	1.11077	0.682353	0.928729	0
1.859	0.169482	9.5227	0.0685781	0.0958068	3.63535	5.39047	4.34656	1.02792	23.8812	28.753	7.30585	0	15.9445	41.2299	8.37763	0.0676245	0	0.492122	0.766083	3.07852	3.37178	0.0958068	0.0515368	0.565292	0.0100609	1.39705	1	0.0263542	0.0177734	0.022042	0.0932043	0.00401181	0.00333206	0.0131137		0.00600877	0.00232372	0.011436	1.41675		0.194681	0.125061	0.031121	0.0284143	-1.28788	-0.247727	-1.99736	0.145211	0
1.53299	2.1929	10.6113	8.07288	36.5336	17.3055	9.13199	5.50804	1.46555	1.65388	5.59923	2.13732	0.245584	6.34838	9.14414	1.49291	1.39966	2.58995	0.31672	78.8541	18.2551	5.82123	36.5336	23.8317	16.6599	3.44291	4.52547	1	2.11109	4.00062	6.63277	24.9282	22.0896	6.52475	17.0932	148.762	5.75479	3.9953	24.4714	26.1018	14.1059	115.35	0.463306	2.00128	6.27593	1.37715	1.22167	0.536926	0.655664	0
26.9817	48.1762	114.819	0.253278	11.3951	221.164	67.2172	8.43371	0	24.7161	82.0612	168.817	0	0	16.9577	675.8	0	161.864	215.489	3.7916	0	7.39276	11.3951	0.422329	0.23653	0.0992442	44.9906	1	0.0515234	0.169527	1.35114		0.461041	0.138861	0.0675001			0.671973	0.0168617		0.0703993	0.0528804	3.00537		1.54139	-0.374349	-0.626113	-1.00329	1.65312	0
22.6091	3.36743	3.31592	9.72461	3.28791	73.5681	18.0045	7.40086	4.23145	6.00499	18.0501	12.6536	0.313354	0.30542	8.80412	4.88452	1.7876	33.4475	35.2661	0	0	19.0646	3.28791	0.145424	0.976384	0.991552	0.338102	1	0.044692	0.182616	0.44426	0.777017	0.547529	0.182155	0.25984	10.4926	10.7652	0.373451	0.673128	1.83929	0.0983006	0.0932314			0.172461	-0.837363	-0.0103793	-0.00368433	-0.470953	0
4.03201	30.8456	15.6262	11.847	10.8877	3.88263	6.12957	5.69067	9.40768	4.50951	8.80838	8.11985	13.4485	6.42149	5.54263	13.1088	2.52124	19.5016	10.626	6.10977	0.991821	0.545044	10.8877	2.70032	0.352975	0.696761	0.919031	1	2.80422	1.77626	1.91326	1.15732	2.41439	1.23607	1.34088	0.80959	1.69552	1.96436	0.830564	4.31841	0.558301	1.02463	1.78202	10.9775	19.9759	0.431416	-0.452256	-0.156916	-0.0366697	0
12.9948	20.2632	0.725601	4.42117	37.9422	17.7786	15.5754	7.5139	22.3338	13.9611	17.9278	14.7733	23.1311	45.0541	6.50486	14.3361	8.60702	5.14415	0.942764	26.5483	1.45776	0.877869	37.9422	2.9198	1.87247	52.2906	8.58192	1	2.13415	2.43603	5.04959	1.69887	2.71771	2.11639	2.5683	1.64031	0.842146	5.8329	2.64662	4.40828	7.37578	40.2456	1.42917	26.0276	43.2208	0.465353	0.272414	1.71842	0.933585	0
3.15939	15.852	20.8945	1.63183	12.065	5.90973	1.37805	0.647845	6.80452	8.20861	2.30035	3.70683	2.84485	1.49573	5.94149	9.30602	0	10.4409	6.54574	15.9547	0.00689216	0	12.065	3.81878	0.761105	0.577427	7.39355	1	2.04155	8.75514	18.6233	1.77309	1.4698	5.24488	3.25481	4.24101	8.06633	2.03064	1.29648		1.15556	1.84319	0.756207	1750.55		0.581925	-0.118555	-0.238503	0.868853	0
3.44147	1.54257	0	37.8283	1.285	0	4.65637	0.708862	0.872663	1.45239	5.82852	0.518311	0	0	3.93887	1.1272	0	6.80787	15.2844	4.37322	0	3.09481	1.285	0.373388	0.833026		0.0339694	1		0.275967	1.81277	1.47251	0.884752	0.220468	2.47922			0.326236	1.14		0.188753	0.0840729	0.293834		0.415212	-0.427839	-0.0793412		-1.46891	0
0	35.7943	7.27084	0	7.31436	12.6032	18.8199	0.830811	1.29358	0	1.8213	20.2035	1.04053	17.1643	0.452515	18.7605	1.33398	24.0779	11.5413	0	2.67578	15.143	7.31436		0.204345	1.00599		1	0.580356	0.38865	8.80389	5.65436		4.01601	0.362035	7.02948	0.426138	16.1638	0.38988	5.48309	0.303779	0.633754		2.73354	0.48302		-0.689637	0.00259167		0
0	0	0	0	0	25.692	0	0	0	0	0	0	0	0	0	371.511	0	0	0.334229	0	0	0	0
4950.97	5352.82	8879.65	5786.19	5959.61	3787.66	4441.58	3007.72	4728.53	4808.29	5585.97	7645.64	3592.05	2576.26	5620.27	7034.01	6622.6	5579.41	5848.07	6224.39	2610.06	4700.52	5959.61	1.20372	1.11336	0.671153	1.02997	1	1.57343	1.34178	1.98144	1.26035	1.23945	1.06689	0.779478	1.65911	2.31328	1.06038	0.847256	0.89989	1.06814	1.01907	0.95746	2.28332	1.26786	0.080527	0.046635	-0.173178	0.0128249	0
283.024	161.263	537.792	320.417	201.336	151.357	25.6688	35.3182	78.0531	212.181	230.177	18.7151	26.9379	106.447	230.619	228.463	89.3856	96.4887	356.679	185.54	42.8996	73.295	201.336	0.711373	1.2485	0.374374	0.628355	1	1.3302	7.8436	5.70061	2.57947	0.948885	0.874698	10.7579	7.47406	1.89142	0.873021	0.881262	2.25244	2.08662	0.564472	1.08513	4.69318	2.74692	-0.147903	0.096387	-0.426694	-0.201795	0
153.294	161.492	437.268	261.139	223.616	161.622	250.469	174.877	135.724	198.735	241.528	191.318	67.8221	82.4219	285.517	186.171	68.2384	269.523	246.366	491.093	125.64	163.572	223.616	1.45874	1.38469	0.511393	0.856309	1	1.38358	0.892787	1.2787	1.64758	1.1252	0.925838	1.16881	3.29709	2.71306	0.783196	1.20113	3.27698	0.829674	0.907655	0.455343	1.77981	1.36708	0.163978	0.141352	-0.291245	-0.0673693	0
6911.82	8851.89	24211.9	16171.4	10070.5	9228.67	9457.98	6271.87	4089.17	8842.28	8351.1	6928.12	405.128	2530.7	6935.08	12097.8	3430.45	7729.52	10846.8	13086.4	3512.55	6052.29	10070.5	1.45699	1.13766	0.41593	0.622732	1	1.09121	1.06476	1.60565	2.46271	1.1389	1.20588	1.45356	24.8575	3.97931	1.4521	0.832419	2.93561	1.30286	0.92843	0.769533	2.86699	1.66391	0.163457	0.0560133	-0.38098	-0.205699	0
2865.36	3254.43	8802.48	5618.24	4459.22	3802.59	4002.25	2432.1	2598.45	5578.24	5083.8	3720.33	660.744	2125.31	6910.75	4852.65	1332.3	2744.81	4061.03	4313.66	1415.21	2051.63	4459.22	1.55625	1.3702	0.506586	0.793703	1	1.17268	1.11418	1.83348	1.7161	0.799395	0.877142	1.19861	6.74878	2.09814	0.645258	0.918923	3.347	1.6246	1.09805	1.03374	3.15092	2.1735	0.192079	0.136784	-0.295347	-0.100342	0
733.008	619.021	1739.8	1230.27	1258.46	1011.91	1105.39	609.846	1212.34	2274.16	2216.9	1457.65	541.197	1768.82	4010.73	1143.29	222.932	584.464	822.758	886.315	204.48	344.299	1258.46	1.71685	2.03299	0.723337	1.02292	1	1.24365	1.13848	2.06357	1.03804	0.553375	0.567669	0.863352	2.32533	0.711471	0.313774	1.10073	5.64504	2.15319	1.52956	1.41988	6.15445	3.65515	0.234732	0.308135	-0.140659	0.00983955	0
2173.32	1851.67	7322.27	5244.32	2615.42	2676.93	2669.28	2457.22	1041.14	2984.87	2483.03	2003.09	178.568	916.835	2557.63	3285.97	1039.61	1678.28	3328.13	3926.33	1035.47	1660.33	2615.42	1.20342	1.41247	0.357186	0.498714	1	0.97702	0.97982	1.06438	2.51208	0.876223	1.05331	1.30569	14.6466	2.85266	1.02259	0.795935	2.51577	1.55839	0.785852	0.666122	2.52583	1.57524	0.0804173	0.149978	-0.447105	-0.302148	0
1389.54	1135.46	3826.75	2806.69	1640.57	1872.15	1613.18	1222.77	1107.1	3209.38	2890.52	1745.34	258.75	1831.07	4179.52	1904.93	426.579	987.424	1830.28	2085.22	542.746	1021.15	1640.57	1.18066	1.44485	0.428711	0.584522	1	0.876301	1.01698	1.34169	1.48187	0.51118	0.567568	0.939972	6.34038	0.895964	0.392526	0.861223	3.84587	1.66147	0.896347	0.786763	3.02272	1.6066	0.0721247	0.159822	-0.367836	-0.233199	0
618.639	633.745	2264.7	1714.81	827.726	745.68	706.671	579.824	251.746	752.743	678.279	518.774	16.9265	150.274	575.289	1007.63	263.756	693.685	1065.53	1217.28	329.796	624.025	827.726	1.33798	1.30609	0.365491	0.482694	1	1.11003	1.1713	1.42755	3.28794	1.09961	1.22033	1.59554	48.9011	5.5081	1.4388	0.821462	3.13823	1.19323	0.776824	0.679978	2.50981	1.32643	0.126449	0.115972	-0.437124	-0.316328	0
70.1813	83.4368	182.691	158.49	116.761	140.592	116.069	65.3952	120.39	331.664	364.052	240.697	80.2676	287.249	925.916	81.9981	40.1696	61.3648	68.7595	75.9976	66.4949	20.7366	116.761	1.6637	1.39939	0.639118	0.736706	1	0.830496	1.00596	1.78547	0.969853	0.352046	0.320725	0.485095	1.45464	0.406479	0.126103	1.42395	2.9067	1.90273	1.69811	1.53638	1.75594	5.63065	0.221076	0.145939	-0.194419	-0.132706	0
34.3817	41.1292	259.315	119.864	75.6422	36.0031	47.9573	33.8889	11.6702	59.3806	32.5626	63.6804	0	6.80664	77.7381	96.1381	15.3385	50.5861	84.6453	117.494	16.9341	33.2863	75.6422	2.20007	1.83914	0.291701	0.63107	1	2.10099	1.57728	2.23206	6.48164	1.27386	2.32298	1.18784		11.113	0.97304	0.786809	4.93153	1.49532	0.893638	0.643795	4.46686	2.27248	0.342437	0.264614	-0.535063	-0.199923	0
13.7012	30.9486	65.9634	40.438	38.8631	21.7087	27.2882	21.3068	28.765	43.3188	25.0441	16.2258	0	28.9724	26.6896	35.4244	8.15942	16.7128	22.3199	45.1971	1.24854	5.73022	38.8631	2.83647	1.25573	0.589162	0.961055	1	1.79021	1.42417	1.82398	1.35106	0.897142	1.55179	2.39514		1.34138	1.45611	1.09707	4.76298	2.32536	1.74118	0.859859	31.127	6.78213	0.452778	0.0988967	-0.229765	-0.0172517	0
14.0997	12.702	77.9902	44.5796	21.889	9.25941	18.3319	11.9428	4.96417	71.2735	25.1338	11.2958	0	4.09412	9.70477	34.2513	1.15881	12.2775	12.7158	37.7032	2.89844	5.7417	21.889	1.55245	1.72328	0.280664	0.49101	1	2.36398	1.19404	1.83282	4.4094	0.307113	0.870901	1.9378		5.34646	2.25549	0.639072	18.8892	1.78285	1.72141	0.580561	7.55201	3.81229	0.191017	0.236355	-0.551814	-0.308909	0
[truncated: 83 more columns]

## Sheet: TSA
Sample Overview TSA
			REF
	01B	01C	01D	1A	1B	1D	10A	10C1	10C2	10D	DMSOA	DMSOB	DMSOC	DMSOD
Median	-0.0127015	0.0482677	0	0.257951	0.133303	0.154145	0.106082	-0.0343428	0.0714212	0.0671363	0.279355	0.121501	0.0978957	0.085424
Count	169
MAD	0.218451	0.12601	0	0.245086	0.12692	0.108634	0.131097	0.178372	0.180644	0.179524	0.26193	0.22357	0.150079	0.132541
~STD	0.323875	0.186822	0	0.363365	0.188172	0.16106	0.194364	0.264455	0.267823	0.266162	0.388338	0.331464	0.222507	0.196505
Log10(Upper)	0.958924	0.608734	0	1.34805	0.697818	0.637326	0.689174	0.759021	0.874891	0.865622	1.44437	1.11589	0.765418	0.674939
Log10(Lower)	-0.984327	-0.512199	0	-0.832144	-0.431212	-0.329035	-0.47701	-0.827707	-0.732049	-0.731349	-0.885658	-0.872893	-0.569626	-0.504091
Log10(Norm Factor)	-0.0359675	0.0478046		0.26645	0.138568	0.147405	0.136596	-0.0435784	0.0701024	0.0723324	0.329228	0.128842	0.0862407	0.0980225
Exclusion

## Sheet: RA
Sample Overview RA
	EXCL							EXCL					EXCL											EXCL		REF
	02A	02B1	02B2	02C	02D1	02D2	02D3	2A	2B1	2B2	2D1	2D2	20A	20B1	20B2	20C	20D1	20D2	20D3	200B	200C	200D1	200D2	DMSOA	DMSOC	DMSOD1	DMSOD2	DMSOD3
Median	0.25244	-0.0159326	-0.13803	-0.0377189	-0.0858008	-0.039783	-0.0885244	-0.0803574	-0.0442645	0.190728	-0.0824351	-0.0500483	-0.0559822	-0.0215443	-0.0593494	-0.0158255	-0.0123429	-0.0536646	0.0243811	-0.0410964	-0.00244962	-0.0527269	-0.0142844	0.0716002	-0.0605565	0	-0.067689	0.0218901
Count	155
MAD	0.362706	0.0996393	0.131019	0.12092	0.110213	0.0926113	0.0849677	0.338842	0.0985997	0.206812	0.101848	0.105929	0.348801	0.124857	0.121651	0.135674	0.0872159	0.114236	0.120181	0.0958311	0.105061	0.102472	0.0822424	0.3476	0.138982	0	0.0860502	0.120331
~STD	0.537748	0.147725	0.194249	0.179275	0.163401	0.137305	0.125973	0.502366	0.146184	0.306619	0.151	0.157051	0.517132	0.185113	0.18036	0.20115	0.129306	0.169366	0.17818	0.142079	0.155763	0.151925	0.121933	0.515351	0.206054	0	0.127578	0.178403
Log10(Upper)	1.86569	0.427243	0.444718	0.500107	0.404404	0.372133	0.289395	1.42674	0.394287	1.11059	0.370566	0.421104	1.49542	0.533794	0.48173	0.587625	0.375576	0.454434	0.558921	0.385141	0.46484	0.403048	0.351513	1.61765	0.557607	0	0.315045	0.557098
Log10(Lower)	-1.3608	-0.459108	-0.720778	-0.575545	-0.576005	-0.451699	-0.466444	-1.58746	-0.482816	-0.72913	-0.535436	-0.521201	-1.60738	-0.576883	-0.600429	-0.619276	-0.400262	-0.561763	-0.510158	-0.467334	-0.469739	-0.508502	-0.380082	-1.47445	-0.67872	0	-0.450423	-0.513317
Log10(Norm Factor)	0.287031	-0.0153829	-0.155543	-0.0436355	-0.0771224	-0.0332427	-0.0778787	0.0351204	-0.0608128	0.178748	-0.0874636	-0.0584698	-0.148165	-0.027747	-0.0746736	-0.0218148	-0.0010471	-0.0563319	0.00596187	-0.050575	-0.0185588	-0.0564222	-0.021042	0.151091	-0.0587943		-0.0636853	0.00791776
Exclusion	x							x					x											x

## Sheet: PenG
Sample Overview PenG
												REF
	5000A	5000B	5000C1	5000C2	5000D1	5000D2	500A1	500A2	500B1	500B2	500C	500D1	500D2	50A	50B	50C1	50C2	50D1	50D2	50D3	5A	5B	5D1	5D2	5D3	H2OB	H2OC1	H2OC2	H2OD1	H2OD2	H2OD3
Median	0.108494	0.0215397	0.135096	0.0249864	0.0816224	0.244263	0.198644	0.287259	0.156564	0.185706	0.287857	0	0.0725205	0.267919	-0.076821	0.114931	0.185305	0.299839	-0.0864599	0.0456396	0.122057	0.231099	-0.103036	0.323072	-0.0502444	0.154672	0.0599333	-0.072866	0.126963	-0.00546926	0.0744024
Count	228
MAD	0.0888493	0.116917	0.122823	0.0869458	0.12409	0.156375	0.192492	0.169025	0.119984	0.12801	0.155232	0	0.0882592	0.166249	0.0744823	0.150075	0.149409	0.1747	0.0882583	0.125838	0.132698	0.144235	0.101679	0.183575	0.0862321	0.106812	0.123047	0.0635353	0.119525	0.0902103	0.229731
~STD	0.131728	0.173342	0.182097	0.128906	0.183976	0.231841	0.285388	0.250597	0.177888	0.189788	0.230147	0	0.130853	0.246481	0.110427	0.222501	0.221514	0.259011	0.130852	0.186567	0.196738	0.213842	0.150749	0.272169	0.127848	0.15836	0.182429	0.0941974	0.177207	0.133746	0.340599
Log10(Upper)	0.503677	0.541565	0.681387	0.411704	0.633549	0.939786	1.05481	1.03905	0.690229	0.755069	0.978299	0	0.46508	1.00736	0.254461	0.782435	0.849847	1.07687	0.306095	0.605342	0.712271	0.872626	0.349212	1.13958	0.333299	0.629752	0.60722	0.209726	0.658585	0.395768	1.0962
Log10(Lower)	-0.28669	-0.498485	-0.411195	-0.361731	-0.470305	-0.451261	-0.657522	-0.464533	-0.377101	-0.383657	-0.402586	0	-0.320039	-0.471523	-0.408103	-0.552573	-0.479236	-0.477193	-0.479015	-0.514063	-0.468157	-0.410428	-0.555285	-0.493434	-0.433788	-0.320408	-0.487353	-0.355458	-0.404659	-0.406707	-0.947394
Log10(Norm Factor)	0.116275	0.0468602	0.104818	0.0336925	0.0786886	0.253215	0.191478	0.294683	0.159299	0.189554	0.265942		0.0584021	0.263835	-0.0800472	0.111404	0.155099	0.2926	-0.0967278	0.0636832	0.156675	0.226351	-0.0938415	0.426202	0.0779474	0.283012	0.178385	0.061866	0.266714	0.13878	0.261058
Exclusion

## Sheet: Nicotine
Sample Overview Nicotine
							EXCL										REF
	0002B1	0002B2	0002C	0002D1	0002D2	0002D3	002A	002B1	002B2	002B3	002B4	002D	02B1	02B2	02B3	02C	02D1	02D2	02D3	2A	2B1	2B2	2C	2D	neg A1	neg A2	neg A3	neg B1	neg B2	neg D1	neg D2	neg D3
Median	0.118289	0.129963	-0.0774795	-0.0888806	0.106714	-0.0783873	-0.026521	-0.0147156	0.094772	-0.0599155	0.0733936	0.0713836	0.0384263	0.0555981	0.137699	0.300746	0	0.10325	0.0488862	-0.00695564	-0.0707201	0.0857182	0.397889	0.214637	0.101418	0.026276	0.044882	0.251125	0.10298	0.0620861	0.466569	0.0815212
Count	241
MAD	0.08868	0.111048	0.0870098	0.092918	0.0652572	0.083181	0.284878	0.0651223	0.0753461	0.0642451	0.0740092	0.0745506	0.0967065	0.0589828	0.106551	0.245732	0	0.0788456	0.082667	0.101863	0.0887487	0.0926322	0.211045	0.0969814	0.0713106	0.102295	0.07195	0.0780914	0.0733087	0.0818342	0.178294	0.0882245
~STD	0.131477	0.16464	0.129001	0.13776	0.0967503	0.123324	0.42236	0.0965503	0.111708	0.0952498	0.109726	0.110529	0.143377	0.0874479	0.157973	0.364322	0	0.116896	0.122562	0.151022	0.131579	0.137337	0.312896	0.143785	0.105725	0.151662	0.106673	0.115778	0.108687	0.121327	0.264339	0.130802
Log10(Upper)	0.51272	0.623884	0.309523	0.3244	0.396965	0.291585	1.24056	0.274935	0.429897	0.225834	0.402572	0.40297	0.468557	0.317942	0.611616	1.39371	0	0.453939	0.416572	0.44611	0.324016	0.497728	1.33658	0.645991	0.418593	0.481262	0.364901	0.59846	0.429043	0.426068	1.25959	0.473926
Log10(Lower)	-0.276141	-0.363959	-0.464482	-0.502161	-0.183537	-0.44836	-1.2936	-0.304366	-0.240353	-0.345665	-0.255785	-0.260203	-0.391705	-0.206746	-0.336219	-0.792219	0	-0.24744	-0.3188	-0.460021	-0.465457	-0.326291	-0.540797	-0.216717	-0.215757	-0.42871	-0.275137	-0.0962093	-0.223082	-0.301896	-0.326449	-0.310884
Log10(Norm Factor)	0.115334	0.125321	-0.0819156	-0.082351	0.103085	-0.0769546	0.030345	-0.0173759	0.0985514	-0.0574178	0.0664967	0.0685481	0.0526218	0.0598904	0.145321	0.333483		0.110025	0.0534931	0.00655483	-0.0654239	0.0744699	0.402409	0.226254	0.093038	0.0397639	0.0527604	0.244862	0.0951419	0.0601327	0.4445	0.0735404
Exclusion							x

## Sheet: MTX
Sample Overview MTX
									EXCL		REF			EXCL
	01A	01B	01C	1B	1C	10A	10C	10D	100A	100B	100C	100D1	100D2	DMSOB	DMSOD
Median	0.0482493	0.0684522	0.223239	0.347741	-0.115008	0.133376	0.367312	-0.0607929	0.211851	0.0735411	0	0.0921175	-0.136054	0.522648	0.0459972
Count	195
MAD	0.249729	0.105549	0.184965	0.174785	0.126329	0.231209	0.245534	0.144004	0.270706	0.142511	0	0.202648	0.130341	0.28693	0.144247
~STD	0.370248	0.156487	0.27423	0.259137	0.187296	0.34279	0.364029	0.2135	0.401349	0.211287	0	0.300447	0.193244	0.425403	0.213861
Log10(Upper)	1.15899	0.537913	1.04593	1.12515	0.446878	1.16175	1.4594	0.579708	1.4159	0.707402	0	0.993457	0.443678	1.79886	0.687579
Log10(Lower)	-1.06249	-0.401008	-0.59945	-0.42967	-0.676895	-0.894994	-0.724774	-0.701294	-0.992196	-0.560319	0	-0.809222	-0.715785	-0.75356	-0.595585
Log10(Norm Factor)	0.126688	0.068333	0.216303	0.344183	-0.115921	0.241049	0.440459	-0.103298	0.258702	0.0682133		0.076897	-0.139524	0.553975	0.0580716
Exclusion									x					x

## Sheet: Ethanol
Sample Overview Ethanol
	EXCL					EXCL					REF							EXCL
	01_A	01_B	01_C1	01_C2	01_D	1_A1	1_A2	1_B1	1_B2	1_C1	1_C2	10_A1	10_A2	10_B1	10_B2	10_C2	10_D	100_A1	100_A2	100_B1	100_B2	100_C1	100_D	NegQC_A	NegQC_C
Median	0.345393	0.101411	0.233369	0.0571941	0.0271683	0.203829	0.119493	-0.0437991	0.0854597	0.0702502	0	0.198458	0.224251	0.0610717	0.153855	-0.105036	0.221022	0.202095	0.0899039	-0.05065	-0.0704935	-0.0654958	-0.0189873	0.0848486	0.230094
Count	206
MAD	0.402695	0.151229	0.121214	0.0926058	0.165463	0.277045	0.193284	0.18926	0.110802	0.113955	0	0.186629	0.199476	0.107619	0.0833155	0.11544	0.165063	0.314223	0.26382	0.110881	0.104004	0.0987637	0.139581	0.153859	0.145403
~STD	0.597035	0.224212	0.179713	0.137297	0.245315	0.410747	0.286563	0.280596	0.164275	0.16895	0	0.276696	0.295743	0.159556	0.123524	0.171152	0.244722	0.465867	0.391139	0.164392	0.154197	0.146427	0.206943	0.228111	0.215575
Log10(Upper)	2.1365	0.774047	0.772507	0.469086	0.763114	1.43607	0.979181	0.79799	0.578283	0.577101	0	1.02855	1.11148	0.53974	0.524426	0.408419	0.955187	1.5997	1.26332	0.442527	0.392097	0.373785	0.601841	0.769183	0.876818
Log10(Lower)	-1.44571	-0.571225	-0.305769	-0.354698	-0.708777	-1.02841	-0.740195	-0.885588	-0.407364	-0.436601	0	-0.631628	-0.662979	-0.417597	-0.216715	-0.61849	-0.513144	-1.1955	-1.08351	-0.543827	-0.533084	-0.504777	-0.639816	-0.599486	-0.416631
Log10(Norm Factor)	0.392955	0.11765	0.213599	0.0578794	0.0370368	0.234335	0.115699	-0.0176154	0.0743139	0.0592658		0.207378	0.227078	0.0393628	0.150128	-0.0994587	0.247348	0.203997	0.160257	-0.0271755	-0.0695011	-0.0884936	-0.01932	0.0784793	0.227617
Exclusion	x					x												x

## Sheet: DZNep
Sample Overview DzNep
				EXCL	REF
	001A	001B1	001B2	01A	01B1	01C1	01C2	01D	10B	10C	10D1	10D2	1A	1B	1C	1D	H2OA2	H2OB	H2OC	H20D	H2OA1
Median	-0.147029	0.0194512	-0.0232485	0.400565	0	0.0494333	-0.00493304	0.166443	0.14362	0.0822444	-0.0172237	0.0888857	0.0921876	0.0210279	-0.108478	0.155439	0.109956	-0.0733693	-0.0457867	0.0410621	0.11782
Count	155
MAD	0.133783	0.11306	0.0934678	0.275404	0	0.148584	0.166285	0.123729	0.145443	0.128589	0.191342	0.116139	0.15445	0.0897006	0.130582	0.151441	0.120951	0.091189	0.113751	0.0902381	0.124734
~STD	0.198347	0.167623	0.138575	0.408314	0	0.220291	0.246533	0.183441	0.215633	0.190646	0.283684	0.172188	0.228988	0.13299	0.193601	0.224526	0.179323	0.135197	0.168648	0.133787	0.18493
Log10(Upper)	0.448012	0.52232	0.392477	1.62551	0	0.710307	0.734667	0.716767	0.79052	0.654182	0.833827	0.60545	0.779152	0.419998	0.472326	0.829018	0.647924	0.332221	0.460157	0.442423	0.672611
Log10(Lower)	-0.74207	-0.483417	-0.438974	-0.824376	0	-0.611441	-0.744533	-0.38388	-0.50328	-0.489693	-0.868275	-0.427678	-0.594776	-0.377943	-0.689282	-0.51814	-0.428012	-0.478959	-0.55173	-0.360299	-0.43697
Log10(Norm Factor)	-0.124679	0.0425664	-0.0229528	0.421122		0.055072	0.022255	0.155243	0.183073	0.0962009	-0.00748336	0.0770834	0.0818914	0.0104925	-0.0906454	0.148304	0.115367	-0.0634043	-0.0311964	0.0506049	0.127525
Exclusion				x

[truncated: 2 more sheets: Caffeine, BIX]
