# Supplementary material for: A large scale mass spectrometry-based histone screening for assessing epigenetic developmental toxicity
Source: Sci Rep. 2022 Jan 24;12:1256. doi: 10.1038/s41598-022-05268-x (PMC8786925; doi:10.1038/s41598-022-05268-x)
Supplement: Supplementary file 3 — Supplementary Information 3. [file 41598_2022_5268_MOESM3_ESM.xlsx]

## Sheet: Info
Heatmap
Sheets in the document
VPA_export_progenesis	Contains the deconvoluted peptide ion data exported from Progenesis QI for proteomics for all the samples of VPA included in the experiment
VPA_cleaned_up	Shows the simplified annotation (based on the parameters 'Protein', 'Sequence' and 'Variable modifications ([position] description)' from the VPA_export_progenesis sheet') and the normalized abundance (normalisation against all histone proteins) for every sample for a set of preselected peptide targets of histone H3 and H4.
VPA_fold_changes	Shows the calculated fold changes for VPA for a set of preselected peptide targets of histone H3 and H4. Fold change was calculated as the log2(average_concx/average_negative_control).
Heatmap	Shows the fold changes for the different concentrations per compound for a set of preselected peptide targets of histone H3 and H4. Calculations for every compound were done in the same way as the VPA example. Blank lines indicate that this peptide was not found with the respective compound.
Heatmap_lines_removed	Shows the fold changes for the different concentrations per compound for a set of preselected peptide targets of histone H3 and H4 after removing peptide targets found in less than half of the compounds. This data was used to generate the heatmap in Qlucore® as shown in the main text.
Background information
	Data found in this excel were used for the creation of the heatmaps shown in the main text. We demonstrate here the workflow used to achieve the final heatmap for the example of VPA. The same workflow was used for all other compounds.
Definitions/abbreviations/included parameters/remarks
BIX	BIX-01294
CAF	Caffeine
DZNep	3-Deazaneplanocin A
EtOH	Ethanol
MTX	Methotrexate
NIC	Nicotine
PenG	Penicillin G
RA	Retinoic acid
TSA	Trichostatin A
VPA	Valproic acid
Ac	Acetyl
Me	Mono-methyl
Me2	Di-methyl
Me3	Tri-methyl
K	Lysine
R	Arginine
#	Retention time' + '_' + 'Mass' + 'n'
Retention time (min)	Retention time (= time when a specific peptide elutes from the LC column) of the compound on the aggregate profile
Chromatographic peak width (min)	Peak width (= the length of time over which an ion has eluted ) of the compound in retention time on the aggregate profile
Mass	The peptide mass
Max fold change	Largest fold change in normalised abundance for the compound between any two conditions in the current experiment design
Highest mean condition	Condition in the current experiment design with the highest mean normalised abundance for the compound
Lowest mean condition	Condition in the current experiment design with the lowest mean normalised abundance for the compound
Anova	ANOVA result for the current experiment design for the compound
Maximum CV	Highest intra-condition CV for the compound normalised abundance, in the current experiment design
Normalized abundance	Raw abundance normalized to all histone peptides
Raw abundance	Abundance for the compound in each run included in the current experiment design, listed run-by-run, and grouped by condition
Intensity	Measured intensity for every sample, listed run-by-run
Sample retention time (min)	Retention time for every individual sample, listed run-by-run
Deconvoluted peptide ions	Peptide ions (= isotopic clusters derived from a single charge state of a given peptide) that are grouped together as they are calculated to be from the same peptide.
Deconvoluted charges	Charge states that are grouped together
Score	Identification score calculated by the software for the accepted identification, if any accepted
Mass error (u)	Difference between the theorethical m/z and the measured m/z (in u (= unified atomic mass unit) or Da)
Mass error (ppm)	Difference between the theorethical m/z and the measured m/z (in ppm)
Protein	Protein accesion
Sequence	Peptide sequence
Variable modifications ([position] description)	Variable modifications present on the specific peptide sequence
Description	Description of the identified peptide.
Best peptide spectral counts	Spectral count is defined as the total number of spectra identified for a protein

## Sheet: VPA_export_progenesis
									Normalized abundance																						Raw abundance
									_H2O							_004				_02				_1				_5			_H2O							_004				_02				_1
#	Retention time (min)	Chromatographic peak width (min)	Mass	Max fold change	Highest mean condition	Lowest mean condition	Anova	Maximum CV	LDC_SV_VPA_DDA_H2O _B2	LDC_SV_VPA_DDA_H2O_A1	LDC_SV_VPA_DDA_H2O_A2	LDC_SV_VPA_DDA_H2O_B1	LDC_SV_VPA_DDA_H2O_C	LDC_SV_VPA_DDA_H2O_D1	LDC_SV_VPA_DDA_H2O_D2	LDC_SV_VPA_DDA_004 _B2	LDC_SV_VPA_DDA_004_A	LDC_SV_VPA_DDA_004_C	LDC_SV_VPA_DDA_004_D2	LDC_SV_VPA_DDA_02_A	LDC_SV_VPA_DDA_02_B	LDC_SV_VPA_DDA_02_C	LDC_SV_VPA_DDA_02_D	LDC_SV_VPA_DDA_1_A	LDC_SV_VPA_DDA_1_B	LDC_SV_VPA_DDA_1_C	LDC_SV_VPA_DDA_1_D	LDC_SV_VPA_DDA_5_A	LDC_SV_VPA_DDA_5_C	LDC_SV_VPA_DDA_5_D	LDC_SV_VPA_DDA_H2O _B2	LDC_SV_VPA_DDA_H2O_A1	LDC_SV_VPA_DDA_H2O_A2	LDC_SV_VPA_DDA_H2O_B1	LDC_SV_VPA_DDA_H2O_C	LDC_SV_VPA_DDA_H2O_D1	LDC_SV_VPA_DDA_H2O_D2	LDC_SV_VPA_DDA_004 _B2	LDC_SV_VPA_DDA_004_A	LDC_SV_VPA_DDA_004_C	LDC_SV_VPA_DDA_004_D2	LDC_SV_VPA_DDA_02_A	LDC_SV_VPA_DDA_02_B	LDC_SV_VPA_DDA_02_C	LDC_SV_VPA_DDA_02_D	LDC_SV_VPA_DDA_1_A	LDC_SV_VPA_DDA_1_B	LDC_SV_VPA_DDA_1_C	LDC_SV_VPA_DDA_1_D
24.90_905.5446n	24.9007	0.587833	905.545	2.02337	_5	_H2O	0.154132	62.3919	46.4431	102.394	52.3476	51.5506	56.923	13.0991	14.4066	48.557	66.8171	87.6414	82.2562	135.481	135.54	50.9893	57.9816	67.4158	51.7591	108.059	63.9091	140.173	48.6487	103.554	45.1591	48.2912	45.0034	49.2829	61.6005	5.3534	7.46664	30.8174	57.6525	126.133	83.2092	135.481	113.351	40.6106	33.4395	44.2099	45.6771	96.2765	45.3305
26.83_905.5462n	26.8326	1.8805	905.546	1.56791	_5	_02	0.35168	65.1811	22345.4	24120.8	28684.8	27982.4	25497.5	12092.1	18572.8	25324.9	30271	40395.9	28424.4	22621.2	20735.6	20199.3	25664.4	27606.9	28877.2	31021.5	20500.6	60426.6	16440.8	28049.7	21727.5	11375.9	24660.4	26751.5	27592.7	4941.85	9625.91	16072.8	26119	58137.7	28753.7	22621.2	17341.1	16087.8	14801.3	18104	25483.9	27639	14541
14.74_968.5409n	14.7357	1.02203	968.541	1.25814	_02	_5	0.68236	37.4713	4389.93	6019.94	3760.67	3368.93	2756.67	5408.48	7992.87	5558.88	4219.99	2285.61	3322.96	4064.98	3829.52	5634.41	5765.03	4211.24	4255.07	3384.03	5210.39	4244.64	4397.74	2859.09	4268.55	2839.13	3233.06	3220.73	2983.19	2210.37	4142.55	3528.02	3641.18	3289.44	3361.46	4064.98	3202.61	4487.55	3324.85	2761.64	3755.07	3015.05	3695.71
18.82_841.5037n	18.8151	1.1409	841.504	3.87141	_5	_004	0.0698815	106.009	996.155	2129.42	1086.91	909.467	588.222	1145.38	1300.05	1609.61	1330.16	565.711	857.386	973.444	1271.36	1167.82	1585.77	1436.54	965.528	1119.97	1338.49	9378.54	1960.82	1328.45	968.614	1004.28	934.416	869.46	636.558	468.1	673.79	1021.56	1147.72	814.17	867.319	973.444	1063.24	930.116	914.555	942.051	852.072	997.85	949.384
34.19_1411.7285n	34.1893	0.5238	1411.73	1.96921	_5	_H2O	0.46007	90.3402	45.5358	79.4604	82.4661	31.8304	38.7994	45.4801	42.0356	30.3639	131.909	32.5065	29.305	50.3467	97.2422	48.0572	54.85	49.2148	89.7788	32.7811	113.296	187.845	52.306	68.4026	44.2768	37.4752	70.8963	30.4302	41.9877	18.5871	21.7862	19.2709	113.817	46.7833	29.6445	50.3467	81.3234	38.2753	31.6334	32.2741	79.2292	29.2067	80.3605
36.92_1411.7281n	36.9171	0.590467	1411.73	1.13475	_5	_H2O	0.897399	38.0216	2885.17	4422.52	3214.1	1856.35	2551.73	3047.94	3081.12	2928.12	4717.64	2356.25	2184.79	3006.63	3448.62	3907.47	3266.45	4177.05	2924.7	2347.24	3509.91	4551.58	3608.99	2080.87	2805.4	2085.75	2763.17	1774.69	2761.41	1245.65	1596.89	1858.37	4070.57	3391.1	2210.1	3006.63	2884.07	3112.12	1883.85	2739.23	2581.03	2091.3	2489.56
12.57_954.5253n	12.57	1.20758	954.525	2.50108	_5	_004	0.2039	57.762	1184.15	4816.63	2142.48	1063.03	1465.25	2729.48	2234.91	2988.22	1909.58	1009.96	1020.83	1429.24	1574.81	2005.45	2401.15	2763.67	1687.98	1718.08	2278.29	5713.18	5601.43	1682.12	1151.41	2271.62	1841.89	1016.26	1585.66	1115.5	1158.31	1896.52	1647.66	1453.53	1032.66	1429.24	1317	1597.25	1384.81	1812.36	1489.63	1530.74	1615.99
32.58_999.5513n	32.5808	0.854733	999.551	1.7244	_5	_004	0.710066	54.1474	1046.53	2177.56	1015.32	661.381	687.521	1745.69	1447.24	1259.9	1415.83	474.036	711.697	1036.31	880.211	1253.89	1203.32	1479.8	836.246	684.019	1473.22	2379.35	1962.62	652.042	1017.59	1026.98	872.873	632.288	744.016	713.437	750.078	799.61	1221.63	682.232	719.942	1036.31	736.118	998.668	693.985	970.425	737.982	609.435	1044.95
17.88_827.4883n	17.8833	0.69295	827.488	1.53325	_5	_004	0.657513	49.4008	448.614	858.485	499.927	341.152	343.116	659.57	498.317	536.236	642.639	274.083	245.027	528.229	421.254	560.828	562.03	640.821	407.515	361.089	503.736	952.801	686.982	312.794	436.211	404.879	429.789	326.144	371.311	269.557	258.268	340.33	554.495	394.46	247.866	528.229	352.294	446.673	324.138	420.238	359.63	321.717	357.298
15.79_928.4983n	15.7872	1.27727	928.498	1.74099	_5	_004	0.661617	65.8628	598.184	1270.48	661.252	448.027	442.75	754.449	792.08	763.446	963.363	306.462	340.268	719.954	598.716	687.294	745.271	1151.78	551.35	458.126	751.84	1777.03	879.865	442.332	581.645	599.186	568.481	428.318	479.132	308.332	410.52	484.532	831.229	441.06	344.21	719.954	500.705	547.398	429.818	755.316	486.563	408.173	533.277
48.00_3497.9744n	48.0025	0.770217	3497.97	2.07516	_02	_5	0.484004	64.3415	6091.56	1600.26	3031.72	2763.37	921.504	1522.25	2579.89	2373.42	1839.27	1823.94	1442.93	1306.88	3801.6	2408.43	4406.8	1310.99	1779.36	2820.38	4333.26	1479.17	956.789	1873.49	5923.14	754.715	2606.38	2641.81	997.226	622.121	1337.11	1506.33	1587	2625.01	1459.64	1306.88	3179.26	1918.2	2541.52	859.718	1570.28	2512.85	3073.57
11.98_940.5100n	11.98	0.793317	940.51	3.33704	_H2O	_004	0.356077	112.008	64.9907	334.904	118.511	70.5447	215.771	900.971	428.741	146.338	66.3354	51.048	101.775	132.284	152.263	391.141	243.027	110.351	134.517	88.4827	187.235	71.8165	427.352	59.9879	63.1939	157.948	101.884	67.4415	233.501	368.214	222.208	92.8753	57.2369	73.4682	102.954	132.284	127.337	311.526	140.16	72.3657	118.71	78.8348	132.805
36.39_2243.2314n	36.3865	1.40985	2243.23	2.17469	_5	_02	0.879119	80.5138	386.104	136.577	920.115	615.994	62.998	331.574	800.579	491.23	665.715	457.367	122.041	174.473	475.53	527.046	358.078	256.133	153.649	528.869	838.95	1536.91	769.159	197.752	375.429	64.4123	791.025	588.897	68.1747	135.509	414.925	311.766	574.406	658.241	123.455	174.473	397.684	419.768	206.513	167.967	135.594	471.203	595.064
10.50_940.5115n	10.5	1.08292	940.511	15.7452	_5	_02	1.30271e-05	81.9072	44.1774	156.631	34.3908	48.2445	31.8803	32.2097	38.5049	59.9441	57.7592	34.177	30.0922	52.7107	32.8774	43.5939	34.5856	142.6	92.471	84.9265	111.577	968.538	784.385	180.993	42.956	73.8704	29.5659	46.1223	34.5	13.1636	19.9564	38.0443	49.837	49.1874	30.4408	52.7107	27.4953	34.7205	19.9464	93.5142	81.6051	75.6664	79.1414
30.69_1412.7119n	30.6872	0.631367	1412.71	1.40936	_H2O	_004	0.90482	70.3483	108.721	154.338	114.89	66.1587	89.5032	351.677	87.6247	90.6788	163.83	73.4698	66.4919	125.897	89.0731	109.548	93.7094	145.277	94.3721	73.0687	116.302	167.305	111.059	56.5716	105.715	72.7889	98.7716	63.2484	96.8578	143.725	45.4142	57.5505	141.359	105.738	67.2622	125.897	74.4915	87.25	54.0447	95.27	83.2828	65.1015	82.4926
37.97_1412.7147n	37.9695	0.732767	1412.71	1.24963	_004	_02	0.898496	35.4391	117.212	211.272	113.185	79.9342	118.009	97.2752	102.191	135.471	190.683	99.0189	94.1872	124.015	95.0234	103.198	93.3765	163.137	106.801	76.4978	106.667	122.922	139.416	66.4358	113.971	99.6402	97.3053	76.4179	127.706	39.755	52.9638	85.9783	164.529	142.508	95.2784	124.015	79.4678	82.1921	53.8527	106.982	94.2515	68.1567	75.6584
16.76_964.4634n	16.7579	0.58795	964.463	2.25415	_5	_004	0.877148	107.903	61.8596	159.823	75.3114	35.2756	44.941	103.193	79.2124	74.9269	116.099	28.4257	43.3378	81.3136	67.7264	79.7786	75.3404	113.445	66.4609	35.6609	66.2076	329.357	87.3207	27.5981	60.1493	75.3757	64.7454	33.7238	48.6339	42.1735	41.0542	47.5534	100.175	40.9102	43.8399	81.3136	56.6394	63.5399	43.4508	74.3946	58.6513	31.7725	46.9608
37.63_2244.2195n	37.6328	0.631883	2244.22	8.49472	_004	_5	0.199454	84.095	113.617	3.54177	92.7999	131.191	4.6099	134.221	32.3258	223.45	143.234	80.5806	38.9044	39.1073	175.262	69.2543	67.15	13.0794	27.7984	101.455	134.392	4.78035	18.2816	19.862	110.476	1.67037	79.7803	125.42	4.98871	54.8543	16.7538	141.815	123.589	115.972	39.3551	39.1073	146.571	55.1578	38.7272	8.57721	24.5319	90.3925	95.324
38.14_2244.2188n	38.138	1.39808	2244.22	6.04402	_004	_5	0.887019	123.831	215.747	2.98097	273.572	351.938	6.54099	32.054	41.0601	53.4438	381.855	397.182	12.9368	24.1534	221.747	96.9872	44.363	7.35753	23.2391	121.916	335.463	51.0727	35.1456	18.6893	209.782	1.40589	235.191	336.456	7.07848	13.1	21.2806	33.9188	329.48	571.624	13.0867	24.1534	185.446	77.2458	25.5853	4.82492	20.5084	108.623	237.942
26.71_1407.8176n	26.7074	0.625767	1407.82	1.5917	_004	_H2O	0.415507	56.9709	22.1202	75.6263	50.499	27.8195	46.5479	30.5061	12.1414	111.741	41.0973	46.434	41.9924	58.2315	17.7343	49.5603	34.1054	39.0817	34.3288	44.8251	40.2286	90.2588	47.6486	38.9525	21.5086	35.6669	43.4141	26.5958	50.3728	12.4674	6.29264	70.9182	35.4604	66.8278	42.4789	58.2315	14.8311	39.4725	19.6695	25.629	30.2949	39.9375	28.534
16.04_969.5266n	16.0372	0.675983	969.527	1.92936	_H2O	_004	0.67373	65.1316	53.4617	317.727	124.409	70.567	144.973	197.143	240.98	119.095	118.344	36.3209	66.6216	132.421	88.7675	91.9055	179.32	212.44	57.5455	55.921	191.003	210.383	149.725	43.6634	51.9836	149.846	106.955	67.4628	156.886	80.5696	124.895	75.5855	102.112	52.273	67.3934	132.421	74.236	73.1984	103.419	139.314	50.7835	49.8235	135.477
27.17_1391.7806n	27.1654	0.207783	1391.78	8.4938	_004	_1	0.99119	175.24	5.01825	2.6703	6.02	27.4121	3.42213	0	0	134.012	0	0	14.2958	32.9511	18.7302	0	0	4.07125	4.25678	0	9.1327	7.11616	0	35.3156	4.8795	1.25937	5.17542	26.2063	3.70334	0	0	85.0526	0	0	14.4615	32.9511	15.664	0	0	2.66985	3.75658	0	6.47779
27.62_1391.7825n	27.622	0.62595	1391.78	5.43276	_004	_02	0.734835	151.558	0	0	34.1126	19.9405	45.0571	9.03048	0	21.2726	0	70.2735	58.6277	1.64323	0	20.3674	5.63167	1.7715	5.14261	82.6547	11.8538	3.47721	14.1293	25.5031	0	0	29.3267	19.0633	48.7595	3.69063	0	13.5009	0	101.137	59.3069	1.64323	0	16.2217	3.24793	1.16171	4.53832	73.6423	8.40788
42.98_3441.9512n	42.975	0.3311	3441.95	2.79573	_02	_5	0.187326	100.458	147.567	21.1097	79.239	99.1192	76.7325	34.4275	104.4	57.4823	45.9477	66.9681	45.7723	80.5689	262.492	156.389	68.5219	31.4865	68.0496	146.75	147.189	0	50.3266	102.041	143.487	9.95577	68.122	94.759	83.0378	14.07	54.1086	36.4819	39.6455	96.3804	46.3026	80.5689	219.521	124.557	39.5184	20.6482	60.0533	130.749	104.4
44.56_3441.9455n	44.5551	0.57405	3441.95	1.27428	_02	_5	0.600965	142.321	77.2226	6.49409	80.5973	44.8644	43.8873	12.6585	41.0509	21.5464	21.5773	137.7	12.4718	36.812	84.6564	54.335	26.764	3.57399	53.4017	70.6343	63.7936	0	14.7286	104.496	75.0876	3.06274	69.2897	42.8909	47.4937	5.17335	21.2759	13.6747	18.6178	198.178	12.6163	36.812	70.7979	43.2753	15.4355	2.34375	47.1267	62.9325	45.2486
47.16_3498.9657n	47.1567	0.330817	3498.97	3.69479	_1	_5	0.064048	171.707	508.304	14.6918	179.661	143.208	37.6074	1.97021	76.7454	122.518	90.5871	136.371	87.2303	65.2357	257.26	151.609	50.8353	30.6297	137.599	171.857	246.815	0	0.687812	118.446	494.251	6.92896	154.455	136.908	40.6977	0.805197	39.7756	77.7575	78.1623	196.265	88.2408	65.2357	215.146	120.75	29.318	20.0864	121.43	153.119	175.065
65.85_2970.5900n	65.8477	0.330083	2970.59	23.0643	_H2O	_5	0.0487346	117.189	173.725	16.5646	47.7497	45.0738	6.5621	177.283	95.374	100.628	32.1845	0.958489	16.2907	19.6919	43.6563	11.2141	27.1384	45.9259	11.2156	4.72155	31.6896	1.61151	7.29694	1.54057	168.922	7.81223	41.0506	43.091	7.10132	72.4531	49.4305	63.8651	27.7701	1.37946	16.4794	19.6919	36.5096	8.93152	15.6515	30.1173	9.89772	4.20673	22.4773
49.03_3498.9712n	49.0333	0.427017	3498.97	24.9701	_H2O	_5	0.544597	173.205	695.016	0	188.28	225.404	3.50369	0	14.264	42.5133	55.8344	79.78	0.250377	11.3951	264.457	84.3956	14.6234	0	28.0071	92.104	238.006	0	0	19.334	675.8	0	161.864	215.489	3.7916	0	7.39276	26.9817	48.1762	114.819	0.253278	11.3951	221.164	67.2172	8.43371	0	24.7161	82.0612	168.817
13.89_955.5105n	13.8889	0.4532	955.51	6.87467	_5	_H2O	0.087099	93.8581	14.7437	18.2499	5.98364	0.986144	24.5325	3.56696	1.69381	20.4751	23.4843	0.50417	4.37054	37.9422	21.2587	19.5559	13.0285	34.0569	15.82	20.1218	20.8281	97.5291	100.578	7.41636	14.3361	8.60702	5.14415	0.942764	26.5483	1.45776	0.877869	12.9948	20.2632	0.725601	4.42117	37.9422	17.7786	15.5754	7.5139	22.3338	13.9611	17.9278	14.7733
55.13_4864.6768n	55.1305	0.217383	4864.68	Infinity	_H2O	_004	0.752332	264.293	382.074	0	0	0.349608	0	0	0	0	0	0	0	0	30.7212	0	0	0	0	0	0	0	0	0	371.511	0	0	0.334229	0	0	0	0	0	0	0	0	25.692	0	0	0	0	0	0
22.59_1087.6127n	22.5889	0.997983	1087.61	1.35786	_5	_02	0.572792	35.6192	9628.86	8709	12260.2	14461.8	15345.3	8992.25	10187.6	9137.44	11556.5	18310.4	14211.9	12054.7	9761.34	9038.2	10147.6	9826.27	11929.4	13217.9	10360.4	17615.6	8284.92	15855.7	9362.64	4107.34	10540.1	13825.6	16606.2	3675	5280.05	5799.2	9971.45	26352.3	14376.6	12054.7	8163.38	7198.51	5852.41	6443.87	10527.7	11776.7	7348.62
30.39_1153.6786n	30.3938	1.64015	1153.68	2.47261	_004	_5	0.00246981	55.1875	16990.8	11097.4	11319	14245.3	15468.5	13830.9	16980.7	14840.5	14675	19624.4	19465.4	13785.9	15205.8	16645.5	15144.2	8672.83	13083.9	11783	14443.2	2559.75	8589.04	9660.81	16521	5233.74	9730.97	13618.7	16739.6	5652.49	8800.79	9418.71	12662.2	28243.4	19690.9	13785.9	12716.6	13257.4	8734.04	5687.46	11546.5	10498.2	10244.5
30.18_1153.6819n	30.1842	0.5893	1153.68	7.8986	_H2O	_004	0.30819	217.516	39.0226	34.1918	1144.46	14.264	7.87554	90.655	22.216	42.1902	26.3028	7.35717	22.0102	89.0296	115.961	463.236	47.2682	437.892	76.3862	32.3385	76.3154	21.3189	157.74	53.5331	37.9437	16.1255	983.892	13.6365	8.52268	37.0494	11.5141	26.7766	22.6951	10.5884	22.2652	89.0296	96.978	368.946	27.2608	287.16	67.4104	28.8124	54.1302
35.63_1511.8342n	35.6257	0.56185	1511.83	1.65338	_H2O	_1	0.0832377	40.3505	143.145	281.705	147.119	180.397	126.038	287.179	239.742	97.8341	199.133	105.144	94.7951	147.702	134.957	188.897	107.429	125.7	92.0188	98.7003	169.277	172	110.881	92.0645	139.187	132.858	126.479	172.461	136.395	117.366	124.254	62.0917	171.82	151.323	95.8933	147.702	112.864	150.448	61.9571	82.4314	81.206	87.9383	120.068
36.87_1511.8344n	36.875	0.760033	1511.83	1.16391	_5	_004	0.898689	41.2933	6064.16	7318.21	6525.14	4473.95	5467.37	6082.47	6349.43	4748.41	8037.4	4341.44	4474.09	5874.85	5797.03	6347.83	5413.33	7398.25	4515.31	3826.52	6446.48	8729.21	6566.32	3561.04	5896.49	3451.42	5609.68	4277.14	5916.63	2485.82	3290.79	3013.64	6935	6248.19	4525.93	5874.85	4848.04	5055.75	3122.01	4851.62	3984.73	3409.29	4572.46
23.09_1656.9260n	23.0918	0.839683	1656.93	1.24892	_1	_H2O	0.532928	34.4955	2996.54	2229.02	3430.95	4230.97	4455.68	2417.2	3110.28	2590.46	3094.48	5284.91	5163.65	3548.16	3285.82	3347.77	3576.44	3204.95	4395.16	4759.42	3962.48	3252.08	2794.34	4255.83	2913.69	1051.25	2949.6	4044.85	4821.82	987.876	1612	1644.07	2670.04	7606.03	5223.47	3548.16	2747.92	2666.34	2062.63	2101.74	3878.7	4240.47	2810.57
9.98_1054.6113n	9.98448	1.23468	1054.61	2.52356	_1	_5	0.0077415	54.988	3846.45	2398.04	2724.54	3932.06	3936.81	3558.67	3852.12	3930.58	2779.76	5045.55	5092.34	3292.79	3467.73	3668.94	3741.41	2414.83	7862.64	3537.03	3632.84	1176.45	2574.09	1434.81	3740.11	1130.96	2342.3	3759.09	4260.3	1454.38	1996.48	2494.59	2398.49	7261.55	5151.33	3292.79	2900.05	2922.14	2157.77	1583.6	6938.73	3151.36	2576.76
20.58_1642.9487n	20.5841	0.699417	1642.95	1.54923	_004	_1	0.329601	50.2792	4054.21	3257.57	4336.79	5092.75	5498.73	2474.86	3586.49	3502.83	4876.66	7461.37	5893.44	4241.76	3680.58	3100.19	3418.37	3456.18	3840.8	3987.48	2744.62	6133.41	2067.09	3942.84	3942.11	1536.34	3728.36	4868.73	5950.57	1011.44	1858.81	2223.12	4207.78	10738.4	5961.72	4241.76	3078.06	2469.16	1971.47	2266.49	3389.48	3552.7	1946.75
10.20_1040.5968n	10.204	1.26522	1040.6	2.65888	_004	_5	0.00458818	46.4076	3364.83	2098.32	2938.46	3787.73	3748.89	2638.56	3642.54	3642.17	2524.18	4906.66	4831.29	2800.67	2771.36	2908.25	3024.87	1673.22	2917.89	2476.84	4946.27	1099.52	1641.56	1745.1	3271.8	989.609	2526.21	3621.11	4056.95	1078.34	1887.86	2311.56	2177.96	7061.65	4887.26	2800.67	2317.68	2316.28	1744.53	1097.26	2575.02	2206.78	3508.37
29.68_1517.8528n	29.6789	3.74363	1517.85	1.45979	_5	_1	0.484679	46.1567	4838.46	2936.75	4598.75	5280.68	4856.79	8894.25	3691.82	5106.53	4999	5733.55	5040.09	5047.16	4382.68	4746.22	3988.28	4502.12	3947.15	5054.27	4654.35	10157.9	4803.75	4918.42	4704.69	1385.03	3953.56	5048.38	5255.88	3634.95	1913.4	3240.93	4313.34	8251.71	5098.48	5047.16	3665.22	3780.14	2300.15	2952.4	3483.34	4503.17	3301.31
33.18_1517.8523n	33.1841	1.48345	1517.85	2.62475	_004	_5	0.643571	93.2014	81.8349	12.0205	71.0131	152.412	118.839	142.077	74.579	74.9583	43.5411	332.566	111.009	88.7498	55.7578	177.73	53.5785	30.87	76.0324	186.927	142.368	11.4409	73.1541	76.0127	79.5724	5.66911	61.0502	145.707	128.604	58.0646	38.6529	47.5733	37.569	478.629	112.295	88.7498	46.6301	141.554	30.9001	20.2439	67.0981	166.545	100.981
18.52_1068.5887n	18.5202	1.14025	1068.59	1.89016	_004	_5	0.0606187	49.6807	5266.06	3554.66	3167.95	5040.21	5151.93	4294.94	5277.04	5414.2	3649.81	6554.9	7056.47	4195.93	5132.04	5369.27	6301.49	2632.03	5110.83	4125.26	4840.16	1338.09	3441.39	4217.95	5120.46	1676.45	2723.5	4818.49	5575.28	1755.28	2734.99	3436.2	3149.2	9433.8	7138.22	4195.93	4291.91	4276.37	3634.23	1726.03	4510.27	3675.45	3433.1
28.57_1139.6636n	28.565	1.55382	1139.66	1.37036	_1	_H2O	0.101011	36.7574	7359.58	4695.17	4900.26	5719.69	5567.23	5813.85	6226.56	6700.81	6175.22	7624.22	7425.41	6671.82	7004.14	7917.96	6630.99	6252.7	8834.81	7744.8	8711.4	4698.65	7996.49	10306.2	7156.1	2214.34	4212.77	5468.08	6024.7	2376.04	3227.11	4252.76	5328.23	10972.8	7511.43	6671.82	5857.54	6306.29	3824.27	4100.39	7796.67	6900.33	6178.96
30.10_1139.6647n	30.0993	0.7149	1139.66	1.58828	_5	_1	0.144482	41.3534	73.4031	101.026	75.9983	58.9929	61.7614	59.9462	83.4423	64.028	56.5191	74.7809	74.2101	74.1639	68.9618	48.7185	69.0076	54.7763	63.063	47.8279	47.9734	123.599	75.6134	55.2786	71.3737	47.6459	65.3359	56.3978	66.8365	24.4991	43.2466	40.6363	48.767	107.624	75.0698	74.1639	57.6726	38.802	39.7985	35.9212	55.6527	42.6129	34.0274
34.36_1446.7329n	34.3583	0.723083	1446.73	2.62891	_5	_02	0.257096	90.5407	129.684	325.56	232.977	117.987	129.954	149.709	144.427	196.028	249.638	125.687	85.4165	153.202	185.622	123.914	137.506	212.63	167.282	102.11	213.394	806.932	186.78	189.782	126.098	153.541	200.291	112.797	140.633	61.1839	74.8535	124.412	215.398	180.888	86.4061	153.202	155.235	98.6921	79.3036	139.438	147.625	90.9759	151.36
38.18_1446.7322n	38.18	0.843233	1446.73	1.22362	_H2O	_004	0.701183	47.3304	3919.08	4221.5	3701.28	2884.12	3633.66	4449.74	3782.72	3268.91	4709.3	2370.35	2069.9	3738.8	3089.43	3661.41	3260.65	4072.77	3005.65	2009.49	3695.87	4890.86	4122.63	1665.45	3810.73	1990.95	3182	2757.25	3932.25	1818.54	1960.51	2074.66	4063.37	3411.4	2093.88	3738.8	2583.68	2916.15	1880.5	2670.84	2652.47	1790.38	2621.46
25.36_1670.9426n	25.3622	0.630283	1670.94	1.3448	_004	_H2O	0.424894	31.9484	1800.46	1211.5	2053.17	2128.5	2476.26	1180.65	1528.15	1417.14	2352.64	3272.02	2470.7	2345.23	1804.55	1662.52	1660.94	2283.84	2350.69	2563.61	1699.56	2600.57	1406.91	2654.08	1750.68	571.368	1765.12	2034.87	2679.74	482.516	792.013	899.407	2029.95	4709.08	2499.32	2345.23	1509.14	1324.12	957.911	1497.7	2074.47	2284.08	1205.49
18.44_1628.9325n	18.436	0.847917	1628.93	1.78614	_004	_5	0.077005	33.4729	2538.98	1794.51	2411.5	3467.96	3779.31	1721.79	2487.38	2256.6	2557.99	4570.9	4036.58	2454.09	2459.55	2073.26	2447.36	1581.67	2345.79	2294.45	1816.47	2072.16	1270.53	2293.25	2468.78	846.326	2073.18	3315.4	4089.86	703.67	1289.16	1432.18	2207.14	6578.43	4083.34	2454.09	2056.92	1651.25	1411.46	1037.23	2070.15	2044.27	1288.41
26.96_1684.9577n	26.9573	0.833083	1684.96	1.38166	_004	_1	0.261145	28.5583	1671.98	2181.91	2074.89	2039.98	2448.05	1285.67	1692.4	1408.3	2265.85	2792.75	2106.86	2109.35	1711.99	1580.62	1710.67	1648.12	1605.41	1624.66	1327.21	2073.82	1180.98	1498.99	1625.75	1029.03	1783.79	1950.24	2649.21	525.433	877.14	893.794	1955.06	4019.32	2131.27	2109.35	1431.73	1258.89	986.591	1080.8	1416.76	1447.52	941.387
8.67_1026.5803n	8.66883	1.19862	1026.58	1.23951	_1	_5	0.58927	61.409	1439.54	1343.83	1101.09	1934.34	1876.79	732.833	1215.23	1455.83	1552.89	1775.42	1640.84	1436.21	1492.28	1426.23	1551.79	2144.05	1747.16	1560.04	1377.35	469.299	2142.74	1519.8	1399.74	633.778	946.613	1849.25	2031.01	299.498	629.831	923.962	1339.9	2555.19	1659.85	1436.21	1247.99	1135.93	894.959	1406.02	1541.86	1389.94	976.95
16.59_1054.5755n	16.5902	1.47595	1054.58	2.03991	_5	_H2O	0.0949336	53.554	3036.59	1596.47	1795.53	2750.16	2716.68	2379.19	3497.41	3563.47	2188.68	3406.79	3788.64	2615.93	3563.71	3359.83	3446.83	2807.1	5432.26	4686.85	4047.99	1985.15	6980.96	6571.07	2952.64	752.929	1543.62	2629.18	2939.92	972.341	1812.64	2261.6	1888.48	4903.04	3832.53	2615.93	2980.32	2675.95	1987.88	1840.84	4793.94	4175.81	2871.22
18.56_1642.9484n	18.5623	0.930817	1642.95	1.92546	_5	_02	0.234021	63.2964	1215.53	929.471	1291.66	1625.41	1719.95	765.512	1083.29	1052.49	1392.61	2299.73	1941.51	1457.56	1168.5	998.2	1149.93	1284.7	1662.61	1567.8	1081.77	3857.79	978.352	2058.24	1181.92	438.357	1110.45	1553.91	1861.28	312.854	561.446	667.979	1201.6	3309.76	1964.01	1457.56	977.21	795.02	663.196	842.481	1467.25	1396.85	767.295
21.80_1082.6062n	21.804	1.04832	1082.61	3.22286	_004	_5	0.00187736	69.0709	1866.02	1204.13	1455.28	1714.24	1824.07	1727.03	2313.77	1776.74	1469.19	2213.32	2522.46	1515.57	1668.76	1759.24	1913.92	772.338	1473.55	1201.15	1479.07	146.32	732.233	978.895	1814.42	567.89	1251.11	1638.83	1973.96	705.812	1199.18	1127.63	1267.68	3185.41	2551.68	1515.57	1395.58	1401.15	1103.81	506.484	1300.4	1070.18	1049.1
36.03_1361.7529n	36.0256	0.739533	1361.75	1.62241	_5	_004	0.788533	68.467	878.137	1097.73	901.733	570.823	747.666	1993.31	858.443	726.138	1141.51	518.757	570.709	982.176	784.512	978.837	841.9	950.642	707.694	482.165	1061.47	2021.68	1197.28	379.28	853.858	517.712	775.222	545.713	809.103	814.636	444.915	460.854	984.945	746.594	577.321	982.176	656.085	779.598	485.546	623.411	624.535	429.591	752.896
26.52_1125.6475n	26.5191	1.20858	1125.65	4.93528	_5	_H2O	9.45949e-09	27.2472	1595.2	747.336	976.465	1104.11	1050.84	778.942	971.918	1572.98	1090.41	1437.11	1521.72	1726.92	1696.1	1970.86	1480.95	2732.93	3441.38	3147.75	3068.98	3677.32	5987.92	5616.11	1551.1	352.459	839.47	1055.54	1137.19	318.342	503.726	998.314	940.846	2068.28	1539.35	1726.92	1418.45	1569.7	854.101	1792.2	3036.99	2804.53	2176.82
8.41_1040.5980n	8.41413	1.13313	1040.6	1.9963	_02	_H2O	0.0118967	42.068	736.946	364.488	399.05	689.798	1102.92	448.801	551.776	837.226	365.014	991.065	997.437	1204.24	1529.16	1230.06	934.632	797.301	1347.74	1118.85	1089.17	872.076	1191.96	1257.82	716.571	171.9	343.065	659.454	1193.54	183.418	285.975	531.357	314.949	1426.34	1008.99	1204.24	1278.83	979.683	539.027	522.854	1189.37	996.857	772.542
23.09_1698.9742n	23.0918	0.9235	1698.97	1.76862	_004	_5	0.259294	45.5039	488.77	327.802	583.639	698.831	766.132	297.804	406.981	362.497	501.861	1054.68	776.324	497.365	372.341	415.301	389.504	376.256	433.43	521.884	347.861	413.374	290.214	439.408	475.256	154.598	501.756	668.09	829.086	121.708	210.93	230.063	433.026	1517.9	785.318	497.365	311.387	330.768	224.637	246.741	382.5	464.979	246.736
16.76_1628.9328n	16.7579	0.79845	1628.93	2.78823	_5	_02	0.0504457	87.7274	679.823	1230.98	790.449	758.684	827.23	582.396	771.811	556.523	695.5	1116.68	600.748	873.016	616.321	568.111	721.251	958.141	1121.93	1159.55	810.191	3897.49	1023.13	890.128	661.027	580.556	679.552	725.31	895.205	238.017	400.015	353.205	600.106	1607.12	607.708	873.016	515.428	452.474	415.964	628.329	990.092	1033.11	574.665
16.55_1628.9353n	16.5483	0.174917	1628.94	5.94534	_5	_02	0.0374837	76.6159	48.7312	190.279	58.3381	102.54	84.3663	362.51	151.435	220.715	96.5041	126.064	256.34	114.201	103.444	51.7583	92.6657	152.95	139.834	80.9851	82.9018	693.628	123.041	797.797	47.3839	89.7393	50.1535	98.0294	91.2988	148.152	78.486	140.08	83.2676	181.431	259.309	114.201	86.5096	41.2231	53.4428	100.302	123.403	72.1547	58.8019
17.03_1614.9176n	17.0311	1.08557	1614.92	5.15418	_5	_02	0.000774478	78.4838	410.294	572.733	855.874	576.246	879.216	316.948	241.004	538.388	552.671	810.68	983.642	600.329	533.411	373.573	650.179	1225.32	834.669	866.575	1111.93	5294.02	1380.07	1665.99	398.95	270.113	735.797	550.897	951.463	129.532	124.908	341.695	476.867	1166.73	995.038	600.329	446.09	297.534	374.975	803.542	736.591	772.086	788.686
18.69_1614.9220n	18.6886	0.463483	1614.92	2.17513	_02	_1	0.550863	174.406	5.76263	1.11246	10.9716	12.2884	92.633	1.69865	7.26443	7.06638	3.00072	21.8408	24.3723	52.0368	27.0695	6.96921	16.1122	13.0139	24.0627	9.50581	0.397553	0	1.15543	43.7151	5.6033	0.524658	9.4323	11.7478	100.245	0.694214	3.76501	4.48477	2.58915	31.4333	24.6547	52.0368	22.6381	5.55065	9.29231	8.53424	21.2352	8.46932	0.281982
40.66_1460.7470n	40.6583	0.507633	1460.75	2.14717	_5	_02	0.379339	65.6884	676.085	1186.26	642.896	544.216	667.743	1910.15	658.746	903.397	940.927	365.983	392.281	566.079	468.593	667.379	667.96	722.53	632.405	383.885	765.563	2102.14	1283.59	430.879	657.392	559.466	552.7	520.276	722.612	780.652	341.415	573.353	811.87	526.722	396.826	566.079	391.883	531.536	385.23	473.821	558.093	342.027	543.01
20.96_1684.9612n	20.9561	0.81665	1684.96	3.38289	_004	_5	0.206197	103.855	177.263	85.7429	184.517	268.954	281.315	13.0945	149.201	155.654	136.189	408.221	293.038	156.12	174.065	76.5808	73.7087	71.7044	133.958	135.25	62.7302	57.1027	6.63186	156.44	172.362	40.4381	158.63	257.123	304.432	5.35151	77.3281	98.7876	117.509	587.511	296.433	156.12	145.57	60.993	42.5097	47.0223	118.217	120.503	44.4942
13.31_1600.9403n	13.3145	3.60623	1600.94	2.03687	_5	_02	0.263826	52.4452	924.982	1063.41	1054.69	1645.34	1445.18	389.656	485.462	903.32	1122.83	1757.15	1687.39	1053.28	858.781	671.154	754.462	1515.61	1541.14	1201.3	784.427	2522.89	753.005	1822.92	899.408	501.528	906.72	1572.97	1563.93	159.247	251.606	573.304	968.826	2528.89	1706.94	1053.28	718.196	534.543	435.118	993.908	1360.05	1070.31	556.391
21.53_1642.9117n	21.5326	1.00433	1642.91	2.07734	_5	_02	0.0276398	43.9516	150.533	122.265	182.705	168.473	229.466	123.967	106.323	135.491	185.613	302.9	208.43	210.112	137.109	121.122	122.001	223.042	258.763	216.675	194.487	428.358	161.818	329.585	146.371	57.6626	157.072	161.062	248.321	50.6634	55.1054	85.9915	160.154	435.933	210.844	210.112	114.664	96.4679	70.3612	146.266	228.357	193.049	137.949
23.22_1642.9093n	23.2176	0.587583	1642.91	6.66326	_H2O	_004	0.224127	143.566	3.29111	4.89697	2.21387	3.63659	87.7447	63.1509	7.86735	0.179925	3.74897	6.02751	4.86272	41.7457	24.2397	6.73416	16.0178	7.34289	9.98487	11.5572	0.396307	6.056	22.2153	22.884	3.20012	2.30951	1.90327	3.47661	94.9549	25.8088	4.0775	0.114192	3.23476	8.67478	4.91906	41.7457	20.2716	5.36345	9.2379	4.81532	8.81158	10.2971	0.281099
14.52_1040.5618n	14.5241	0.773933	1040.56	6.69144	_5	_H2O	7.24263e-07	50.514	159.038	168.088	140.672	127.01	124.371	358.503	109.862	205.707	169.829	190.99	258.55	220.444	307.754	274.282	226.523	360.924	634.468	650.641	641.293	659.411	1177.54	1568.64	154.641	79.2735	120.936	121.422	134.59	146.515	56.9392	130.555	146.536	274.872	261.546	220.444	257.374	218.453	130.642	236.687	559.914	579.697	454.867
28.29_1489.8222n	28.2913	0.96395	1489.82	2.49475	_5	_004	0.100552	74.994	135.577	323.488	174.516	132.039	279.8	710.712	165.251	128.133	124.366	123.087	180.422	266.867	253.556	150.31	235.103	246.152	160.979	185.479	108.509	454.044	339.241	247.04	131.829	152.563	150.032	126.231	302.792	290.458	85.6466	81.3211	107.308	177.147	182.512	266.867	212.048	119.715	135.59	161.421	142.063	165.255	76.9647
12.14_815.4520n	12.139	0.748567	815.452	1.6969	_H2O	_004	0.513311	68.2945	135.742	143.538	119.118	80.8059	97.2185	336.093	120.163	95.8396	138.762	52.9728	60.1787	153.426	112.056	175.267	131.037	174.8	119.07	88.7518	126.726	168.737	233.494	37.1828	131.989	67.6956	102.406	77.2513	105.207	137.356	62.2782	60.8259	119.73	76.2383	60.8759	153.426	93.7125	139.592	75.5722	114.63	105.078	79.0746	89.8859
39.89_1527.8299n	39.8894	3.89102	1527.83	2.03439	_5	_004	0.108596	53.2823	1738.33	4260.13	2862.59	1632.13	3192.41	6724.77	2653.53	1391.78	2193.41	1359.12	1540.57	2928.23	2552.32	2035.5	2806.76	2991.2	1653.69	1202.22	2235.59	3037.1	4979.85	1877.63	1690.27	2009.16	2460.97	1560.33	3454.74	2748.31	1375.27	883.31	1892.56	1956.04	1558.42	2928.23	2134.5	1621.18	1618.73	1961.57	1459.38	1071.13	1585.69
24.61_1485.8442n	24.6064	2.39832	1485.84	1.53843	_004	_02	0.828605	53.8126	186.086	123.21	180.14	314.397	263.08	44.5933	123.791	132.59	177.998	343.16	264.593	182.644	148.858	141.376	124.055	174.968	234.075	207.542	88.836	178.446	82.4797	274.6	180.941	58.1082	154.867	300.567	284.698	18.2246	64.1584	84.1501	153.584	493.876	267.658	182.644	124.489	112.599	71.5457	114.741	206.57	184.912	63.011
24.69_1125.6492n	24.6909	0.588883	1125.65	2.87761	_H2O	_004	0.257292	133.062	33.9885	129.868	33.5441	20.236	107.905	329.811	116.799	49.5322	33.6943	18.9585	51.1471	86.1533	101.297	84.5632	134.087	43.8153	53.97	34.3694	39.3913	7.55561	170.544	24.1355	33.0488	61.2482	28.8379	19.3458	116.772	134.789	60.5348	31.4363	29.0728	27.285	51.7396	86.1533	84.7146	67.3506	77.3315	28.7332	47.6282	30.6218	27.9401
30.48_1418.7379n	30.4777	0.54515	1418.74	2.07519	_5	_02	0.735035	80.0477	67.6871	51.2623	64.8896	84.7625	94.3444	38.4693	20.3752	39.203	67.2352	86.3123	61.0139	44.1976	29.839	47.2675	31.3099	69.4937	41.871	53.0609	50.9657	142.654	15.8977	78.9758	65.8157	24.1764	55.7858	81.0338	102.097	15.7218	10.5601	24.8807	58.0133	124.22	61.7207	44.1976	24.9543	37.6463	18.0572	45.5725	36.9509	47.2753	36.1498
30.94_1543.8670n	30.9404	0.63265	1543.87	1.13831	_5	_H2O	0.891228	32.8178	62.6884	49.5863	64.4519	93.6801	81.8773	56.292	31.1432	55.0401	63.0254	85.7789	77.3681	65.5661	85.274	61.6624	57.337	57.3098	59.9008	89.4993	67.5549	70.1735	48.7328	95.609	60.9551	23.3859	55.4095	89.5592	88.6054	23.0057	16.1409	34.9319	54.3809	123.453	78.2645	65.5661	71.3144	49.1113	33.0678	37.5826	52.8621	79.7405	47.9164
19.70_1670.9463n	19.7005	0.8823	1670.95	1.5091	_5	_02	0.84632	77.3123	67.1822	75.8172	64.7535	83.4882	171.352	38.734	155.942	43.479	69.1765	147.994	115.273	123.64	61.4643	36.2107	36.2086	77.718	125.501	111.391	36.0329	31.427	81.0134	179.03	65.3247	35.757	55.6688	79.8156	185.432	15.83	80.8218	27.5945	59.6883	212.993	116.609	123.64	51.4024	28.8402	20.8825	50.9659	110.754	99.2453	25.558
18.52_1656.9653n	18.5202	0.494733	1656.97	4.67832	_5	_H2O	0.0388659	70.1022	23.2177	8.86389	24.5207	39.2409	38.0026	2.11473	9.54368	20.1394	30.1736	65.1941	42.7594	30.1954	23.8977	14.3609	20.082	32.9704	47.6677	64.5612	24.2526	153.683	30.2834	107.768	22.5758	4.18039	21.0805	37.5147	41.1253	0.864258	4.9463	12.7818	26.035	93.8272	43.2548	30.1954	19.9856	11.4378	11.5818	21.6213	42.0664	57.5216	17.2023
33.29_1333.7232n	33.2852	0.52345	1333.72	5.23204	_5	_004	0.0219782	88.3294	35.6521	194.229	68.5537	40.7974	76.9289	351.005	127.051	36.8473	37.9743	20.1517	25.6625	77.2479	123.371	60.3406	91.0072	84.5321	73.4223	31.7695	53.064	256.051	145.091	72.2371	34.6664	91.6022	58.9359	39.0027	83.2503	143.451	65.8481	23.3857	32.7658	29.0022	25.9598	77.2479	103.175	48.0585	52.4862	55.4345	64.7947	28.3055	37.6381
31.74_1533.8477n	31.7394	3.62903	1533.85	1.7327	_5	_004	0.387617	77.9175	264.947	197.601	269.585	302.247	836.086	1128.4	267.325	307.431	181.362	438.65	381.897	650.704	569.148	425.795	383.906	333.142	374.522	390.46	288.032	438.441	635.567	627.517	257.622	93.1928	231.763	288.952	904.789	461.162	138.549	195.115	156.487	631.305	386.321	650.704	475.976	339.126	221.409	218.468	330.513	347.885	204.3
16.72_1642.9490n	16.716	0.630683	1642.95	5.645	_5	_02	0.0857205	87.7584	16.4925	17.1411	23.6051	28.8744	36.1242	1.94059	19.0936	12.5558	30.5791	52.961	39.4042	25.9267	25.7355	16.5013	8.40941	25.1366	54.4589	46.7713	20.0155	210.51	23.3413	90.3393	16.0365	8.08407	20.2933	27.6042	39.0927	0.793091	9.89584	7.9687	26.3849	76.2214	39.8607	25.9267	21.5226	13.1425	4.84993	16.484	48.0597	41.6714	14.1969
39.68_1447.7202n	39.679	0.629617	1447.72	3.40343	_H2O	_5	0.00181333	57.4686	111.661	144.164	127.347	161.419	225.051	272.948	285.971	154.881	110.596	40.7905	83.3743	42.3899	52.9061	79.5215	84.3685	80.5464	51.9056	61.4465	93.1311	56.416	87.4832	23.3977	108.574	67.9906	109.48	154.318	243.544	111.55	148.213	98.2971	95.4268	58.7056	84.3402	42.3899	44.2452	63.3352	48.6575	52.8207	45.8063	54.7466	66.0575
15.35_1040.5626n	15.3547	0.3166	1040.56	5.83502	_H2O	_004	0.351972	138.597	7.59675	2.82877	2.12948	6.00745	37.3548	131.138	49.4104	5.57191	1.41446	3.85412	12.3168	29.9417	16.1603	12.3278	27.3548	3.28815	9.97891	12.3042	5.17283	0.794102	20.1774	8.96564	7.38672	1.33411	1.83072	5.74318	40.4244	53.5942	25.6085	3.53629	1.22046	5.54684	12.4595	29.9417	13.5148	9.81852	15.7763	2.1563	8.80633	10.9625	3.66907
45.50_1814.9784n	45.5016	0.527433	1814.98	1.39404	_H2O	_5	0.880284	59.1584	125.956	71.1911	169.825	175.938	68.2808	33.1893	46.5687	57.9628	112.185	116.111	70.44	68.3123	139.826	65.8834	49.7019	92.15	76.0795	114.836	94	82.5389	33.0303	96.85	122.473	33.5752	145.999	168.199	73.8915	13.564	24.1356	36.7868	96.7979	167.107	71.2561	68.3123	116.936	52.4731	28.6644	60.4301	67.1397	102.315	66.6739
20.96_1628.8959n	20.9561	0.16905	1628.9	3.48722	_02	_004	0.696307	160.189	0	0	0	4.09782	70.6793	42.4774	5.10088	0	3.65856	5.05256	13.758	46.1314	24.7765	6.02505	1.42204	8.2456	16.8139	13.3364	8.48268	0	2.31086	32.9066	0	0	0	3.91756	76.4871	17.3599	2.64369	0	3.15676	7.27164	13.9174	46.1314	20.7205	4.79868	0.820129	5.4073	14.8381	11.8822	6.01673
32.79_899.5244n	32.7893	0.3389	899.524	2.83494	_H2O	_004	0.265986	78.2696	19.4379	58.1114	48.2746	26.5185	22.1176	94.4572	13.0453	20.2646	21.2521	0	15.3175	24.0384	27.6899	44.1116	11.9034	74.4351	11.9168	16.0858	48.4607	8.92544	57.889	27.8301	18.9005	27.4065	41.5018	25.3519	23.935	38.6033	6.76114	12.8612	18.3372	0	15.495	24.0384	23.157	35.1328	6.86501	48.813	10.5165	14.3319	34.373
22.76_1111.6324n	22.756	0.335117	1111.63	8.27551	_5	_004	0.152252	145.181	2.59381	0	4.475	1.825	30.8515	83.7713	21.9092	9.76513	0	1.01074	3.12083	25.866	29.3884	7.38584	49.0467	0.469784	18.1653	6.55107	6.06226	10.0645	64.1119	12.0753	2.52209	0	3.84717	1.74472	33.3866	34.2361	11.3551	6.19757	0	1.45465	3.15698	25.866	24.5775	5.88248	28.2865	0.308075	16.0308	5.83676	4.29994
16.51_1600.9111n	16.5063	0.678983	1600.91	1.75962	_1	_004	0.974212	169.634	0.454081	0	5.02423	7.10115	77.812	25.2986	1.25143	0.719923	3.81755	20.2721	16.601	24.114	18.9826	1.20591	2.82518	2.83821	11.4708	55.2504	3.30759	11.0829	0.730045	21.6159	0.441526	0	4.31935	6.78877	84.206	10.3392	0.64859	0.456909	3.29394	29.1755	16.7934	24.114	15.8751	0.960449	1.62936	1.86124	10.1229	49.226	2.34606
24.98_1656.9267n	24.9846	0.461467	1656.93	5.83612	_02	_1	0.378472	144.702	1.53536	2.96776	3.01261	0.331294	72.8665	44.668	11.2318	2.41543	2.54149	7.37303	7.98043	36.5336	20.6931	11.4658	9.55053	2.23482	1.8741	6.28447	3.01329	1.03547	14.172	10.4255	1.49291	1.39966	2.58995	0.31672	78.8541	18.2551	5.82123	1.53299	2.1929	10.6113	8.07288	36.5336	17.3055	9.13199	5.50804	1.46555	1.65388	5.59923	2.13732
20.10_1658.9423n	20.0999	0.6732	1658.94	2.89766	_004	_5	0.0349931	84.4841	454.646	305.633	483.459	628.918	660.552	167.159	323.373	358.031	490.166	886.119	611.389	471.312	335.999	284.381	313.681	305.233	376.267	351.133	224.164	59.5626	155.736	391.839	442.076	144.143	415.631	601.252	714.831	68.3152	167.598	227.229	422.935	1275.3	618.472	471.312	280.995	226.496	180.908	200.165	332.053	312.846	158.999
22.42_1672.9208n	22.4208	0.6979	1672.92	1.66144	_5	_02	0.221459	33.6632	366.287	236.735	316.331	489.142	436.165	291.813	382.232	292.65	294.102	536.62	467.424	335.381	278.908	278.773	357.22	284.818	404.491	470.281	329.332	521.697	343.322	692.936	356.16	111.649	271.951	467.625	472.006	119.26	198.103	185.734	253.763	772.303	472.839	335.381	233.25	222.029	206.018	186.778	356.961	419.003	233.594
17.95_1644.9291n	17.9461	0.655933	1644.93	2.02622	_004	_1	0.305162	55.6968	235.203	123.83	168.773	371.757	352.993	127.101	211.46	186.638	142.024	499.649	331.776	158.824	195.868	170.264	272.933	130.642	152.508	212.014	77.3728	161.696	98.7286	248.663	228.7	58.4009	145.095	355.403	381.999	51.9441	109.596	118.452	122.544	719.094	335.62	158.824	163.804	135.608	157.408	85.6723	134.587	188.896	54.8802
26.25_1700.9493n	26.2478	0.6668	1700.95	1.62452	_004	_1	0.188974	37.7361	158.65	134.536	202.347	166.722	247.96	127.208	100.814	112.561	159.559	255.975	158.214	226.358	163.96	124.148	93.507	85.1551	156.278	106.966	74.0688	127.584	70.9801	143.819	154.264	63.45	173.958	159.388	268.335	51.988	52.2499	71.4382	137.674	368.399	160.047	226.358	137.12	98.8785	53.928	55.843	137.914	95.3032	52.5367
18.13_1658.9472n	18.1347	0.875967	1658.95	1.58864	_004	_1	0.72667	60.4542	74.2423	97.6769	70.3146	181.312	154.681	22.0477	54.0516	72.6855	92.2242	246.167	161.137	107.314	89.235	62.1532	148.461	72.7705	105.613	135.84	45.9691	161.407	42.1388	194.892	72.1896	46.0664	60.4497	173.336	167.392	9.01055	28.0139	46.1308	79.5748	354.283	163.004	107.314	74.627	49.5021	85.6216	47.7214	93.2026	121.028	32.6057
16.38_1644.9298n	16.3794	0.88885	1644.93	4.17907	_5	_02	0.0223348	61.0934	49.2749	109.836	77.9141	78.3732	87.8131	208.524	36.4763	86.9885	98.3755	127.615	67.904	65.3934	56.2644	25.2001	29.5538	67.9476	73.5561	75.3755	41.7483	299.717	75.2966	177.913	47.9126	51.8011	66.983	74.9256	95.0289	85.2206	18.9049	55.2084	84.8824	183.663	68.6907	65.3934	47.0537	20.0707	17.0445	44.5587	64.9128	67.1568	29.6119
20.85_1658.9073n	20.8462	0.231233	1658.91	6.59331	_5	_02	0.000292519	54.1344	24.7529	9.72237	22.1409	27.8076	26.6805	9.30539	23.3568	12.8369	27.7881	39.8634	33.0808	13.2977	17.4086	11.9233	13.0578	35.4113	29.5287	32.1339	21.6163	148.098	54.0839	73.1908	24.0685	4.58527	19.0346	26.5844	28.8729	3.80298	12.1054	8.14713	23.9767	57.3713	33.4641	13.2977	14.5587	9.49633	7.53076	23.222	26.0589	28.6301	15.3323
24.19_1686.9344n	24.1854	0.547617	1686.93	2.7812	_004	_02	0.145905	71.1495	234.959	189.529	112.235	373.091	171.451	104.97	141.419	445.943	186.897	373.675	316.747	201.336	180.985	32.2288	61.2391	119.023	240.434	258.346	26.3854	113.58	237.629	262.935	228.463	89.3856	96.4887	356.679	185.54	42.8996	73.295	283.024	161.263	537.792	320.417	201.336	151.357	25.6688	35.3182	78.0531	212.181	230.177	18.7151
24.69_1686.9331n	24.6909	0.756433	1686.93	1.16531	_H2O	_1	0.976124	35.2526	191.465	144.689	313.507	257.703	453.803	307.425	315.606	241.535	187.163	303.828	258.148	223.616	193.259	314.481	303.224	206.966	225.197	271.087	269.73	285.963	183.996	325.526	186.171	68.2384	269.523	246.366	491.093	125.64	163.572	153.294	161.492	437.268	261.139	223.616	161.622	250.469	174.877	135.724	198.735	241.528	191.318
11.04_885.4678n	11.0426	1.28975	885.468	1.41022	_5	_02	0.857297	72.8493	296.287	343.364	193.854	381.844	236.667	884.371	1121.75	215.658	548.469	336.423	404.732	271.291	362.915	161.108	613.354	266.843	339.4	509.176	372.526	660.798	311.938	517.167	288.096	161.938	166.657	365.047	256.114	361.43	581.379	136.871	473.242	484.179	409.421	271.291	303.505	128.315	353.737	174.99	299.518	453.657	264.231
26.62_1339.6856n	26.6236	0.75105	1339.69	1.9387	_02	_5	0.349212	92.9898	115.548	66.1598	36.586	83.6502	57.1213	305.466	273.051	232.504	31.8197	64.3964	146.113	68.0477	116.473	134.762	263.869	37.4449	100.057	98.2447	159.109	0.276269	138.733	86.5878	112.354	31.2023	31.4531	79.9704	61.8151	124.84	141.517	147.562	27.4553	92.6792	147.806	68.0477	97.4063	107.332	152.18	24.5556	88.2996	87.5324	112.855
25.53_1747.8593n	25.5298	0.714767	1747.86	1.27113	_H2O	_5	0.874634	60.9375	260.347	234.963	126.027	229.806	142.05	361.563	360.283	128.448	107.746	294.763	347.468	140.106	259.905	164.59	280.231	167.697	237.382	184.502	218.019	68.0519	301.29	208.897	253.149	110.813	108.345	219.697	153.723	147.765	186.728	81.5214	92.9679	424.222	351.493	140.106	217.358	131.088	161.617	109.972	209.489	164.384	154.64
27.58_1358.7200n	27.5804	0.707683	1358.72	1.81609	_H2O	_004	0.283861	60.8035	189.633	205.044	112.801	131.992	75.4565	196.453	243.283	33.6404	116.697	78.4586	134.516	80.7701	130.013	91.1094	151.059	130.695	109.085	65.4455	126.771	161.028	252.652	60.5061	184.39	96.7028	96.9752	126.186	81.6569	80.2874	126.089	21.3503	100.691	112.918	136.075	80.7701	108.729	72.5644	87.1198	85.7072	96.2666	58.3095	89.9178
24.52_1568.8136n	24.5221	0.799817	1568.81	1.36952	_H2O	_1	0.642666	42.3341	151.186	266.329	155.808	198.793	145.423	179.148	394.517	121.016	128.259	190.243	262.85	118.816	161.692	131.208	234.897	207.892	157.432	127.524	129.354	143.842	283.332	166.429	147.006	125.606	133.949	190.049	157.373	73.215	204.471	76.8044	110.667	273.798	265.895	118.816	135.222	104.501	135.472	136.332	138.933	113.62	91.7503
29.13_1981.0670n	29.1327	0.715583	1981.07	1.73867	_H2O	_004	0.515339	71.3904	199.004	204.841	112.222	175.873	115.091	437.427	513.026	63.0587	98.3231	176.595	239.634	115.837	200.985	103.105	431.028	162.113	201.915	118.568	117.558	201.159	335.523	160.273	193.502	96.6072	96.4772	168.137	124.548	178.77	265.892	40.021	84.8371	254.155	242.411	115.837	168.083	82.1185	248.586	106.311	178.189	105.64	83.3837
24.61_2242.0706n	24.6064	0.630817	2242.07	2.33904	_02	_5	0.441118	99.5827	80.6997	42.4411	27.4798	56.1511	26.3282	140.76	288.444	80.4034	29.0395	123.812	280.431	37.2956	167.162	122.074	193.837	18.3101	115.477	130.524	126.67	1.71084	96.7931	68.3493	78.4685	20.0161	23.6244	53.681	28.4916	57.5265	149.495	51.0291	25.0565	178.19	283.679	37.2956	139.797	97.2263	111.791	12.0074	101.908	116.292	89.8466
33.92_1766.7573n	33.9184	0.692633	1766.76	2.53844	_H2O	_004	0.848169	111.165	84.5149	388.654	115.209	51.5258	58.7247	299.575	873.896	68.7446	53.1862	131.977	167.521	105.367	71.905	145.596	209.781	239.35	62.0863	89.8186	193.468	151.034	220.721	91.8844	82.1782	183.297	99.0455	49.2592	63.5502	122.432	452.923	43.6297	45.8912	189.941	169.462	105.367	60.1339	115.96	120.986	156.961	54.7907	80.025	137.226
15.01_1823.8908n	15.0087	0.872733	1823.89	1.63771	_H2O	_02	0.900573	97.4149	70.1848	322.073	41.1161	126.345	54.8989	92.9314	471.07	35.2637	25.6237	155.387	218.299	57.1758	68.3928	98.7128	186.962	118.203	148.684	61.9712	173.969	59.1076	176.153	102.924	68.2443	151.896	35.3476	120.787	59.41	37.9797	244.146	22.3806	22.1092	223.632	220.828	57.1758	57.1967	78.6201	107.826	77.5149	131.213	55.214	123.395
5.51_1194.5122n	5.51293	0.73495	1194.51	3.29024	_02	_5	0.0287787	134.712	358.427	221.01	139.073	246.901	152.825	99.3005	468.02	118.092	178.703	201.016	346.826	169.424	327.048	189.883	311.31	278.662	289.842	135.609	152.853	0	191.927	35.4878	348.517	104.233	119.561	236.04	165.383	40.5826	242.566	74.9486	154.192	289.302	350.844	169.424	273.51	151.233	179.541	182.741	255.784	120.822	108.418
11.50_1267.5802n	11.4997	1.09157	1267.58	9.53188	_H2O	_5	0.00590547	101.554	318.86	179.135	138.452	196.758	163.788	64.0524	447.828	56.1701	192.716	165.405	242.654	176.206	114.065	106.424	197.822	152.191	93.6705	17.0758	123.208	0	21.9267	45.9151	310.044	84.4838	119.027	188.103	177.247	26.1773	232.101	35.6491	166.283	238.05	245.465	176.206	95.3923	84.7621	114.089	99.804	82.6636	15.2139	87.391
18.73_1667.7858n	18.7308	0.5053	1667.79	1.3213	_1	_H2O	0.749596	50.4283	37.0938	58.703	24.8394	30.5168	10.6568	22.5533	53.0713	20.2802	36.5666	53.6366	60.8028	38.0255	37.2316	17.3654	47.79	49.5876	56.346	44.5616	28.7742	40.8724	22.895	49.467	36.0682	27.6856	21.3545	29.1744	11.5325	9.21719	27.5059	12.8711	31.5512	77.1937	61.5072	38.0255	31.1367	13.8308	27.5618	32.5185	49.725	39.7027	20.4095
25.15_2243.0560n	25.1521	0.5032	2243.06	4.80929	_004	_5	0.445781	121.961	27.2078	8.91238	1.98341	16.1533	5.26099	27.2385	92.9734	11.6104	2.47616	44.0846	90.2129	6.64851	50.7839	33.4757	54.107	2.33529	40.2345	19.9247	29.3527	0	15.0752	8.06505	26.4555	4.20326	1.70515	15.4427	5.6933	11.132	48.1863	7.3687	2.13654	63.4465	91.2581	6.64851	42.4705	26.6618	31.205	1.53143	35.5067	17.7522	20.8197
31.45_1436.7957n	31.446	0.756117	1436.8	1.59891	_5	_H2O	0.605414	55.5126	12154.9	12199.2	12989.9	10895.1	10835.6	733.773	9579.62	11982.8	16687.8	12282.8	10719.7	11229.1	9459.12	11398.6	11184.8	14495.7	10547.2	10883.8	11644.5	25930.4	11899.3	9718.2	11818.8	5753.39	11167.5	10415.8	11726	299.882	4964.93	7605.04	14398.9	17677.4	10843.9	11229.1	7910.63	9078.48	6450.6	9505.97	9307.84	9697.03	8259.37
26.37_1535.8747n	26.3729	1.04992	1535.87	1.73644	_004	_5	0.0386057	47.185	9935.36	5986.36	7677.23	9272.73	8564.84	8458.44	7606.36	10351.3	7580.13	9295.66	11192.6	8476.56	8272.15	11007.1	10277.4	5868.69	9094.81	10089.1	9214.41	2520.72	6918.56	7154.85	9660.67	2823.29	6600.14	8864.82	9268.63	3456.84	3942.23	6569.57	6540.45	13378.3	11322.2	8476.56	6917.98	8766.63	5927.26	3848.57	8026.12	8989	6535.74
21.78_1401.6863n	21.7831	1.0958	1401.69	1.64405	_5	_02	0.242979	48.6302	6758.16	6378.51	8707.7	10268	9633.51	6733.25	4792.57	9110.73	7690.67	8329.02	8463.39	7677.71	5236	6331.46	7123.93	7171.38	7206.27	9515.04	6271.02	16840.3	6966.35	8707.35	6571.31	3008.23	7486.04	9816.36	10425.1	2751.78	2483.9	5782.25	6635.82	11987.1	8561.44	7677.71	4378.85	5042.72	4108.56	4702.84	6359.49	8477.55	4448.01
27.87_1549.8905n	27.8732	0.9605	1549.89	2.61974	_004	_5	0.000689666	46.8879	8108.51	5554.93	6713.95	8117.55	8079.23	7763.84	8532.17	8292.75	6837.29	8280.53	9275.62	5935.08	6711.26	8784.3	8538.23	3375.13	5994.64	6968.69	6953.55	1466.52	3644.83	4246.31	7884.32	2619.82	5772.01	7760.46	8743.12	3172.97	4422.06	5263.1	5899.49	11917.3	9383.08	5935.08	5612.61	6996.29	4924.22	2213.34	5290.23	6208.84	4932.12
24.77_1521.8590n	24.775	1.0088	1521.86	1.59729	_1	_H2O	0.0317098	29.7535	4560.36	2178.37	2939.77	4497.04	3494.47	2878.68	2686.87	4739.73	3043.99	4367	4735.98	3959.52	3511.77	4804.1	3672.56	4310.84	5980.94	6404.81	4511.4	3465.48	5782.46	6416.99	4434.28	1027.36	2527.32	4299.22	3781.62	1176.47	1392.55	3008.13	2626.47	6284.98	4790.85	3959.52	2936.88	3826.24	2118.06	2826.96	5278.14	5706.45	3199.92
37.93_1235.6383n	37.9276	0.930117	1235.64	1.54039	_5	_004	0.738513	64.4499	1799.16	2637.99	1812.26	1232.54	1865.48	2882.68	1645.8	1994.24	2126.85	911.572	959.73	1827.5	1249.49	1951.18	1705.2	2100	1146.83	1044.62	1716.95	2781	3500.66	641.311	1749.42	1244.13	1558	1178.32	2018.77	1178.11	852.988	1265.67	1835.13	1311.93	970.848	1827.5	1044.95	1554.02	983.436	1377.14	1012.07	930.719	1217.82
23.01_1507.8427n	23.0078	1.04882	1507.84	4.43605	_5	_H2O	3.92134e-07	30.2524	1158.63	548.697	913.769	1260.19	810.411	728.47	649.475	1152.15	869.136	1227.19	1273.23	1113.8	824.716	1279.92	1031.61	1861.34	2113.05	2605.89	1620.68	3032.57	4129.05	4377.77	1126.6	258.777	785.57	1204.75	877.004	297.715	336.61	731.229	749.926	1766.17	1287.98	1113.8	689.707	1019.4	594.957	1220.63	1864.75	2321.75	1149.54
20.85_1836.0169n	20.8514	0.781417	1836.02	1.43405	_004	_1	0.715385	55.3969	1798.94	2815.84	1584.85	2430.85	1985.02	3559.04	5691.47	4983.36	1453.8	1897.71	3038.23	1261.35	2874.79	1781.24	2491.63	1423.93	2580.69	2496.23	1429.92	3289	2213.53	1949.46	1749.2	1328.01	1362.5	2323.92	2148.13	1454.53	2949.78	3162.76	1254.4	2731.19	3073.43	1261.35	2404.18	1418.68	1436.99	933.784	2277.44	2224.05	1014.24
63.55_1497.8862n	63.553	0.538417	1497.89	3.25753	_H2O	_5	0.217025	108.712	2668.7	442.041	1344.45	1302.14	373.653	826.622	575.016	519.31	815.287	265.692	136.801	539.966	1751.06	435.483	1023.68	165.483	197.307	737.441	1925.27	503.041	315.796	172.178	2594.92	208.475	1155.83	1244.86	404.357	337.828	298.02	329.587	703.462	382.384	138.386	539.966	1464.41	346.842	590.383	108.521	174.122	657.032	1365.59
27.54_1592.8962n	27.5389	1.33283	1592.9	2.34115	_5	_02	0.125128	61.627	485.074	595.321	690.859	545.99	365.624	263.852	528.728	374.863	591.763	814.861	730.578	421.505	306.241	384.132	313.621	921.554	405.816	404.905	362.435	1427.92	547.811	527.249	471.663	280.765	593.934	521.972	395.668	107.832	274.029	237.912	510.597	1172.75	739.042	421.505	256.109	305.943	180.873	604.337	358.13	360.755	257.074
20.21_1479.8482n	20.2053	0.7155	1479.85	1.81493	_004	_H2O	0.236822	70.0954	390.144	145.64	327.086	462.9	141.592	84.6877	285.68	542.394	272.286	459.202	632.033	180.705	352.929	394.215	486.654	261.972	388.605	604.739	435.812	103.243	264.223	510.588	379.357	68.6869	281.196	442.538	153.226	34.6106	148.062	344.238	234.939	660.883	639.356	180.705	295.154	313.974	280.666	171.796	342.941	538.8	309.119
28.88_1961.1733n	28.88	0.92495	1961.17	1.51771	_5	_02	0.148704	36.2164	551.914	422.821	706.912	935.484	518.573	435.691	342.316	658.145	631.617	850.593	852.699	607.478	411.063	539.262	555.315	673.523	457.628	842.488	546.274	1057.82	598.727	748.786	536.655	199.411	607.735	894.332	561.185	178.06	177.416	417.701	544.985	1224.17	862.577	607.478	343.771	429.497	320.265	441.683	403.854	750.626	387.47
30.10_1961.1730n	30.0994	0.756683	1961.17	6.29809	_5	_02	0.424841	143.598	126.145	133.635	280.182	131.18	99.2781	17.0133	91.3102	183.19	216.214	298.826	200.582	149.182	86.5171	83.2254	81.1774	219.826	100.709	153.458	64.1453	1671.73	42.8401	175.333	122.657	63.0252	240.873	125.409	107.436	6.9531	47.3243	116.264	186.558	430.07	202.906	149.182	72.354	66.2852	46.8172	144.157	88.8747	136.725	45.498
20.71_1493.8643n	20.7103	0.540483	1493.86	2.47594	_02	_5	0.105903	88.7906	186.092	98.1097	114.811	179.667	371.293	246.307	157.063	161.785	104.547	255.375	317.009	249.369	196.751	203.453	230.949	63.2229	191.879	202.509	109.699	0	115.945	150.779	180.947	46.2705	98.7035	171.764	401.803	100.662	81.4027	102.679	90.2078	367.535	320.682	249.369	164.542	162.041	133.194	41.4603	169.332	180.428	77.8088
24.31_1507.8433n	24.3118	0.757967	1507.84	1.8276	_02	_004	0.556693	78.7029	112.977	100.774	132.706	128.937	512.027	545.753	200.587	179.532	74.057	171.422	239.826	335.925	271.95	256.137	351.045	143.353	260.952	254.813	133.187	75.0694	276.575	295.864	109.853	47.5272	114.088	123.265	554.101	223.041	103.96	113.942	63.8994	246.71	242.604	335.925	227.431	204.001	202.457	94.0077	230.288	227.029	94.4689
18.69_1465.8324n	18.6886	0.633633	1465.83	3.38542	_5	_H2O	0.00978141	63.8257	109.355	28.4257	82.8454	138.887	37.2333	16.8637	80.9855	170.695	69.4524	119.111	156.091	53.0677	93.8195	99.3927	109.14	116.274	174.647	249.053	137.336	217.841	166.166	333.598	106.332	13.4062	71.2224	132.777	40.2928	6.89197	41.9732	108.334	59.9263	171.424	157.9	53.0677	78.461	79.1617	62.9438	76.2502	154.125	221.897	97.4116
22.46_1850.0432n	22.4628	0.587383	1850.04	1.85973	_004	_1	0.212694	160.131	70.2253	33.1525	54.4523	92.1035	116.559	119.632	67.468	80.3356	39.5949	53.735	150.895	54.8776	50.76	15.1731	79.1604	0.0101615	45.2201	86.2963	42.9939	0	146.449	7.87435	68.2837	15.6354	46.8128	88.0519	126.137	48.8917	34.9674	50.9861	34.1641	77.3353	152.643	54.8776	42.4504	12.0847	45.6539	0.00666367	39.9065	76.8868	30.4954
41.15_2119.1352n	41.1471	0.72075	2119.14	1.84425	_5	_02	0.771178	96.5854	363.107	521.455	703.951	382.201	96.1068	288.802	298.528	544.199	615.576	226.701	576.65	301.394	228.291	579.265	406.805	744.582	273.134	364.489	423.351	1478.01	291.785	326.776	353.068	245.929	605.189	365.388	104.004	118.029	154.721	345.383	531.144	326.267	583.33	301.394	190.919	461.357	234.615	488.282	241.039	324.746	300.281
25.82_1521.8592n	25.8248	0.468867	1521.86	3.19895	_02	_5	0.203168	99.3972	79.3922	15.7428	86.1778	81.0964	399.452	556.534	197.296	95.9428	46.3492	101.799	163.617	269.73	208.812	334.768	231.42	57.0746	128.796	122.922	76.1283	0	118.025	126.914	77.1972	7.4246	74.0873	77.529	432.276	227.447	102.255	60.8914	39.992	146.508	165.513	269.73	174.629	266.627	133.466	37.4283	113.662	109.519	53.9975
21.45_1871.0482n	21.4495	1.00433	1871.05	2.61237	_1	_02	0.229721	171.293	31.5113	0	28.6844	70.558	39.355	5.00296	3.61824	69.4371	15.548	93.2637	80.4994	26.8929	31.1852	28.7976	13.0518	26.2702	82.0702	126.524	26.1824	0	1.29529	174.397	30.6401	0	24.66	67.4542	42.5889	2.04464	1.87526	44.0692	13.4154	134.225	81.432	26.8929	26.0801	22.9359	7.52731	17.2274	72.4265	112.728	18.5711
20.97_1829.0373n	20.9671	0.7957	1829.04	4.69124	_004	_02	0.380183	114.293	10.2273	0.997927	32.294	57.8177	58.8632	12.0637	0	177.397	13.5035	79.9451	70.0804	48.2396	8.57159	7.30576	8.55589	9.33614	10.0795	63.4218	10.6341	3.02482	20.7653	63.311	9.94455	0.470643	27.7633	55.2744	63.7002	4.93025	0	112.587	11.6514	115.057	70.8922	48.2396	7.1684	5.8187	4.93441	6.12245	8.89509	56.5065	7.54272
36.15_1989.1663n	36.1532	0.521817	1989.17	7.79027	_004	_5	0.00443002	72.6144	27.7756	62.9988	62.1757	42.09	21.7784	4.66614	48.1023	85.5218	64.0218	73.1151	90.0963	40.2133	25.1603	44.7412	36.7964	88.0052	33.4211	58.5925	33.9308	4.28328	7.5946	18.2323	27.0076	29.7115	53.4527	40.2385	23.568	1.90698	24.9305	54.2775	55.2406	105.227	91.14	40.2133	21.0415	35.6343	21.2215	57.712	29.4939	52.2037	24.067
28.84_1561.8899n	28.8376	0.6732	1561.89	3.00916	_004	_5	0.0870792	95.7199	27.9253	5.53772	13.7004	28.5765	26.5677	5.60791	11.3486	28.9688	14.4224	38.319	30.2488	18.981	33.6612	27.1302	24.6306	7.87674	28.595	29.9626	27.4999	0	10.1599	17.7446	27.1532	2.6117	11.7783	27.3194	28.7509	2.29187	5.88175	18.3854	12.4442	55.1487	30.5992	18.981	28.1508	21.6079	14.2051	5.16541	25.235	26.6955	19.5056
41.81_1749.9274n	41.8118	1.20923	1749.93	4.95389	_5	_004	0.133783	158.481	72.9668	273.665	108.874	70.4238	462.839	2146.62	180.346	86.9972	75.7791	97.0125	165.026	328.226	339.325	228.623	294.621	289.392	132.649	245.365	74.0611	584.728	664.643	328.996	70.9494	129.066	93.5992	67.3259	500.872	877.294	93.4698	55.214	65.3853	139.62	166.938	328.226	283.776	182.087	169.916	189.777	117.062	218.611	52.5313
20.85_1479.8046n	20.8514	0.151433	1479.8	428.684	_5	_004	0.000791831	264.575	0	0	0	0	14.017	0	0	0	0	0	0.494153	9.51736	3.91723	4.944	1.43347	17.5445	24.9136	26.7662	2.01125	2.30223	82.3338	74.2406	0	0	0	0	15.1688	0	0	0	0	0	0.499878	9.51736	3.27597	3.93767	0.826721	11.5053	21.9861	23.8477	1.42657
30.18_1575.9039n	30.1842	0.42055	1575.9	13.7133	_004	_5	0.00888749	157.477	10.5874	2.09675	3.22714	9.96349	16.2241	3.95909	9.45901	10.0272	10.8713	28.0154	28.226	9.28293	10.3853	7.93716	4.23337	0	6.25558	7.28343	7.85295	0	0.259807	3.95908	10.2946	0.98887	2.77438	9.5252	17.5573	1.61802	4.90242	6.36387	9.38016	40.3197	28.553	9.28293	8.68521	6.32158	2.44149	0	5.52051	6.48927	5.57007
32.50_1437.7822n	32.4974	0.336117	1437.78	1.97466	_5	_1	0.489799	72.5539	294.713	347.541	227.627	233.26	255.326	378.669	241.922	215.592	307.957	156.616	194.93	214.329	162.02	351.363	199.563	266.439	147.832	152.448	303.181	740.004	431.451	116.863	286.564	163.908	195.692	222.999	276.307	154.756	125.384	136.828	265.718	225.401	197.188	214.329	135.497	279.845	115.093	174.725	130.461	135.826	215.045
36.41_2003.1787n	36.4077	0.721483	2003.18	3.11674	_5	_02	0.37727	104.994	13.4816	5.34591	22.6841	11.1149	5.64584	2.42686	1.05164	6.353	35.7489	10.8576	11.7113	10.8877	4.64264	7.69608	9.8672	14.3458	5.10997	9.88636	11.4478	56.7037	14.3352	6.3193	13.1088	2.52124	19.5016	10.626	6.10977	0.991821	0.545044	4.03201	30.8456	15.6262	11.847	10.8877	3.88263	6.12957	5.69067	9.40768	4.50951	8.80838	8.11985
31.61_1962.1625n	31.6133	0.21	1962.16	7.44943	_004	_5	0.72715	173.205	1.15925	0	7.91886	15.9877	4.04115	0	5.97131	5.42251	1.78778	0	37.3951	1.285	0	5.84638	1.22911	1.33073	1.64578	6.54182	0.730739	0	0	4.49082	1.1272	0	6.80787	15.2844	4.37322	0	3.09481	3.44147	1.54257	0	37.8283	1.285	0	4.65637	0.708862	0.872663	1.45239	5.82852	0.518311
44.13_1777.9581n	44.1269	1.24388	1777.96	1.71076	_5	_02	0.320108	57.6225	7234.02	14042.2	6489.92	6117.16	5751.76	6386.47	9069.45	7800.94	6203.72	6169.86	5719.92	5959.61	4529.08	5576.7	5215.16	7210.55	5448.52	6269.59	10779.2	15145.4	5751.18	6407.82	7034.01	6622.6	5579.41	5848.07	6224.39	2610.06	4700.52	4950.97	5352.82	8879.65	5786.19	5959.61	3787.66	4441.58	3007.72	4728.53	4808.29	5585.97	7645.64
19.99_1726.8576n	19.9948	0.630717	1726.86	3.13716	_004	_5	0.537138	94.7033	137.463	32.3766	15.6996	138.184	62.67	361.88	395.345	284.466	12.1335	158.027	370.761	28.2836	239.051	145.218	282.44	1.64869	168.134	139.763	140.159	0	79.9525	117.373	133.662	15.2695	13.497	132.105	67.8198	147.895	204.9	180.54	10.4693	227.433	375.057	28.2836	199.918	115.659	162.89	1.08118	148.377	124.524	99.4143
27.75_1198.6469n	27.7474	0.6673	1198.65	1.23686	_H2O	_5	0.957291	69.2133	68.0301	54.8804	48.117	69.4194	68.3953	60.3051	190.374	22.3574	44.3946	88.1046	136.254	54.1676	116.102	40.8311	63.6877	62.029	84.18	56.9853	65.2654	26.0178	70.1186	97.7368	66.1492	25.8827	41.3663	66.3656	74.0155	24.6458	98.6674	14.1894	38.3055	126.8	137.833	54.1676	97.0954	32.5201	36.7304	40.6773	74.2884	50.7718	46.2925
16.38_1338.6327n	16.3794	0.762217	1338.63	2.26068	_H2O	_1	0.888626	87.6744	109.504	286.697	146.232	63.5366	22.7564	564.14	302.181	280.98	114.77	49.7674	106.481	59.5218	125.645	86.6551	138.219	126.215	82.5766	75.3574	93.7513	68.5265	211.818	66.7058	106.476	135.212	125.716	60.7417	24.6263	230.556	156.614	178.328	99.0284	71.6252	107.715	59.5218	105.076	69.0168	79.7146	82.7693	72.8734	67.1406	66.4974
35.20_1785.9547n	35.2027	0.550183	1785.95	2.40157	_5	_004	0.683417	117.438	90.5946	183.429	128.149	71.3767	45.5076	404.635	234.923	108.632	79.4308	74.088	172.331	84.8049	376.305	173.387	315.469	269.875	175.639	77.2317	265.083	99.208	614.176	69.1949	88.0898	86.5089	110.17	68.2368	49.2471	165.368	121.756	68.9447	68.5361	106.627	174.327	84.8049	314.703	138.095	181.939	176.979	155	68.8105	188.023
13.24_1180.5212n	13.2354	0.8529	1180.52	2.21171	_H2O	_004	0.335127	100.03	96.4285	253.82	96.0856	142.813	60.2438	376.938	382.048	44.1301	31.6625	64.8419	223.241	65.4048	113.919	176.16	234.715	149.915	195.583	125.414	244.136	69.9912	408.617	90.6727	93.7624	119.706	82.6051	136.53	65.1941	154.049	198.008	28.0078	27.3197	93.3204	225.828	65.4048	95.27	140.303	135.366	98.3109	172.6	111.739	173.165
12.62_1871.8590n	12.6239	0.963983	1871.86	2.2029	_02	_5	0.462128	64.3084	203.711	249.722	166.69	167.982	122.781	57.29	383.064	197.51	122.734	133.117	283.887	90.2507	368.575	105.574	280.332	186.192	166.372	164.181	141.544	95.1379	120.5	71.9591	198.078	117.774	143.304	160.592	132.871	23.4136	198.535	125.353	105.9	191.582	287.175	90.2507	308.238	84.0845	161.675	122.101	146.822	146.279	100.397
16.29_1191.5333n	16.2891	0.552883	1191.53	5.89625	_H2O	_5	0.744221	162.328	72.8373	4.44802	1.2197	13.4627	10.4187	464.57	162.905	95.6641	0	14.9163	54.4175	7.56491	95.6595	87.1081	110.389	1.17737	37.7036	22.1817	81.5997	0.90001	43.5737	8.57659	70.8235	2.09778	1.04858	12.8705	11.2748	189.863	84.4307	60.7145	0	21.4675	55.0479	7.56491	79.9998	69.3775	63.6644	0.772095	33.2732	19.763	57.8784
27.71_1817.7961n	27.7053	0.542	1817.8	2.78676	_5	_004	0.191512	63.3094	69.0811	86.4255	21.955	30.6843	9.72393	45.2682	90.5953	50.9527	24.2907	32.8341	90.1227	27.576	80.6223	46.8338	65.5976	83.5878	44.9746	39.4959	69.1281	207.183	149.381	57.6888	67.1711	40.76	18.8748	29.3346	10.523	18.5004	46.9538	32.3378	20.959	47.2547	91.1668	27.576	67.4242	37.3009	37.8319	54.8152	39.6898	35.1894	49.0323
33.75_1760.8424n	33.7494	0.680883	1760.84	2.04993	_H2O	_004	0.766451	83.9282	93.0044	185.484	72.7477	38.2129	28.2287	174.236	349.27	39.207	47.2094	68.3023	107.641	49.6703	92.8014	59.897	83.9118	105.102	81.0841	75.2276	74.5838	189.787	67.4091	60.0572	90.433	87.4782	62.5414	36.5319	30.5483	71.2076	181.02	24.8833	40.7342	98.3006	108.888	49.6703	77.6095	47.7052	48.3941	68.924	71.5562	67.025	52.902
9.04_1109.5098n	9.04387	0.486533	1109.51	5.95246	_02	_5	0.19273	89.9438	88.689	27.0624	4.64871	31.4376	58.9313	12.8851	72.6565	81.2391	14.1427	17.5573	43.1558	19.6006	168.699	60.8633	98.3983	1.92024	45.052	24.4612	25.1159	27.3159	15.3839	1.09236	86.2369	12.7632	3.99651	30.0547	63.7738	5.26597	37.6565	51.5595	12.2029	25.2684	43.6558	19.6006	141.083	48.4748	56.7489	1.25925	39.7581	21.794	17.8146
28.38_1330.7351n	28.3756	0.9223	1330.74	1.33338	_004	_02	0.585551	38.9062	495.195	975.108	984.209	809.373	913.084	681.642	341.012	1049.98	985.474	949.171	672.236	952.085	447.571	723.337	619.561	902.357	643.31	757.091	635.273	1303.58	652.37	750.799	481.504	459.881	846.127	773.769	988.114	278.577	176.74	666.384	850.307	1366.05	680.024	952.085	374.302	576.104	357.317	591.747	567.717	674.54	450.596
17.84_948.4672n	17.8413	0.6563	948.467	1.57727	_5	_004	0.770602	59.5366	216.859	542.954	243.769	164.579	163.635	381.282	311.794	280.945	386.327	135.288	142.635	293.232	237.727	335.246	316.758	361.342	219.162	174.527	311.615	599.71	362.12	156.294	210.863	256.068	209.569	157.339	177.082	155.824	161.597	178.305	333.338	194.707	144.288	293.232	198.81	267.008	182.682	236.961	193.409	155.497	221.027
29.05_1331.7178n	29.0482	0.715583	1331.72	1.3843	_5	_02	0.559354	43.1723	92.5595	153.465	137.789	144.604	159.569	146.718	132.208	135.567	162.433	134.059	109.672	141.138	77.954	112.843	150.104	147.704	119.943	140.78	94.1798	249.671	119.158	131.635	90.0004	72.3772	118.458	138.243	172.681	59.9616	68.5206	86.0396	140.154	192.938	110.942	141.138	65.1927	89.8738	86.5692	96.8614	105.849	125.43	66.8014
17.44_949.4498n	17.4371	0.490417	949.45	1.47927	_5	_H2O	0.878781	98.4326	29.8661	70.3142	73.32	19.8976	40.4461	39.0619	21.356	72.2408	86.5921	16.7487	17.246	48.2698	63.2331	71.6627	36.2237	113.638	20.7968	18.1466	31.9195	130.703	28.7026	27.1483	29.0403	33.1616	63.0334	19.0224	43.7696	15.964	11.0684	45.8486	74.7152	24.1047	17.4458	48.2698	52.8816	57.076	20.8912	74.5213	18.3531	16.1679	22.6404
24.27_891.5288n	24.2699	1.55647	891.529	1.62056	_004	_02	0.240404	53.4654	920.222	923.857	1254.87	1336.75	1185.39	466.166	767.939	1080.22	1229.71	2017.27	1503.08	1025.41	834.868	804.251	933.173	1005.77	1038.85	1127.71	679.314	2108.16	670.943	1271.25	894.779	435.71	1078.82	1277.94	1282.8	190.515	398.008	685.577	1061.05	2903.24	1520.5	1025.41	698.198	640.549	538.185	659.561	916.778	1004.75	481.834
31.74_1182.6605n	31.7394	0.54605	1182.66	2.63735	_5	_1	0.292398	100.024	40.2336	145.287	102.191	21.1338	34.0018	45.6546	79.1461	32.6269	94.9286	12.646	24.441	64.1489	63.7251	20.8878	38.5672	90.8745	37.422	12.3647	9.80997	124.388	140.676	32.5702	39.1212	68.5201	87.8543	20.2041	36.7958	18.6584	41.0199	20.7071	81.9082	18.2	24.7241	64.1489	53.2931	16.6362	22.2428	59.5937	33.0247	11.0165	6.95817
8.27_1037.4885n	8.268	0.7662	1037.49	50.2533	_004	_5	0.00271367	125.438	156.791	121.339	231.657	194.469	120.292	1.74704	75.7131	55.3469	263.814	80.4219	137.825	150.063	67.2558	55.3411	82.4411	187.23	70.6709	25.5484	14.6349	0	6.43629	1.58419	152.456	57.2261	199.156	185.914	130.177	0.713989	39.2406	35.1267	227.63	115.743	139.421	150.063	56.2458	44.0766	47.546	122.782	62.3666	22.7627	10.3805
41.76_2402.1991n	41.7635	0.516017	2402.2	2.00374	_5	_1	0.282337	77.1791	457.402	489.044	761.553	554.645	199.418	416.78	492.478	301.294	629.304	331.527	411.419	395.7	536.609	234.619	330.868	618.078	202.365	156.989	170.655	1004.9	474.027	246.431	444.756	230.643	654.709	530.246	215.805	170.332	255.242	191.22	542.989	477.133	416.185	395.7	448.764	186.863	190.82	405.323	178.586	139.872	121.045
53.52_2068.0565n	53.5159	0.397433	2068.06	3.17833	_H2O	_1	0.311871	112.659	473.074	215.535	530.082	360.573	179.335	75.4338	249.173	50.829	567.957	210.779	42.8769	202.622	389.019	85.5084	163.901	153.57	80.1845	51.1068	89.6765	390.738	112.61	53.6906	459.995	101.651	455.713	344.712	194.072	30.8287	129.142	32.2593	490.056	303.352	43.3737	202.622	325.336	68.1035	94.526	100.708	70.7623	45.5343	63.6072
31.74_1213.6183n	31.7394	0.587583	1213.62	6.51365	_5	_004	0.0451997	91.0057	31.2708	78.9803	67.0993	15.5158	20.4096	77.5941	61.5697	11.4273	33.8056	4.75343	21.9906	41.3342	82.5824	9.70384	22.4218	54.0959	41.0407	3.27271	9.38795	119.328	172.604	59.6914	30.4063	37.2487	57.6854	14.8333	22.0867	31.7116	31.9104	7.25247	29.1688	6.84113	22.2454	41.3342	69.0634	7.72866	12.9312	35.475	36.2182	2.91587	6.65884
32.16_1783.8925n	32.1605	0.505467	1783.89	2.67883	_5	_02	0.49413	107.258	105.654	86.3579	158.132	115.653	48.0737	46.7002	109.995	151.068	117.126	47.7958	44.0767	89.1093	44.7677	34.2122	54.4102	123.653	42.049	64.6199	32.2896	333.273	65.7778	47.9783	102.732	40.7281	135.947	110.566	52.024	19.0857	57.0083	95.8776	101.061	68.7877	44.5873	89.1093	37.4391	27.2485	31.3798	81.0894	37.108	57.574	22.9029
39.50_1929.9943n	39.4992	0.648383	1929.99	2.88504	_H2O	_02	0.324443	117.536	220.534	277.262	592.046	305.012	159.684	30.3492	182.94	83.8037	481.149	193.725	129.615	144.461	84.7678	47.2195	73.6983	276.373	76.9562	20.6283	50.7247	470.285	65.9739	62.2838	214.437	130.762	508.983	291.595	172.806	12.4033	94.8142	53.1871	415.155	278.809	131.116	144.461	70.8911	37.6082	42.5038	181.24	67.9134	18.379	35.9788
32.46_1782.9088n	32.4554	0.544817	1782.91	1.48967	_02	_004	0.860503	74.3892	42.049	52.4571	45.8087	45.15	12.2479	66.8489	107.061	80.8162	32.8761	4.6647	57.4898	79.5545	12.9633	69.9147	99.5206	47.5365	58.1012	65.2417	27.122	47.363	35.0279	52.0887	40.8865	24.7398	39.3819	43.1638	13.2544	27.3202	55.4877	51.2911	28.3668	6.71342	58.1559	79.5545	10.8412	55.6838	57.3962	31.1735	51.274	58.1279	19.2375
38.22_2149.0446n	38.222	0.496967	2149.04	2.1742	_H2O	_1	0.238916	90.621	71.2262	59.2071	91.293	70.947	36.1169	24.5251	48.7268	35.5157	115.921	37.1918	32.6107	55.3983	46.7536	15.5626	25.964	49.0223	27.6175	16.989	12.0372	116.134	31.5844	22.8467	69.257	27.9233	78.4849	67.8261	39.0847	10.023	25.2542	22.5405	100.021	53.5264	32.9885	55.3983	39.0999	12.3949	14.9741	32.1478	24.3722	15.1366	8.5379
22.59_1209.6364n	22.5889	0.377017	1209.64	17.6428	_H2O	_1	0.0571844	162.141	37.0644	52.2797	64.3907	6.04775	10.7909	21.6908	32.3886	3.92241	38.8699	1.77069	0.81852	22.9018	17.6494	1.44585	9.08919	0	1.48496	2.41332	3.37797	48.647	33.4297	0	36.0396	24.6562	55.3569	5.78171	11.6776	8.86472	16.7864	2.48941	33.5385	2.54837	0.828003	22.9018	14.7602	1.15155	5.24197	0	1.31046	2.15018	2.39598
26.50_1655.7346n	26.4982	0.3339	1655.73	1.87886	_004	_02	0.683883	200	16.9799	8.36318	39.23	5.25966	2.22256	8.65462	0	0	49.9075	0	0	20.2644	5.37835	0.919872	0	28.6359	0	0	0	26.8452	3.17702	0	16.5105	3.94424	33.7262	5.02829	2.40519	3.53702	0	0	43.0622	0	0	20.2644	4.49789	0.732635	0	18.7789	0	0	0
14.57_971.4847n	14.5665	0.815417	971.485	1.69369	_004	_02	0.213	55.8492	346.682	395.442	385.747	393.063	456.676	195.237	310.43	362.131	426.497	652.339	464.714	454.457	119.32	263.327	288.063	502.32	477.453	456.41	289.825	259.127	315.884	693.599	337.097	186.498	331.628	375.772	494.202	79.7903	160.89	229.832	367.999	938.845	470.097	454.457	99.7868	209.728	166.134	329.411	421.35	406.645	205.572
16.16_941.5298n	16.163	1.09685	941.53	2.09372	_H2O	_02	0.68982	80.1473	74.4318	336.398	107.874	62.9594	66.2687	164.057	399.139	121.172	137.954	36.4739	48.6095	78.0499	77.4949	61.443	113.558	189.194	53.7654	43.2185	234.568	212.086	181.708	41.0177	72.3739	158.652	92.7393	60.1899	71.7141	67.0479	206.866	76.9036	119.032	52.4931	49.1726	78.0499	64.8088	48.9365	65.4922	124.069	47.4476	38.5061	166.378
11.74_943.4524n	11.7367	0.987083	943.452	5.21106	_5	_004	0.0595515	87.8773	20.5579	86.4336	22.7521	22.584	149.396	50.198	30.2431	25.5216	8.31251	29.418	43.359	32.1598	155.534	44.7466	47.2384	84.8662	53.9975	26.6988	10.9295	157.914	169.06	89.6934	19.9895	40.7639	19.56	21.5905	161.673	20.5152	15.6744	16.1976	7.17237	42.3383	43.8613	32.1598	130.073	35.6386	27.2436	55.6535	47.6524	23.7876	7.75226
19.99_891.5293n	19.9948	0.88295	891.529	1.41863	_5	_02	0.392653	31.777	255.273	385.337	285.027	329.035	171.536	223.591	352.56	282.24	250.583	311.49	245.336	273.609	191.258	150.33	310.518	311.789	333.337	312.994	212.436	322.556	266.247	396.13	248.215	181.733	245.039	314.561	185.632	91.3783	182.725	179.127	216.213	448.295	248.178	273.609	159.948	119.731	179.084	204.465	294.168	278.866	150.68
32.41_1573.9134n	32.4132	0.629117	1573.91	1.31188	_5	_004	0.82191	39.009	312.618	456.006	261.368	289.534	167.825	331.161	469.178	263.322	283.218	259.695	230.651	315.89	254.757	229.568	441.715	340.412	329.33	256.643	340.708	216.427	480.199	323.575	303.975	215.062	224.699	276.798	181.616	135.341	243.166	167.121	244.372	373.752	233.323	315.89	213.052	182.84	254.749	223.235	290.632	228.659	241.663
17.26_837.5201n	17.2627	0.78015	837.52	1.21457	_004	_H2O	0.930149	55.5025	65.9321	57.6181	136.227	108.073	69.3819	69.4435	48.3548	108.61	58.7099	100.447	117.446	100.507	48.5789	143.684	52.4033	72.1134	79.4138	86.8901	79.3592	38.9217	85.6157	134.91	64.1092	27.1739	117.115	103.319	75.0831	28.3805	25.0614	68.9309	50.6573	144.563	118.807	100.507	40.6264	114.438	30.2224	47.2905	70.0822	77.4159	56.2892
22.12_1258.6564n	22.1189	0.821883	1258.66	1.27423	_H2O	_004	0.715425	30.2395	192.538	272.745	155.92	172.425	108.803	210.175	245.932	185.705	156.495	138.225	128.81	201.761	141.636	126.439	242.445	206.49	229.862	159.542	176.02	125.348	232.568	193.252	187.214	128.632	134.044	164.84	117.744	85.8956	127.462	117.86	135.03	198.934	130.302	201.761	118.449	100.703	139.825	135.412	202.852	142.146	124.85
24.10_1108.6596n	24.1011	0.631317	1108.66	1.51782	_5	_004	0.409412	40.0203	100.767	128.867	81.0397	84.8764	49.6125	133.219	182.608	84.5679	83.2063	72.3725	64.6537	90.8098	64.247	101.817	105.665	89.9066	102.1	83.5071	132.219	140.835	108.252	97.8864	97.9809	60.7761	69.6701	81.1427	53.6892	54.4448	94.6423	53.6722	71.7938	104.158	65.4027	90.8098	53.7296	81.0924	60.9399	58.9589	90.103	74.4017	93.7822
41.42_1630.8528n	41.4241	0.6814	1630.85	1.46329	_5	_1	0.713795	61.7706	282.617	486.228	226.864	234.289	143.926	790.466	691.013	498.65	275.362	117.489	404.29	252.566	500.729	449.388	533.403	413.831	262.053	171.433	436.614	322.489	608.679	477.907	274.803	229.315	195.035	223.982	155.753	323.052	358.138	316.475	237.594	169.09	408.973	252.566	418.758	357.917	307.627	271.382	231.26	152.741	309.688
34.74_1023.6444n	34.7375	0.548267	1023.64	1.55614	_H2O	_004	0.646065	49.7494	65.7193	121.179	54.4256	47.1252	32.429	116.056	96.1638	60.0901	59.6814	34.5865	41.3997	55.0162	45.5394	51.7072	71.1902	72.3782	66.1228	31.475	118.843	33.9885	82.3177	49.6043	63.9023	57.1503	46.7898	45.0522	35.0937	47.4305	49.8398	38.137	51.4956	49.7768	41.8793	55.0162	38.0845	41.1824	41.0573	47.4641	58.3529	28.043	84.2946
45.25_2426.3310n	45.2485	0.556383	2426.33	1.62174	_004	_5	0.876157	60.3907	213.522	570.24	313.283	297.258	106.962	172.151	327.494	569.015	494.654	176.595	161.722	364.267	275.454	248.586	215.619	320.916	298.251	287.761	237.664	176.907	240.545	230.919	207.618	268.937	269.33	284.182	115.751	70.3555	169.734	361.133	426.807	254.155	163.596	364.267	230.362	197.987	124.353	210.45	263.205	256.385	168.574
18.69_1306.6231n	18.6886	0.591817	1306.62	2.00195	_H2O	_5	0.306038	74.0023	51.7923	49.7851	26.9318	39.2835	14.7883	54.7932	91.5723	56.3842	22.624	18.1096	30.3215	33.0469	27.3834	29.8278	68.5333	29.4256	49.4626	29.6183	38.428	3.43975	34.3483	32.632	50.3604	23.4797	23.1533	37.5554	16.0035	22.3932	47.4602	35.785	19.5209	26.0633	30.6728	33.0469	22.9007	23.7564	39.525	19.2967	43.6505	26.3888	27.2568
28.54_1142.6141n	28.5441	0.377883	1142.61	2.26463	_5	_004	0.803065	95.2421	91.8248	44.995	61.2475	52.3238	39.3739	30.2414	89.551	22.9267	99.9701	33.6964	39.107	90.5107	48.7934	60.291	89.9791	66.3528	71.9958	46.0163	122.606	220.021	9.40647	102.964	89.286	21.2206	52.6546	50.0221	42.6094	12.3592	46.4126	14.5507	86.2583	48.4958	39.5601	90.5107	40.8057	48.019	51.8933	43.5128	63.5358	40.9988	86.9642
30.14_870.4533n	30.1417	0.714867	870.453	2.3077	_5	_H2O	0.827435	88.3079	42.8077	20.4065	35.2833	32.1826	24.8535	0	38.0306	14.6642	55.3633	69.5081	37.6757	51.1819	20.0419	22.1384	22.2709	39.9755	69.7817	58.3045	18.0218	109.496	0.842999	81.098	41.6241	9.62414	30.3331	30.7669	26.8958	0	19.7105	9.30686	47.7697	100.036	38.1122	51.1819	16.761	17.6322	12.8442	26.2151	61.5819	51.9471	12.7828
32.24_1069.6377n	32.2446	0.589667	1069.64	1.24343	_H2O	_004	0.899729	111.097	61.8163	65.0333	38.1259	29.1464	15.824	78.2712	134.941	125.534	38.0324	14.141	16.7581	39.9019	26.9963	62.978	89.2936	42.1921	41.1398	28.322	114.054	17.776	131.218	23.5452	60.1072	30.671	32.7769	27.8643	17.1243	31.9883	69.9371	79.6719	32.8159	20.3518	16.9523	39.9019	22.5769	50.1591	51.498	27.6687	36.3057	25.2338	80.8983
32.33_1226.6856n	32.3291	0.4629	1226.69	1.98133	_5	_004	0.222415	55.0988	57.2448	40.341	53.5704	35.6589	26.8158	105.983	111.955	49.6182	44.4291	28.1877	27.952	55.373	34.3416	35.4178	53.4591	65.1163	54.7175	35.0868	83.6573	70.7186	94.4242	58.0341	55.6621	19.0256	46.0547	34.0903	29.0193	43.3136	58.0242	31.4908	38.3352	40.5676	28.2758	55.373	28.7198	28.2086	30.8313	42.7019	48.2879	31.261	59.3378
8.25_1096.5630n	8.24983	0.16325	1096.56	Infinity	_5	_H2O	0.190284	200	0	0	0	0	0	0	0	0	0	0	0	0	0.651315	0	0	0	0	0	0.215834	0	0	81.0527	0	0	0	0	0	0	0	0	0	0	0	0	0.544692	0	0	0	0	0	0.15309
8.84_1096.5627n	8.8385	0.855383	1096.56	6.78882	_H2O	_5	0.00012625	118.173	88.54	64.6543	69.1542	132.231	62.2613	50.7197	100.974	57.0397	75.0624	55.76	48.6762	82.4714	45.6502	31.1074	77.4261	50.3694	60.6267	78.8129	49.3135	5.8476	28.1299	1.91353	86.092	30.4923	59.4521	126.415	67.3774	20.7284	52.333	36.201	64.7669	80.2496	49.2401	82.4714	38.1771	24.7756	44.6537	33.0313	53.5027	70.2194	34.9779
43.96_1590.8139n	43.9586	0.79505	1590.81	2.48064	_5	_H2O	0.00584846	37.6819	58.5242	57.3055	34.0007	42.8593	19.3653	41.6926	72.1126	39.1031	56.518	59.6676	39.1151	61.6539	30.0339	42.2302	63.5732	73.5664	62.0363	47.7829	61.8841	99.8913	121.896	124.645	56.9062	27.0264	29.2305	40.9739	20.9566	17.0391	37.3745	24.8173	48.766	85.8734	39.5683	61.6539	25.1172	33.6344	36.6644	48.2433	54.7467	42.5728	43.8941
24.10_1302.5940n	24.1011	0.631317	1302.59	3.1467	_5	_004	0.161153	77.9343	43.6877	55.083	34.2133	28.2545	16.8681	62.2659	77.3888	24.4143	37.8172	12.9394	12.992	40.3256	20.0004	38.9074	42.9723	50.8869	32.6065	18.0734	57.4079	130.515	49.5583	27.9936	42.4798	25.9783	29.4133	27.0115	18.2541	25.4472	40.1091	15.4948	32.6302	18.6224	13.1426	40.3256	16.7262	30.988	24.7833	33.3706	28.775	16.1027	40.7192
21.32_1012.5456n	21.3241	1.16952	1012.55	1.68345	_004	_5	0.143602	64.5888	10477.9	9771.74	11630.1	12314.5	10500.4	7195.23	11492.1	7118.41	11756.6	14884.2	14770.2	9804.47	5208.64	6753.1	9639.31	10710.6	8868.51	8089.45	7885.72	2418.5	7486.48	11715.5	10188.2	4608.55	9998.41	11772.8	11363.2	2940.59	5956.12	4517.8	10144.1	21421.3	14941.3	9804.47	4355.97	5378.53	5559.25	7023.78	7826.41	7207.4	5593.31
37.93_3675.0797n	37.9276	0.721567	3675.08	3.03434	_004	_5	0.0210824	132.018	58.3508	31.3143	35.6161	59.7215	33.6467	21.3375	39.3717	50.9396	28.6041	41.4118	68.6148	33.5315	64.6846	30.8472	41.7507	22.4231	40.7432	39.6404	34.1188	0	7.86507	38.9911	56.7375	14.7685	30.6193	57.0944	36.4115	8.72032	20.4056	32.3295	24.6807	59.5997	69.4097	33.5315	54.0956	24.5684	24.0787	14.7046	35.9556	35.3181	24.2003
39.24_3675.0773n	39.2416	0.908317	3675.08	1.64387	_H2O	_5	0.315405	37.6915	2667.47	5371.56	2308.61	2897.29	2308.99	4680.62	2665.04	3116.64	1839.04	2435.61	3765.77	1994.85	3977.03	2265.9	2888.26	2288.2	2575.31	2166.33	3434.91	2435.12	1291.15	2243.84	2593.72	2533.34	1984.72	2769.84	2498.72	1912.9	1381.24	1978.02	1586.8	3505.32	3809.4	1994.85	3325.97	1804.68	1665.73	1500.55	2272.7	1930.12	2436.37
39.81_3661.0617n	39.8055	0.658417	3661.06	1.71377	_1	_5	0.368849	58.7243	677.968	1793.99	962.363	1143.2	758.413	1085.24	2424.78	1309.27	513.343	728.435	1082.61	432.973	831.015	864.549	1586.24	1077.02	791.248	1535.75	1692.03	243.361	1048.67	938.155	659.224	846.084	827.347	1092.91	820.733	443.522	1256.72	830.944	442.933	1048.36	1095.15	432.973	694.976	688.574	914.826	706.287	698.272	1368.3	1200.15
56.11_3007.6308n	56.108	0.774417	3007.63	2.51404	_H2O	_5	0.0209843	81.0861	2896.68	2817.84	1978.5	1396.09	1139.14	2264.13	2582.76	1075.43	1274.3	396.498	919.78	1396.42	1985.26	1402.91	2305.61	1663.17	1070.99	1111.84	1713.5	154.877	871.142	1543.86	2816.6	1328.95	1700.92	1334.67	1232.75	925.317	1338.59	682.533	1099.52	570.639	930.436	1396.42	1660.26	1117.35	1329.71	1090.67	945.138	990.609	1215.38
24.69_1516.8161n	24.6909	0.6727	1516.82	1.3915	_004	_1	0.103638	19.7443	235.028	258.173	255.296	290.469	227.036	156.119	223.659	326.507	231.515	329.724	299.246	221.711	199.491	213.751	242.737	275.96	199.471	188.179	189.421	276.083	190.777	250.013	228.53	121.76	219.479	277.692	245.693	63.8033	115.918	207.222	199.761	474.539	302.713	221.711	166.834	170.243	139.993	180.969	176.032	167.66	134.356
38.31_3661.0594n	38.3059	0.747	3661.06	1.65824	_1	_H2O	0.26908	59.3288	706.603	371.476	497.127	987.887	417.732	319.433	510.127	710.948	403.881	546.75	836.096	513.381	861.24	516.501	550.292	860.028	1291.05	775.066	684.44	238.676	573.576	926.204	687.067	175.196	427.382	944.43	452.058	130.548	264.389	451.213	348.485	786.882	845.782	513.381	720.252	411.369	317.368	563.989	1139.34	690.555	485.47
26.79_1696.9004n	26.7909	1.58377	1696.9	2.30009	_5	_1	0.144402	56.3972	392.176	482.027	423.437	428.517	326.288	199.827	215.324	234.369	323.03	377.759	418.183	297.186	291.967	168.334	405.642	327.008	238.345	124.797	172.393	789.617	232.645	465.682	381.333	227.334	364.03	409.667	353.1	81.6662	111.598	148.745	278.723	543.67	423.027	297.186	244.171	134.07	233.945	214.445	210.338	111.19	122.278
39.81_3695.1114n	39.8055	0.5999	3695.11	3.77568	_H2O	_004	0.220487	157.725	350.156	1371.57	337.503	129.81	213.473	1432.3	1619.1	346.107	226.758	90.4756	162.08	200.729	417.338	622.351	857.466	510.708	230.509	160.854	1083.15	5.36799	1204.73	71.9711	340.475	646.859	290.152	124.1	231.015	585.361	839.147	219.661	195.656	130.212	163.958	200.729	349.018	495.674	494.523	334.912	203.423	143.315	768.275
37.21_3647.0405n	37.2114	0.715683	3647.04	2.76903	_5	_H2O	0.11727	65.3256	297.312	165.314	247.55	275.552	149.92	122.678	166.606	453.586	152.76	166.931	350.495	171.014	747.375	365.495	264.814	309.605	447.601	499.781	315.654	169.226	821.047	700.736	289.092	77.9655	212.82	263.431	162.24	50.1367	86.3487	287.874	131.808	240.247	354.555	171.014	625.027	291.1	152.725	203.032	395.005	445.286	223.892
38.99_3722.1100n	38.9873	0.253183	3722.11	2.88159	_02	_5	0.294092	113.342	315.183	230.425	34.2941	139.683	54.2687	291.15	143.257	139.723	23.2661	4.29011	277.669	244.779	400.421	303.391	174.081	109.292	171.151	6.77777	211.733	0	159.008	133.193	306.469	108.673	29.4827	133.538	58.7281	118.989	74.2473	88.677	20.0749	6.17432	280.885	244.779	334.871	241.637	100.397	71.6718	151.04	6.03874	150.181
56.19_2991.6330n	56.1927	0.706567	2991.63	7.68859	_H2O	_004	0.00747712	149.635	872.187	308.426	538.213	317.416	133.179	111.633	174.04	35.9127	103.151	4.46329	38.9397	133.122	643.815	205.313	189.99	96.5875	52.2295	206.387	474.891	0	13.6808	133.042	848.072	145.46	462.704	303.453	144.123	45.6226	90.2014	22.7925	89.0027	6.42356	39.3908	133.122	538.421	163.523	109.572	63.3401	46.0922	183.883	336.839
22.29_1179.6744n	22.2943	0.55425	1179.67	2.12887	_5	_02	0.0500759	39.6122	571.19	1095.15	651.416	610.032	343.937	543.974	882.692	586.473	387.289	615.846	621.567	500.545	468.512	412.099	655.985	700.119	675.406	560.184	612.627	1534.48	679.092	1039.04	555.398	516.496	560.024	583.197	372.199	222.314	457.482	372.213	334.169	886.324	628.768	500.545	391.815	328.218	378.324	459.124	596.042	499.103	434.534
30.10_1938.0612n	30.0993	0.798733	1938.06	1.89256	_5	_02	0.0585283	34.7157	328.431	336.427	421.306	338.075	204.19	277.332	471.103	260.745	226.322	337.098	310.568	311.914	268.628	149.796	263.055	309.794	352.41	248.668	269.272	647.815	327.132	435.093	319.351	158.666	362.198	323.203	220.969	113.342	244.164	165.485	195.28	485.15	314.166	311.914	224.653	119.305	151.711	203.157	311	221.554	190.994
33.45_1701.9235n	33.4546	0.734367	1701.92	1.66375	_H2O	_004	0.626811	58.2118	274.11	797.958	451.766	323.584	111.73	600.202	905.186	343.448	466.283	190.718	189.475	221.148	524.43	154.053	357.942	284.221	697.7	195.971	494.818	611.008	467.707	384.661	266.531	376.333	388.385	309.35	120.911	245.294	469.14	217.974	402.328	274.481	191.67	221.148	438.579	122.696	206.435	186.387	615.716	174.603	350.973
18.01_966.4698n	18.0087	0.71495	966.47	1.34432	_1	_H2O	0.831422	64.299	86.3112	108.801	48.2156	70.3595	66.6396	43.1758	115.486	37.4872	54.1213	166.751	102.409	95.4378	71.9139	47.9197	165.892	85.7877	145.581	116.783	65.8902	76.5729	70.3974	145.532	83.9249	51.3126	41.4511	67.2644	72.1155	17.6453	59.8544	23.7917	46.6981	239.988	103.595	95.4378	60.1414	38.1658	95.6742	56.2578	128.475	104.049	46.7357
41.28_2446.3562n	41.28	0.563317	2446.36	2.47705	_5	_004	0.310688	66.7672	285.891	1338.16	575.661	382.404	187.584	874.054	1278.54	251.782	461.972	184.537	739.438	560.8	242.935	496.087	801.388	875.522	286.368	225.669	682.633	1221.85	963.756	856.95	277.986	631.105	494.897	365.583	202.998	357.213	662.641	159.797	398.609	265.586	748.005	560.8	203.166	395.11	462.182	574.149	252.718	201.063	484.189
12.42_969.5720n	12.4189	0.601333	969.572	2.66769	_02	_5	0.0355322	145.299	75.8865	64.3991	115.95	88.8032	75.7903	53.7404	31.4826	61.4178	104.464	30.3389	40.3176	137.792	93.3901	43.5716	73.6101	130.457	72.9158	33.8555	97.9895	1.31247	87.2202	9.40697	73.7883	30.3719	99.6823	84.8968	82.0182	21.9629	16.3168	38.9796	90.1356	43.6636	40.7847	137.792	78.1019	34.7028	42.4529	85.5512	64.3477	30.164	69.5036
23.30_1449.7356n	23.3012	1.42992	1449.74	1.29151	_1	_H2O	0.868575	80.5475	520.88	437.954	302.174	610.529	346.31	705.623	815.746	1167.28	170.544	435.462	492.079	265.522	185.757	594.925	1166.42	261.755	804.325	1072.97	620.505	542.63	503.058	919.588	506.479	206.548	259.78	583.672	374.766	288.378	422.785	740.83	147.152	626.717	497.779	265.522	155.348	473.83	672.705	171.654	709.812	955.977	440.122
22.46_1273.6318n	22.4628	0.6979	1273.63	2.15318	_1	_5	0.564196	112.606	133.676	49.2187	48.6381	89.6039	24.4973	289.244	295.035	293.321	36.7145	38.6719	69.6737	70.5676	23.9848	156.132	301.803	77.0584	160.116	178.728	178.69	5.53502	76.8154	124.759	129.98	23.2125	41.8143	85.6623	26.5103	118.21	152.911	186.16	31.6788	55.6566	70.4808	70.5676	20.0584	124.352	174.058	50.5333	141.301	159.24	126.744
40.28_1443.7680n	40.279	0.625217	1443.77	2.09227	_1	_5	0.471758	103.904	364.695	104.589	83.7645	264.384	81.7176	947.783	1182.72	598.271	42.1809	144.738	264.369	68.9164	88.9227	414.963	799.838	109.958	351.977	536.501	745.132	0.430447	311.021	313.551	354.612	49.3263	72.0126	252.753	88.4325	387.345	612.982	379.701	36.3954	208.307	267.431	68.9164	74.3658	330.499	461.288	72.1085	310.618	478.002	528.519
25.57_1718.9298n	25.5718	0.927517	1718.93	1.54781	_004	_02	0.932232	114.912	137.656	28.2034	37.1374	240.074	61.9922	154.849	301.064	454.147	20.6621	153.68	206.915	93.8556	38.8503	177.135	229.89	47.27	206.883	333.264	164.79	29.154	63.3663	314.993	133.85	13.3013	31.9271	229.513	67.0862	63.2846	156.035	288.23	17.8281	221.176	209.312	93.8556	32.4904	141.08	132.584	30.9987	182.573	296.926	116.885
37.97_1989.0800n	37.9695	0.858833	1989.08	3.22149	_1	_5	0.0886223	125.175	145.949	57.5442	73.3552	145.805	54.3977	81.1019	147.42	301.523	63.1809	108.96	132.101	82.002	12.2396	111.778	182.294	116.558	162.575	266.214	108.45	0	30.2489	121.962	141.914	27.139	63.0637	139.391	58.8677	33.1451	76.4049	191.366	54.5151	156.815	133.632	82.002	10.236	89.0259	105.134	76.4364	143.471	237.187	76.9232
33.37_2145.1855n	33.3702	0.860967	2145.19	2.81678	_004	_02	0.248669	141.512	109.673	52.347	90.4306	235.297	35.0298	92.6284	158.185	684.804	44.5289	97.0471	96.6617	81.7239	18.4255	74.0759	153.469	113.334	248.377	354.237	143.654	6.2936	29.6654	254.088	106.641	24.6879	77.7435	224.947	37.9083	37.8559	81.9843	434.62	38.4213	139.67	97.7815	81.7239	15.4092	58.998	88.5094	74.3222	219.191	315.612	101.893
20.29_882.5313n	20.2894	0.589267	882.531	1.54809	_02	_004	0.550914	81.8274	213.55	155.456	89.6676	121.611	67.36	206.89	222.845	49.7655	104.151	117.154	142.409	134.932	206.86	120.689	177.62	110.623	139.603	81.6056	131.266	23.8019	232.987	126.69	207.646	73.316	77.0875	116.261	72.8951	84.5529	115.496	31.5843	89.8657	168.608	144.059	134.932	172.997	96.1236	102.438	72.5444	123.198	72.7075	93.1067
18.44_1575.8070n	18.436	0.590517	1575.81	1.62895	_004	_5	0.307062	86.7068	467.371	204.844	150.271	539.302	263.129	287.321	541.563	542.506	118.789	759.47	686.339	265.975	553.928	418.392	531.12	287.971	439.129	388.965	406.905	0	471.328	498.825	454.449	96.6087	129.189	515.578	284.751	117.424	280.682	344.309	102.496	1093.03	694.29	265.975	463.249	333.23	306.311	188.846	387.529	346.553	288.616
18.82_1576.7933n	18.8151	0.466483	1576.79	1.50446	_004	_1	0.518055	86.6687	380.849	93.3127	128.079	389.813	160.612	353.039	400.551	325.147	68.1536	323.8	541.753	190.786	402.943	106.909	349.651	6.07997	358.935	254.316	217.417	0	342.584	358.41	370.319	44.0081	110.11	372.665	173.81	144.282	207.598	206.359	58.8057	466.012	548.029	190.786	336.98	85.1478	201.653	3.98712	316.758	226.586	154.213
19.45_1576.7930n	19.4482	0.966517	1576.79	1.79832	_02	_004	0.429526	122.189	144.802	141.315	50.1504	158.233	89.5104	338.177	434.239	122.43	46.3107	164.912	183.702	154.696	223.316	277.87	274.489	76.3955	167.505	101.08	436.219	0	467.645	126.319	140.798	66.647	43.1144	151.272	96.8657	138.208	225.058	77.7021	39.9588	237.342	185.83	154.696	186.758	221.311	158.305	50.0986	147.822	90.0583	309.408
40.66_2179.1569n	40.6583	0.47125	2179.16	1.34577	_5	_02	0.754974	50.8276	571.77	371.887	333.303	645.2	158.582	467.159	620.922	459.935	369.844	492.848	504.173	202.184	685.741	315.658	600.31	329.666	588.381	424.353	461.873	608.769	778.036	433.909	555.962	175.389	286.541	616.818	171.613	190.921	321.812	291.904	319.116	709.306	510.014	202.184	573.483	251.407	346.215	216.188	519.243	378.083	327.605
23.81_867.5187n	23.8065	0.96815	867.519	3.22607	_5	_H2O	0.0447023	67.7181	123.454	170.731	175.454	213.019	37.3502	130.953	184.625	219.646	97.9203	122.489	165.77	71.0011	218.867	116.134	205.713	107.531	163.352	205.359	152.93	849.995	307.097	274.713	120.041	80.5204	150.838	203.648	40.4194	53.5186	95.6874	139.401	84.4896	176.286	167.691	71.0011	183.038	92.495	118.64	70.5164	144.157	182.967	108.473
29.85_998.5920n	29.8466	0.715417	998.592	2.3596	_5	_004	0.541118	133.309	182.125	154.356	70.4553	106.536	63.4024	740.267	263.066	116.083	76.4961	85.7377	108.189	109.66	234.414	127.426	164.459	89.1266	135.344	63.7845	156.371	0	573.069	110.929	177.09	72.7976	60.5706	101.849	68.6123	302.536	136.342	73.6737	66.0039	123.393	109.442	109.66	196.04	101.489	94.8481	58.4474	119.44	56.8296	110.914
22.16_1419.7082n	22.1642	0.972867	1419.71	1.22493	_004	_5	0.617154	95.3479	416.258	485.718	195.093	323.241	154.123	756.129	553.803	812.651	151.714	374.957	434.49	214.057	415.671	319.83	599.896	427.005	394.885	243.325	438.11	11.7661	701.897	372.409	404.749	229.075	167.722	309.021	166.788	309.019	287.025	515.76	130.905	539.637	439.523	214.057	347.624	254.73	345.976	280.021	348.484	216.794	310.749
23.22_1420.6900n	23.2176	0.5456	1420.69	1.39164	_H2O	_1	0.979347	63.3213	50.408	36.8911	13.4448	33.0923	8.21717	40.4272	61.2833	39.9599	16.1149	35.7672	29.8163	19.9174	41.4599	27.0892	43.0011	21.997	33.7634	19.4146	24.9184	12.403	53.2387	31.1948	49.0143	17.3986	11.5585	31.6366	8.89239	16.522	31.762	25.3611	13.9046	51.4761	30.1618	19.9174	34.6728	21.5753	24.7999	14.4252	29.796	17.2976	17.6745
22.13_1250.6788n	22.1302	0.8039	1250.68	1.84991	_5	_02	0.048639	30.7559	219.289	165.885	216.381	303.046	154.613	211.412	351.307	163.74	177.728	232.864	263.369	228.621	181.051	134.354	206.035	198.346	291.855	203.152	236.325	393.827	266.421	380.412	213.227	78.2349	186.023	289.715	167.318	86.401	182.076	103.92	153.351	335.138	266.42	228.621	151.413	107.007	118.826	130.071	257.56	181.001	167.625
27.62_1395.7845n	27.622	0.583083	1395.78	2.69996	_5	_004	0.0140642	49.9525	92.4252	90.1259	97.6992	140.952	57.772	157.752	66.2085	100.488	62.1429	62.2525	62.4449	97.2728	85.6824	61.1472	73.1814	121.562	105.335	86.7444	105.184	295.775	102.923	183.132	89.8698	42.5052	83.9923	134.752	62.5192	64.4709	34.3146	63.7759	53.6194	89.5937	63.1683	97.2728	71.656	48.7009	42.2056	79.7179	92.9572	77.2861	74.6065
39.03_1309.7738n	39.0296	0.554833	1309.77	1.45548	_5	_004	0.693509	55.3515	137.989	124.679	105.289	131.951	74.4458	137.505	327.722	93.636	104.898	86.7353	173.591	145.201	127.962	81.9766	104.044	114.391	148.369	68.387	160.88	108.468	147.311	245.118	134.174	58.8011	90.5172	126.147	80.5632	56.1963	169.852	59.4273	90.5104	124.829	175.602	145.201	107.014	65.2906	60.0047	75.0155	130.935	60.9302	114.112
19.91_831.4043n	19.9107	0.798917	831.404	1.68032	_004	_02	0.642378	97.6871	40.5377	23.1687	44.9282	65.0901	38.4801	50.0129	99.1453	24.7912	72.6247	56.0954	61.1418	42.4173	44.4688	14.9271	25.9324	42.6502	53.7451	48.9739	30.6764	36.579	10.7366	108.835	39.4169	10.9268	38.6249	62.2268	41.6421	20.4395	51.3851	15.7341	62.6635	80.7324	61.8502	42.4173	37.1892	11.8888	14.9559	27.9691	47.4298	43.6339	21.7586
26.67_1170.6808n	26.6655	0.5423	1170.68	3.69723	_5	_004	0.0207174	61.9472	43.2637	65.9699	52.1677	34.1374	56.5391	133.301	158.125	39.4565	27.593	10.0128	25.0639	46.736	41.9042	49.3831	86.3139	64.2974	49.8816	37.7944	79.1266	161.249	66.7711	55.1682	42.0675	31.1128	44.8487	32.6358	61.185	54.4782	81.9531	25.0416	23.8083	14.4104	25.3543	46.736	35.0444	39.3314	49.7795	42.1649	44.0202	33.6734	56.1242
48.48_2180.2107n	48.4829	0.487717	2180.21	2.44605	_5	_004	0.0683379	57.2069	199.734	237.285	183.547	152.073	59.2899	162.505	439.607	101.586	97.2902	120.203	171.543	138.373	177.875	126.795	127.3	179.361	171.744	170.22	329.777	315.458	271.913	312.692	194.211	111.908	157.796	145.383	64.1619	66.4136	227.84	64.4726	83.9459	172.995	173.53	138.373	148.756	100.986	73.4173	117.621	151.563	151.66	233.91
25.36_1398.7412n	25.3622	0.798667	1398.74	1.15993	_H2O	_004	0.995978	79.0366	278.676	344.002	716.379	290.179	476.06	361.522	1539.41	825.15	195.751	345.083	607.64	300.967	405.471	434.221	845.457	400.201	365.063	392.017	935.285	369.092	557.662	612.358	270.971	162.238	615.873	277.414	515.179	147.749	797.844	523.693	168.902	496.643	614.679	300.967	339.094	345.837	487.598	262.443	322.166	349.272	663.394
38.53_2375.1060n	38.5314	0.590767	2375.11	1.65193	_5	_004	0.0378453	35.9774	509.909	606.718	430.351	441.125	625.507	597.39	734.443	530.344	358.822	485.225	826.447	563.815	674.685	500.732	674.439	559.008	859.393	1087.3	1047.68	1101.33	1073.23	552.156	495.811	286.14	369.974	421.72	676.907	244.144	380.648	336.59	309.606	698.334	836.022	563.815	564.237	398.81	388.967	366.586	758.409	968.741	743.114
40.19_1676.7765n	40.195	0.768917	1676.78	1.68728	_5	_004	0.662988	66.1359	300.015	596.237	360.901	231.87	146.964	859.293	553.261	167.95	321.259	385.396	462.146	107.396	711.746	273.128	563.017	634.139	364.723	348.71	521.941	522.877	730.742	437.983	291.721	281.197	310.268	221.67	159.04	351.18	286.744	106.592	277.196	554.661	467.5	107.396	595.231	217.534	324.707	415.855	321.866	310.687	370.211
25.53_1143.5790n	25.5298	0.546067	1143.58	1.77955	_5	_004	0.389944	51.9905	109.927	175.932	75.169	104.437	56.0248	157.791	30.0571	57.0262	135.434	93.056	94.0388	111.399	138.914	135.272	101.275	102.952	129.958	98.2642	49.8428	234.875	178.748	92.9543	106.887	82.973	64.623	99.8425	60.6285	64.4868	15.578	36.1924	116.858	133.926	95.1283	111.399	116.173	107.738	58.4082	67.5137	114.687	87.5497	35.3533
17.35_1178.5938n	17.3469	0.8543	1178.59	1.63181	_02	_5	0.286292	92.7306	82.9352	86.1357	89.5796	49.797	38.7763	84.0574	93.4085	138.033	54.0025	93.9019	137.104	52.3011	133.39	163.383	95.6819	95.5241	80.9122	78.6847	90.5548	1.909	74.7462	127.76	80.6422	40.6233	77.0118	47.6065	41.9626	34.353	48.4118	87.6046	46.5955	135.143	138.693	52.3011	111.554	130.127	55.1823	62.6427	71.4045	70.1051	64.2301
8.17_849.4456n	8.17038	0.140133	849.446	Infinity	_5	_02	0.459272	188.226	0	0	2.05242	1.89629	0.315685	0	10.9941	7.36128	0.345781	0	0	0	0	0	0	0	0	0	0	0	0	42.0192	0	0	1.76447	1.81288	0.341626	0	5.69803	4.67193	0.298354	0	0	0	0	0	0	0	0	0	0
31.07_1223.7013n	31.0671	0.674967	1223.7	3.79929	_5	_004	0.164542	78.8347	135.864	135.451	72.0688	97.6828	109.415	437.165	227.961	40.8629	96.6614	139.933	152.66	99.3696	209.577	95.5145	160.917	108.485	162.435	82.9592	86.2112	390.262	739.352	95.9939	132.108	63.8814	61.9577	93.3857	118.406	178.663	118.148	25.9342	83.4034	201.392	154.429	99.3696	175.269	76.0729	92.8054	71.1424	143.348	73.9136	61.1492
48.00_1416.7568n	48.0025	0.5525	1416.76	5.11573	_5	_004	0.708578	104.632	54.2646	207.422	27.7907	36.8349	60.5297	495.141	374.448	14.8344	63.103	68.0299	158.954	76.0584	92.5783	61.5263	307.124	150.348	96.6433	25.8531	49.6921	699.984	452.795	17.1425	52.7643	97.8244	23.8917	35.2145	65.5036	202.357	194.069	9.41488	54.4478	97.9086	160.796	76.0584	77.4229	49.0028	177.126	98.5954	85.2871	23.0342	35.2464
30.81_1505.7474n	30.8136	0.801167	1505.75	2.62312	_5	_004	0.374704	64.7854	118.057	164.014	66.3229	60.9235	68.1849	230.935	202.491	40.9778	88.312	72.1328	80.6684	97.2666	124.555	75.6427	138.867	107.722	111.759	43.375	88.0577	236.677	270.32	47.973	114.793	77.3524	57.018	58.2435	73.7878	94.3798	104.947	26.0071	76.1992	103.813	81.6029	97.2666	104.165	60.2459	80.0884	70.642	98.6266	38.6455	62.459
42.00_1773.9016n	42.0021	0.54325	1773.9	2.30773	_5	_1	0.847055	83.3284	111.864	224.839	119.179	190.855	125.647	378.452	395.464	90.0214	225.796	244.255	329.091	97.6065	459.361	194.411	355.363	177.734	319.633	123.3	233.474	895.808	507.581	74.9552	108.772	106.039	102.459	182.459	135.972	154.668	204.961	57.1333	194.826	351.531	332.904	97.6065	384.162	154.84	204.947	116.554	282.074	109.855	165.602
28.29_1817.8755n	28.2913	0.754617	1817.88	2.38382	_5	_004	0.606096	77.1983	91.2537	144.922	34.0713	46.7304	36.3751	75.7097	236.209	30.4028	52.6512	62.9674	83.0779	56.4706	114.013	50.9061	124.354	69.8521	97.3635	49.6192	61.741	225.146	140.135	44.3181	88.7307	68.3481	29.2912	44.6748	39.3641	30.9414	122.422	19.2955	45.4296	90.6226	84.0403	56.4706	95.3486	40.5443	71.7183	45.8076	85.9227	44.2088	43.7926
33.37_1781.9560n	33.3702	0.43925	1781.96	2.14446	_5	_1	0.813044	76.6489	51.4377	153.729	76.783	43.579	17.9658	57.258	186.738	38.6683	103.829	53.0844	58.6478	34.6172	152.086	27.6837	85.8437	41.8175	129.661	30.8195	45.3643	237.22	125.887	35.2213	50.0155	72.5016	66.0106	41.662	19.4421	23.4005	96.7826	24.5414	89.5875	76.3989	59.3273	34.6172	127.189	22.0488	49.5083	27.4231	114.425	27.4591	32.1767
43.23_1354.7213n	43.2324	0.380883	1354.72	2.75054	_5	_02	0.652637	102.327	284.408	757.894	849.449	387.422	393.622	103.402	235.023	257.398	900.785	309.008	149.49	690.517	206.404	135.116	136.591	995.932	377.401	169.388	75.4483	1738.29	338.319	334.164	276.545	357.438	730.274	370.379	425.967	42.2591	121.808	163.361	777.234	444.724	151.222	690.517	172.615	107.614	78.7759	653.112	333.054	150.918	53.5152
31.61_1710.9061n	31.6133	0.672433	1710.91	4.47419	_5	_02	0.072855	96.1688	56.8547	153.49	146.09	69.8798	62.0897	71.5157	150.925	67.9713	137.725	46.5915	40.0816	95.6028	82.9731	36.039	72.7188	165.116	96.209	30.7081	30.5973	675.771	180.893	107.524	55.2828	72.3891	125.594	66.8059	67.1918	29.2274	78.2213	43.1389	118.835	67.0544	40.546	95.6028	69.3902	28.7034	41.9389	108.279	84.9038	27.3598	21.7026
38.41_1499.7794n	38.4076	0.421467	1499.78	1.91876	_5	_02	0.792208	144.849	18.1334	51.8053	84.7983	19.4652	56.7756	11.1854	12.1665	8.62394	74.3936	15.1626	8.26881	73.599	6.62147	8.84774	3.83944	92.9185	17.5101	8.97349	8.32256	115.176	13.4636	5.06124	17.632	24.4325	72.9014	18.609	61.4409	4.57131	6.30568	5.4733	64.1898	21.822	8.3646	73.599	5.53752	7.04681	2.21431	60.9341	15.4526	7.99504	5.90316
39.24_3692.0959n	39.2416	0.996317	3692.1	3.062	_H2O	_5	0.105745	69.9335	2613.35	5832.82	1721.61	1395.88	1340.4	7008.58	2781.45	2153.7	1613	887.29	1846.95	1687.71	3153.24	2637.43	2758.47	1919.28	1685.25	808.928	3506.19	925.779	1411.73	838.861	2541.09	2750.88	1480.07	1334.47	1450.54	2864.3	1441.57	1366.88	1391.76	1276.99	1868.35	1687.71	2637.05	2100.59	1590.88	1258.63	1487.22	720.725	2486.93
39.03_3705.0818n	39.0296	0.422617	3705.08	1.75507	_004	_1	0.644407	87.0914	336.011	213.56	279.48	461.468	257.584	140.551	561.805	447.428	221.825	326.268	885.208	276.428	493.364	250.566	324.638	174.929	327.736	288.21	280.72	171.015	139.11	623.894	326.721	100.719	240.27	441.169	278.751	57.4412	291.173	283.966	191.399	469.564	895.463	276.428	412.599	199.564	187.228	114.715	289.225	256.784	199.114
40.62_3703.0690n	40.6162	0.340617	3703.07	3.64021	_004	_5	0.17935	89.1797	49.3492	15.6978	12.5545	24.0644	45.7429	42.0653	5.336	50.6501	9.0909	34.9944	98.3542	40.8001	62.5893	33.0233	26.0635	21.1971	41.2439	58.1972	10.3126	0	17.0688	22.7138	47.9848	7.40338	10.7931	23.0058	49.5017	17.1915	2.76554	32.1458	7.84399	50.3638	99.4936	40.8001	52.3432	26.3015	15.0315	13.9007	36.3975	51.8516	7.3147
41.14_3689.0887n	41.1359	0.6683	3689.09	1.84609	_02	_5	0.606147	73.0595	700.466	717.553	682	604.592	127.479	787.116	976.943	947.102	309.738	174.398	1121.9	596.945	835.109	795.464	941.834	534.559	587.264	372.099	713.782	138.864	542.957	605.776	681.099	338.412	586.318	577.996	137.955	321.683	506.331	601.091	267.255	250.994	1134.9	596.945	698.399	633.55	543.181	350.553	518.257	331.526	506.283
33.06_1253.7231n	33.0575	0.66505	1253.72	6.06495	_5	_1	0.197263	103.644	2192.32	5433.32	2796.38	1983.5	2191.68	4651.33	5343.92	3648.75	1504.48	3580.98	2341.51	2963.79	886.004	3529.34	5991.38	2498.08	2080.25	2516.18	952.836	26202.6	8794.35	1608.1	2131.71	2562.46	2404.06	1896.25	2371.77	1900.93	2769.65	2315.73	1298.13	5153.74	2368.64	2963.79	740.963	2810.96	3455.39	1638.19	1835.81	2241.82	675.843
35.54_2406.2816n	35.5411	0.640833	2406.28	3.64473	_5	_004	0.135457	86.3018	502.977	963.164	402.998	1364.91	167.688	2354.14	2373.73	432.986	321.65	276.914	275.226	321.093	135.411	325.833	1016.44	437.623	514.557	301.134	119.853	1973.52	1271.42	327.201	489.07	454.248	346.458	1304.87	181.467	962.104	1230.26	274.8	277.533	398.534	278.414	321.093	113.244	259.511	586.206	286.984	454.093	268.299	85.0114
51.99_1737.8766n	51.9862	0.521567	1737.88	3.33276	_5	_004	0.436308	74.7745	245.283	912.45	260.992	602.23	275.82	1614.96	1390.17	555.614	454.019	202.307	295.821	391.044	278.432	599.103	1157.75	611.842	714.485	449.487	203.591	1981.68	1460.78	326.297	238.501	430.33	224.375	575.738	298.485	660.011	720.5	352.628	391.746	291.16	299.249	391.044	232.852	477.158	667.702	401.233	630.528	400.476	144.406
35.89_3254.6120n	35.8916	0.738783	3254.61	2.75227	_5	_004	0.680625	83.4759	205.292	786.522	316.016	193.606	208.252	462.053	835.067	375.664	161.635	172.452	268.561	123.134	190.092	292.073	712.149	445.583	586.843	320.882	88.1531	1267.6	601.125	150.713	199.616	370.94	271.68	185.09	225.364	188.834	432.799	238.42	139.465	248.192	271.672	123.134	158.974	232.623	410.715	292.204	517.885	285.894	62.5267
22.84_2706.2270n	22.8398	0.376883	2706.23	6.38513	_5	_1	0.556981	134.672	57.7824	102.66	23.9403	32.8326	2.90183	28.6441	129.528	36.3422	40.134	32.3074	26.8535	17.9203	8.52667	22.9305	150.555	8.95643	43.1446	37.2812	2.30411	331.624	97.6469	9.80138	56.1848	48.4165	20.5816	31.3883	3.14028	11.7064	67.1318	23.065	34.6292	46.4967	27.1646	17.9203	7.13083	18.2631	86.829	5.87345	38.0749	33.2161	1.6343
25.36_1286.6241n	25.3622	1.34488	1286.62	1.15876	_02	_5	0.840149	29.6266	700.402	766.358	463.545	752.472	472.992	815.742	938.4	747.251	531.141	870.987	1010.12	641.825	919.932	690.713	952.855	585.902	870.601	799.643	572.342	466.775	740.009	867.845	681.037	361.43	398.511	719.371	511.858	333.382	486.354	474.253	458.29	1253.52	1021.83	641.825	769.336	550.121	549.537	384.222	768.3	712.452	405.96
13.43_1303.6373n	13.429	0.92425	1303.64	1.53198	_004	_5	0.510571	88.4625	236.709	261.034	109.302	230.134	170.975	657.442	313.546	298.458	116.863	357.248	686.219	152.048	325.484	253.128	328.189	153.427	345.324	292.579	523.405	7.47374	286.473	420.222	230.165	123.109	93.9672	220.011	185.024	268.687	162.505	189.42	100.834	514.15	694.169	152.048	272.201	201.605	189.276	100.614	304.746	260.677	371.249
16.67_1008.5830n	16.6741	0.763017	1008.58	1.16368	_1	_5	0.927817	62.2956	334.731	226.231	191.699	269.928	161.797	367.557	504.363	378.648	127.283	286.487	328.679	244.449	383.645	228.52	342.445	193.201	470.921	368.708	217.026	78.6557	394.192	332.693	325.476	106.695	164.804	258.054	175.092	150.215	261.401	240.314	109.825	412.312	332.487	244.449	320.842	182.006	197.497	126.697	415.585	328.505	153.936
8.18_1454.7289n	8.17623	0.23035	1454.73	822.774	_5	_1	0.271561	200	0	0	0.382098	0	0	0	1.04528	1.21443	0	0	0	0	0	0	0.937657	0	0	0	0.516302	0	0	318.6	0	0	0.328491	0	0	0	0.541748	0.770752	0	0	0	0	0	0	0.540771	0	0	0	0.366211
8.75_1454.7307n	8.75382	0.836967	1454.73	2.48517	_H2O	_5	0.058926	118.367	271.61	238.063	331.7	481.227	228.178	262.097	380.819	373.821	152.955	325.72	370.58	212.173	297.561	241.648	364.883	154.757	208.268	260.397	245.01	0	290.905	87.402	264.1	112.275	285.164	460.058	246.928	107.115	197.371	237.25	131.976	468.776	374.873	212.173	248.849	192.462	210.438	101.487	183.795	232.004	173.785
36.92_2062.9844n	36.9171	0.463633	2062.98	1.85239	_02	_5	0.441006	82.968	193.453	96.2739	64.7077	191.408	105.076	216.41	290.697	347.6	63.2493	176.975	275.967	98.7895	304.75	243.306	304.947	69.0848	214.271	218.004	190.849	8.04316	166.653	210.667	188.104	45.4047	55.6294	182.988	113.71	88.4437	150.663	220.609	54.5741	254.702	279.164	98.7895	254.861	193.782	175.871	45.3044	189.093	194.234	135.368
15.83_994.5702n	15.8288	0.67	994.57	3.46708	_H2O	_5	0.119372	79.8664	42.8638	64.7957	14.5913	21.0359	30.3276	91.8146	87.8918	20.9659	26.9882	33.897	40.7676	28.9322	45.0387	17.0487	59.337	9.5509	30.1211	19.2997	55.5877	7.46641	27.9767	8.23141	41.6787	30.5589	12.5442	20.1105	32.8196	37.5233	45.5526	13.3063	23.2865	48.7844	41.2399	28.9322	37.6658	13.5785	34.2212	6.26328	26.5816	17.1953	39.4281
28.88_1374.7588n	28.88	0.883717	1374.76	1.41482	_1	_004	0.344092	33.5281	415.46	631.303	390.716	388.188	228.361	477.602	648.345	532.731	410.643	300.852	301.581	434.756	237.273	412.33	576.795	718.941	502.169	445.778	520.159	593.78	517.352	513.924	403.973	297.735	335.9	371.112	247.126	195.189	336.025	338.105	354.32	432.986	305.075	434.756	198.43	328.402	332.653	471.467	443.161	397.172	368.947
21.45_1038.5826n	21.4495	1.13553	1038.58	1.4344	_5	_004	0.660688	45.8	141.693	259.473	157.425	122.422	71.1014	308.896	240.823	201.974	154.745	102.534	102.708	126.687	157.235	137.496	234.943	227.562	170.511	138.032	203.852	217.559	191.968	195.03	137.775	122.373	135.338	117.037	76.9439	126.241	124.814	128.185	133.521	147.566	103.898	126.687	131.495	109.509	135.498	149.23	150.475	122.981	144.591
16.25_1203.5325n	16.2471	0.7614	1203.53	2.55262	_5	_02	0.264448	79.4317	211.751	372.794	107.268	175.694	56.9923	367.761	221.48	184.01	118.591	80.3911	105.527	78.0048	87.9234	102.764	214.896	215.41	113.179	152.858	215.726	590.848	148.97	185.995	205.896	175.817	92.2184	167.965	61.6755	150.299	114.789	116.785	102.325	115.699	106.75	78.0048	73.5301	81.8465	123.936	141.261	99.8799	136.191	153.014
17.01_1203.5322n	17.0101	0.546483	1203.53	1.45035	_1	_02	0.525015	69.6909	27.8878	46.073	38.043	36.9689	14.9481	31.6421	49.1572	62.6163	17.569	22.7985	39.3274	21.4906	16.1722	12.8809	51.7956	39.6125	36.5399	34.7171	37.5583	36.5151	21.2156	35.1411	27.1167	21.729	32.7057	35.3426	16.1764	12.9317	25.4772	39.7403	15.1592	32.8116	39.783	21.4906	13.5247	10.259	29.8719	25.9771	32.2462	30.9316	26.64
24.31_1537.7509n	24.3118	0.5895	1537.75	1.72883	_5	_004	0.108976	43.2031	99.6727	144.543	115.982	122.646	58.7133	118.999	145.392	124.972	87.6311	69.5477	75.6542	98.5644	50.9248	85.6144	151.572	145.982	122.285	118.312	126.9	183.258	119.426	161.254	96.9169	68.1694	99.7099	117.251	63.5379	48.6331	75.3539	79.3152	75.6117	100.093	76.5307	98.5644	42.5883	68.1879	87.4157	95.732	107.916	105.411	90.0095
34.49_1826.9451n	34.485	0.850133	1826.95	2.03237	_5	_02	0.147038	48.8021	209.507	238.109	130.542	165.207	89.9094	228.773	407.787	240.052	137.321	100.518	104.532	117.101	105.792	120.785	183.864	166.86	191.128	187.135	157.655	350.485	167.031	286.603	203.715	112.297	112.227	157.939	97.2975	93.4963	211.348	152.352	118.486	144.665	105.743	117.101	88.4739	96.1997	106.039	109.424	168.67	166.73	111.824
28.08_1375.7441n	28.0818	0.669633	1375.74	1.98205	_5	_02	0.257948	92.8354	24.3636	82.9238	33.2131	23.8747	16.569	24.6023	37.7884	26.2304	69.9215	12.5584	10.4455	25.8501	10.7893	29.6464	29.9632	53.2271	37.1057	39.0017	31.6288	58.6806	41.2628	43.1343	23.69	39.1086	28.5534	22.8244	17.9305	10.0546	19.585	16.6475	60.3311	18.074	10.5665	25.8501	9.02303	23.612	17.2806	34.9053	32.7456	34.749	22.4342
29.59_1208.7021n	29.5949	0.713933	1208.7	1.27587	_5	_004	0.557041	24.9971	242.45	216.165	214.004	339.364	197.327	362.792	310.303	279.775	177.484	248.666	243.123	273.656	223.689	193.997	287.234	224.214	285.853	274.712	235.521	263.142	280.81	364.195	235.747	101.948	183.98	324.436	213.542	148.268	160.824	177.563	153.141	357.88	245.939	273.656	187.071	154.509	165.655	147.035	252.264	244.758	167.054
26.33_1284.6837n	26.3311	0.834017	1284.68	1.31109	_5	_004	0.504681	29.2611	211.186	187.765	154.369	183.564	169.388	193.923	282.604	229.742	193.427	151.515	141.557	213.318	184.733	114.221	243.48	158.02	207.697	233.27	134.472	228.844	248.802	226.646	205.347	88.5538	132.711	175.489	183.307	79.2535	146.468	145.809	166.897	218.06	143.197	213.318	154.492	90.9721	140.421	103.627	183.291	207.835	95.3807
30.69_1708.8113n	30.6872	0.631367	1708.81	2.05931	_H2O	_004	0.422766	99.7835	138.212	140.629	157.303	172.365	98.6746	811.412	240.435	146.112	112.526	103.92	125.546	155.743	132.919	112.398	173.686	168.908	158.474	143.365	144.704	177.277	228.929	178.87	134.391	66.3234	135.234	164.783	106.783	331.612	124.613	92.7322	97.0924	149.561	127.001	155.743	111.16	89.5201	100.169	110.767	139.852	127.733	102.638
43.87_1422.8314n	43.8744	0.698567	1422.83	1.39646	_02	_004	0.378636	62.5196	51.6413	49.0927	18.1082	22.0358	15.2867	6.89616	49.2279	17.1626	30.9312	37.1978	35.2746	48.0797	39.1536	41.1723	39.9606	40.7043	48.8351	37.1544	39.1027	22.4746	38.1089	54.6747	50.2135	23.1531	15.5677	21.0664	16.5428	2.81836	25.5139	10.8925	26.6887	53.5351	35.6832	48.0797	32.744	32.7918	23.0464	26.6931	43.0967	33.1032	27.7354
26.00_1043.5607n	25.9987	0.632483	1043.56	4.4922	_H2O	_004	0.273184	121.281	26.0105	30.3157	7.29577	11.5267	0	143.415	78.8101	22.3545	15.4728	0	0	21.5097	30.2832	15.8516	46.3424	24.8627	19.0284	7.07747	40.4156	26.6783	55.834	10.0924	25.2913	14.2975	6.27219	11.0197	0	58.6115	40.8457	14.1876	13.3505	0	0	21.5097	25.3257	12.6251	26.7269	16.3045	16.7924	6.30576	28.6666
13.13_925.4812n	13.1266	0.93885	925.481	2.32018	_1	_004	0.0720629	76.7311	181.629	623.61	453.7	579.369	156.846	424.618	695.386	181.725	148.036	201.489	614.395	179.873	135.432	374.115	497.061	735.854	747.923	693.309	481.018	911.274	575.029	357.632	176.608	294.107	390.048	553.883	169.734	173.535	360.405	115.334	127.731	289.982	621.513	179.873	113.261	297.965	286.668	482.558	660.037	617.713	341.184
18.86_1034.5893n	18.8571	0.55065	1034.59	1.40734	_5	_02	0.527549	38.149	142.835	129.556	136.669	170.167	82.3785	149.844	163.526	167.608	62.5669	133.561	175.163	165.47	149.362	90.2869	114.785	145.281	143.621	219.494	110.419	152.078	169.563	227.121	138.886	61.101	117.495	162.681	89.1477	61.239	84.7521	106.375	53.9852	192.221	177.192	165.47	124.911	71.9093	66.1993	95.2724	126.744	195.561	78.32
37.00_1409.7847n	37.0013	0.590733	1409.78	2.58959	_5	_004	0.255179	58.2764	131.129	234.235	137.59	83.6003	53.8764	235.311	195.251	113.139	135.862	48.4432	76.3774	126.884	156.371	221.936	156.82	184.777	142.947	70.1616	176.213	259.876	373.263	92.8945	127.504	110.47	118.286	79.9228	58.3036	96.1681	101.195	71.8049	117.228	69.7193	77.2623	126.884	130.773	176.761	90.442	121.173	126.15	62.5114	124.987
34.19_2042.1256n	34.1893	0.607933	2042.13	6.14805	_5	_02	0.0760277	104.579	92.4284	110.462	230.86	198.439	59.5387	113.753	129.805	213.9	154.579	74.489	101.698	104.778	136.072	46.2326	79.3584	147.72	244.462	144.131	203.396	1221.16	85.0055	383.506	89.8729	52.0959	198.471	189.71	64.4311	46.4892	67.2752	135.754	133.377	107.204	102.876	104.778	113.796	36.8221	45.7681	96.872	215.736	128.416	144.268
47.52_1335.8445n	47.5234	0.4172	1335.84	1.59337	_H2O	_004	0.440433	58.8523	345.678	504.796	317.035	387.969	179.86	431.084	669.407	314.947	281.511	188.257	232.294	305.923	307.225	389.653	430.672	343.326	323.808	298.38	451.839	168.774	573.147	306.201	336.12	238.072	272.556	370.902	194.639	176.178	346.941	199.885	242.899	270.939	234.986	305.923	256.931	310.34	248.38	225.146	285.758	265.846	320.488
27.58_1245.7553n	27.5804	0.708033	1245.76	1.5465	_5	_02	0.0783414	24.7637	194.245	216.205	173.901	263.143	164.646	237.536	261.02	145.631	156.181	218.696	227.732	194.851	161.437	138.938	172.614	192.606	223.419	251.617	173.854	221.176	221.398	332.035	188.874	101.967	149.503	251.567	178.175	97.0774	135.281	92.4266	134.76	314.747	230.37	194.851	135.009	110.658	99.5509	126.307	197.166	224.181	123.314
30.39_2077.0158n	30.3938	1.09397	2077.02	1.84718	_004	_H2O	0.619078	93.0032	196.765	98.6939	115.723	216.707	112.666	118.96	141.719	87.7272	126.839	459.459	382.809	180.315	204.613	110.502	169.76	139.971	341.731	384.411	146.14	70.2325	134.494	448.879	191.324	46.5461	99.4872	207.174	121.924	48.6171	73.4501	55.6772	109.442	661.253	387.243	180.315	171.117	88.0098	97.9053	91.7898	301.576	342.496	103.657
29.55_1358.7490n	29.5528	0.377583	1358.75	1.86434	_5	_004	0.618943	106.883	124.462	13.9561	2.37665	85.3648	61.2242	8.40066	220.144	72.9074	44.9108	71.044	100.464	106.36	111.635	39.9674	198.205	30.2259	131.457	103.866	171.904	269.528	6.3802	128.643	121.021	6.582	2.04322	81.6096	66.2551	3.43323	114.096	46.2717	38.7508	102.246	101.628	106.36	93.3602	31.8322	114.31	19.8216	116.01	92.5407	121.931
16.38_914.4996n	16.3794	0.80415	914.5	1.7011	_5	_02	0.7213	73.9739	62.1094	62.7049	65.0066	85.4281	55.1978	43.6255	118.59	89.1026	82.4042	91.7392	97.6696	72.0622	59.479	33.2844	59.6519	72.0191	75.2128	85.6616	56.0678	130.538	14.1752	141.682	60.3922	29.5729	55.8863	81.6702	59.7335	17.8291	61.4627	56.5502	71.1017	132.031	98.8011	72.0622	49.7421	26.5095	34.4028	47.2287	66.3749	76.3213	39.7687
33.96_1752.9071n	33.9607	0.7348	1752.91	1.58735	_H2O	_004	0.855567	122.74	101.549	58.9617	67.0323	82.0524	99.3533	450.133	843.239	263.964	6.33044	115.399	227.123	106.431	113.293	238.702	350.22	24.5202	121.818	168.163	308.036	86.0066	209.451	241.404	98.7409	27.8075	57.6279	78.4429	107.517	183.963	437.034	167.528	5.46216	166.083	229.754	106.431	94.7465	190.115	201.981	16.0799	107.504	149.827	218.489
24.44_1661.9049n	24.4378	0.6315	1661.9	1.6677	_H2O	_004	0.302608	64.6691	356.357	553.821	213.962	416.193	209.345	433.549	695.498	155.341	250.59	321.215	259.234	254.729	107.257	175.379	487.976	310.17	371.255	236.892	124.281	531.604	366.033	216.975	346.505	261.193	183.944	397.885	226.547	177.185	360.463	98.5891	216.219	462.293	262.237	254.729	89.6983	139.681	281.429	203.403	327.63	211.062	88.1522
35.58_1518.7630n	35.5834	0.604267	1518.76	3.12961	_H2O	_004	0.113051	78.5815	231.944	433.523	131.453	610.471	125.648	496.967	1141.49	79.5647	156.186	192.991	150.336	162.05	66.2084	135.94	273.022	178.974	221.424	148.156	79.1656	371.156	241.864	116.05	225.532	204.458	113.01	583.617	135.973	203.103	591.611	50.4968	134.763	277.752	152.077	162.05	55.3699	108.27	157.459	117.367	195.405	132.002	56.1519
36.15_1738.9513n	36.1532	0.5701	1738.95	2.95764	_5	_004	0.440006	81.3945	121.501	352.897	63.5998	62.8364	40.8848	301.049	257.216	76.2748	105.129	62.8611	57.8209	76.0461	30.6056	62.8593	164.428	123.817	97.655	49.6509	58.541	407.828	217.933	44.335	118.142	166.433	54.6769	60.0722	44.2443	123.034	133.31	48.4088	90.7099	90.4696	58.4908	76.0461	25.5954	50.0645	94.8301	81.1967	86.1799	44.2371	41.5229
29.47_1542.7142n	29.469	0.587817	1542.71	3.2023	_5	_004	0.325384	71.8775	90.0928	170.529	36.7371	46.7738	33.26	102.322	221.348	30.6982	56.3288	42.8825	40.679	52.3722	23.9421	47.5119	127.544	77.8187	73.0044	39.3067	55.3658	226.871	144.624	38.2113	87.6019	80.4248	31.583	44.7162	35.993	41.8174	114.72	19.483	48.6028	61.7164	41.1503	52.3722	20.0227	37.841	73.5581	51.0319	64.426	35.0208	39.2707
37.04_2319.2374n	37.0434	0.506	2319.24	6.0287	_5	_004	0.0769992	87.4645	124.803	199.161	84.87	112.205	44.2861	519.77	184.233	48.1531	42.5385	44.3304	48.0073	48.6738	72.4558	122.509	183.931	81.5661	125.058	48.3572	28.8917	450.285	331.849	45.4377	121.352	93.9284	72.963	107.269	47.9252	212.422	95.4845	30.561	36.7039	63.8002	48.5635	48.6738	60.5946	97.5724	106.078	53.4894	110.363	43.0844	20.4928
14.57_1165.5718n	14.5665	0.5943	1165.57	1.96213	_5	_1	0.16749	49.9943	128.852	174.559	92.6843	157.142	83.6675	84.1794	123.617	102.311	88.4806	166.546	151.726	114.996	76.9014	63.0531	122.646	113.83	123.931	72.5097	45.6414	271.041	101.047	151.671	125.29	82.3255	79.681	150.229	90.5426	34.4029	64.0685	64.9328	76.3447	239.693	153.484	114.996	64.3124	50.2189	70.7334	74.6471	109.369	64.6035	32.3733
27.87_1165.6247n	27.8732	0.79295	1165.62	1.94877	_5	_02	0.0439118	41.7492	119.393	142.143	86.0057	117.257	82.7785	117.104	124.801	96.7409	73.6077	121.09	122.878	100.433	65.15	78.7548	135.583	105.793	120.485	98.0831	62.7855	273.877	132.978	148.428	116.092	67.0376	73.9394	112.099	89.5806	47.8589	64.6821	61.398	63.5117	174.273	124.302	100.433	54.4847	62.7246	78.1944	69.3772	106.327	87.3884	44.5335
17.76_813.4156n	17.7562	0.5959	813.416	1.51346	_004	_5	0.606361	105.094	62.7444	17.968	37.8275	64.9707	42.4973	63.4156	65.2291	64.8738	39.305	90.9584	63.7583	50.8002	35.5184	30.376	77.2462	53.5824	63.8781	62.8236	7.88822	27.5271	7.42172	93.3473	61.0096	8.47408	32.5204	62.1126	45.9894	25.917	33.807	41.1731	33.9139	130.907	64.4969	50.8002	29.704	24.1931	44.5499	35.1383	56.372	55.9735	5.59508
12.56_997.4735n	12.5575	0.498833	997.474	2.12684	_004	_1	0.432887	98.6678	68.6927	24.2522	27.1552	76.3074	100.584	56.7146	58.8426	124.393	10.7126	83.132	81.039	47.2289	72.8621	48.2609	94.7499	13.0695	64.4169	36.7578	26.4699	0	98.1594	51.1103	66.7934	11.4378	23.3454	72.9507	108.849	23.1784	30.497	78.9477	9.24329	119.643	81.9779	47.2289	60.9344	38.4376	54.6448	8.57069	56.8475	32.7498	18.775
25.24_2578.1034n	25.2364	1.00788	2578.1	2.87146	_004	_5	0.114416	131.556	150.357	129.883	132.76	193.085	57.8651	18.5794	182.488	100.214	103.006	193.99	241.271	121.316	59.3418	57.7213	107.301	134.605	111.977	68.9887	29.5452	0	28.3337	138.432	146.2	61.2553	114.134	184.592	62.62	7.59311	94.58	63.6021	88.8776	279.19	244.066	121.316	49.6274	45.9724	61.8835	88.2713	98.8186	61.4664	20.9563
14.13_1304.6434n	14.1294	1.19803	1304.64	7.84093	_5	_1	0.000950861	72.7419	1411.47	483.62	160.492	1020.03	626.902	469.389	495.549	150.529	158.056	136.497	138.068	101.704	147.325	149.471	181.073	89.7489	197.105	123.915	134.587	1490.72	171.638	1544.72	1372.44	228.085	137.976	975.162	678.416	191.833	256.833	95.535	136.377	196.446	139.668	101.704	123.208	119.047	104.43	58.8555	173.944	110.403	95.4623
35.08_1750.9779n	35.0754	0.543683	1750.98	13.8525	_5	_004	0.000667796	95.8568	297.062	165.792	120.663	236.975	164.376	220.598	264.817	50.1111	50.143	12.8862	10.3203	36.0404	0.96016	18.6509	73.3364	98.7078	68.4178	40.3323	65.1824	869.729	152.797	260.156	288.849	78.1909	103.734	226.55	177.883	90.155	137.249	31.8037	43.2654	18.5459	10.4399	36.0404	0.802979	14.8545	42.2951	64.7306	60.3783	35.9345	46.2336
24.61_928.5314n	24.6064	0.505117	928.531	9.1236	_H2O	_004	0.00196026	79.1187	100.252	15.5228	19.4719	54.7456	52.9433	20.1256	72.0353	5.27114	8.62823	5.35292	1.73545	7.2199	1.32376	9.16964	8.87807	11.7251	13.7171	4.15077	10.472	61.0247	5.60729	39.2271	97.48	7.32089	16.7401	52.3374	57.2937	8.22503	37.3345	3.3454	7.44479	7.70392	1.75555	7.2199	1.10706	7.3032	5.12022	7.68906	12.1053	3.69818	7.42778
33.71_1338.7292n	33.7074	0.717117	1338.73	107.27	_5	_02	0.00185081	143.775	50.3024	16.698	17.4437	66.2616	23.3839	28.1603	84.9632	9.19756	7.499	0	0.572695	1.29541	0.411622	1.58515	3.49674	1.31642	5.29851	3.5185	1.71412	482.307	1.80863	62.0714	48.9116	7.87512	14.9964	63.3468	25.3054	11.5087	44.0348	5.83736	6.47044	0	0.57933	1.29541	0.344238	1.2625	2.01667	0.863281	4.6759	3.13485	1.21582
28.50_1494.8323n	28.5018	1.30357	1494.83	1228.06	_5	_1	0.00125391	139.873	165.226	3.57291	3.47978	155.456	29.1053	2.6234	29.9497	9.82559	3.42185	0	0	0.26919	0	0.309064	0	0	0.272015	0.178236	0	281.146	2.2098	131.346	160.658	1.68506	2.99158	148.617	31.4969	1.07214	15.5223	6.23595	2.95252	0	0	0.26919	0	0.246155	0	0	0.240051	0.158802	0
17.39_1048.6028n	17.389	0.7543	1048.6	1.2264	_H2O	_1	0.868927	85.6698	88.6902	87.6089	79.9706	79.5313	52.2042	280.151	145.797	113.368	75.688	128.753	131.901	66.0985	76.1925	156.236	131.923	106.512	103.618	81.3928	87.7294	11.3863	123.011	203.583	86.2381	41.3181	68.751	76.0327	56.4939	114.494	75.5637	71.9506	65.3067	185.301	133.429	66.0985	63.7196	124.434	76.0835	69.8486	91.4423	72.5179	62.2261
28.71_1796.8947n	28.7114	0.588717	1796.89	1.65171	_5	_02	0.545357	58.5786	108.141	287.671	79.6895	112.552	41.6521	185	147.817	84.6372	126.292	88.9253	117.039	64.0224	92.3008	64.6322	130.905	100.525	107.624	96.4095	150.197	126.173	180.042	129.663	105.151	135.672	68.5093	107.601	45.0748	75.6069	76.6108	53.7162	108.97	127.981	118.395	64.0224	77.1909	51.4765	75.4964	65.9221	94.9779	85.8973	106.534
17.57_1688.8296n	17.5672	0.535633	1688.83	2.0317	_004	_5	0.122783	108.114	78.7676	82.7958	94.1564	73.7183	98.3251	33.2834	107.374	120.241	83.5525	134.961	108.022	57.8493	168.264	92.0573	109.37	131.71	82.8986	35.9357	86.1462	20.2072	21.1147	123.605	76.5898	39.0482	80.9466	70.4754	106.405	13.6024	55.6498	76.3127	72.0925	194.235	109.273	57.8493	140.719	73.3194	63.0766	86.3727	73.1575	32.0173	61.1031
28.84_1584.7954n	28.8376	0.673133	1584.8	1.38833	_H2O	_5	0.791815	48.207	54.833	77.6492	31.7851	60.0002	20.8907	49.8391	102.43	21.759	48.6496	56.1116	76.365	25.8607	47.2789	35.9278	59.3678	52.4512	55.7943	48.4824	60.9586	25.0594	44.9378	52.687	53.3169	36.6209	27.3257	57.3608	22.6073	20.3685	53.0876	13.8097	41.9769	80.7557	77.2497	25.8607	39.5392	28.6148	34.239	34.3964	49.2381	43.196	43.2377
30.35_1733.7957n	30.3518	0.125733	1733.8	11.3945	_5	_H2O	0.651992	174.197	0	0	0	0	0	6.43745	4.56828	5.53871	0	0	3.16464	0	9.68572	7.62739	0	0	2.38291	0	9.00469	0	49.3716	4.37335	0	0	0	0	0	2.63089	2.36765	3.51522	0	0	3.2013	0	8.10014	6.07486	0	0	2.10291	0	6.38699
17.01_1151.5920n	17.0101	0.71435	1151.59	2.21619	_H2O	_1	0.200752	100.572	139.782	308.872	138.31	170.252	64.2449	371.871	309.855	127.71	80.8336	75.6505	110.896	71.9839	16.5915	80.1186	268.932	125.692	117.213	84.7713	59.9087	307.301	161.507	75.0942	135.917	145.67	118.906	162.762	69.524	151.978	160.592	81.0527	69.7465	108.876	112.181	71.9839	13.8755	63.8108	155.1	82.4265	103.44	75.5281	42.493
14.65_842.4422n	14.6513	0.511	842.442	3.54312	_H2O	_5	0.223335	77.1723	61.3473	66.076	54.1882	62.4735	25.4674	31.2331	118.785	15.2919	29.4406	65.6813	39.6002	35.4936	1.99682	19.3614	49.5819	40.4091	42.7609	48.6278	3.08282	17.0052	10.4134	23.3322	59.6512	31.1628	46.5858	59.7254	27.5601	12.7645	61.5641	9.7052	25.4025	94.5284	40.0589	35.4936	1.66994	15.4205	28.5952	26.4994	37.7363	43.3255	2.18663
35.75_1892.9216n	35.7532	0.6957	1892.92	3.49974	_5	_004	0.578823	87.4035	114.672	512.358	111.741	106.96	57.5367	706.949	503.851	217.12	92.752	67.7393	69.608	82.5381	122.632	298.279	391.714	312.893	104.255	103.232	158.777	677.214	429.005	67.6432	111.502	241.639	96.0644	102.254	62.2646	288.92	261.136	137.798	80.0302	97.4903	70.4144	82.5381	102.557	237.566	225.912	205.189	92.0048	91.9758	112.62
31.74_1333.6808n	31.7394	0.882583	1333.68	3.89711	_H2O	_004	0.370222	106.952	58.5414	147.614	43.3089	46.0107	21.8084	382.423	348.03	40.2209	38.8368	14.2766	60.2939	28.771	27.8198	51.3403	198.272	55.0301	106.3	46.4842	15.9368	102.403	187.029	55.6706	56.9228	69.6176	37.2328	43.9867	23.6004	156.291	180.377	25.5267	33.51	20.5468	60.9924	28.771	23.2656	40.8902	114.349	36.0876	93.8088	41.4157	11.3039
15.70_939.4979n	15.7034	0.682267	939.498	7.74062	_H2O	_5	0.122379	136.095	64.5053	72.1689	24.9131	91.3367	6.69758	62.9317	144.852	4.74787	18.3428	33.3644	46.5756	16.0644	0.443841	2.79785	55.3166	39.7134	35.1501	39.9391	1.6673	0	10.4688	15.4098	62.7218	34.0363	21.4179	87.3188	7.24794	25.7193	75.0741	3.0133	15.8269	48.0179	47.1152	16.0644	0.371183	2.22836	31.9025	26.0432	31.0198	35.5843	1.18261
12.44_906.5050n	12.4428	0.7209	906.505	3.80063	_02	_5	0.331932	106.836	151.163	10.0036	36.8641	114.357	48.8474	139.335	249.109	220.804	15.4881	44.4177	63.6217	39.8759	59.1008	88.099	301.667	10.3894	200.044	109.226	105.087	0.402029	47.7242	48.3201	146.984	4.7179	31.6922	109.326	52.8613	56.944	129.108	140.136	13.3638	63.9258	64.3587	39.8759	49.4258	70.1668	173.98	6.81317	176.538	97.316	74.5376
27.96_1512.8087n	27.9565	0.6262	1512.81	1.86862	_5	_004	0.556982	143.32	57.1335	63.5246	21.9777	47.8082	19.1323	69.8039	89.5135	161.518	15.457	7.90973	20.5811	39.3513	7.16186	61.3788	144.001	48.7274	86.5171	82.8056	44.1771	200.489	41.5353	45.9294	55.5539	29.9595	18.8943	45.7052	20.7044	28.5278	46.3931	102.51	13.337	11.3837	20.8195	39.3513	5.98944	48.8854	83.0491	31.9544	76.3508	73.7767	31.3347
24.06_1895.9849n	24.0591	1.13658	1895.98	1.64267	_1	_5	0.692261	79.3368	133.554	81.9308	116.943	173.833	61.2431	162.875	182.793	282.76	43.3388	88.4714	112.981	84.885	27.0821	135.99	199.436	78.9996	193.915	200.405	118.89	54.0315	48.193	168.163	129.861	38.6402	100.536	166.187	66.2755	66.5645	94.7379	179.458	37.3945	127.328	114.29	84.885	22.6487	108.31	115.02	51.8063	171.129	178.553	84.3285
11.39_1098.5804n	11.3912	0.367683	1098.58	3.97186	_004	_5	0.0433268	95.5022	51.226	37.9333	29.8759	39.2746	43.646	64.9007	172.454	109.354	60.62	43.1602	47.657	77.0763	8.77762	50.6299	63.5249	40.9946	54.3325	76.3087	62.9166	0	18.0142	31.2307	49.8097	17.8901	25.6844	37.5469	47.2325	26.524	89.3793	69.403	52.3054	62.1161	48.2091	77.0763	7.3407	40.3244	36.6365	26.8834	47.9481	67.9882	44.6265
38.55_1664.8676n	38.5491	0.470733	1664.87	2.40095	_004	_5	0.791673	150.001	64.0415	35.4566	19.4882	52.63	40.8469	90.0046	116.432	308.997	9.7993	21.3898	41.2031	32.4983	8.23022	60.9245	137.177	23.7876	91.1305	161.053	90.1737	11.4381	63.833	43.8656	62.2709	16.722	16.754	50.3149	44.2034	36.7835	60.3447	196.109	8.45524	30.7841	41.6805	32.4983	6.88291	48.5235	79.1134	15.5994	80.4221	143.492	63.9598
29.05_1237.6291n	29.0482	0.75755	1237.63	6.10942	_5	_02	0.000241216	57.0869	65.7046	72.7355	82.4036	63.7514	59.535	40.1514	50.5392	29.3603	87.7164	61.4282	50.2695	76.2881	64.6789	30.6734	43.1429	149.587	108.23	47.7137	53.4016	538.136	267.387	178.629	63.888	34.3035	70.8427	60.947	64.4271	16.4093	26.1935	18.6339	75.6853	88.4073	50.8519	76.2881	54.0907	24.43	24.8817	98.0963	95.5125	42.5112	37.8776
25.11_1807.8737n	25.1102	0.503317	1807.87	11.2722	_5	_02	0.0333996	84.8774	29.395	20.3915	43.3831	13.3422	18.7394	5.98814	16.3908	0.926543	54.5545	44.1425	19.4798	28.9062	17.4286	8.19631	6.41025	85.4303	40.2497	11.4586	19.2772	310.273	115.906	89.0269	28.5823	9.61704	37.2966	12.7553	20.2793	2.44727	8.49505	0.588043	47.0718	63.5298	19.7055	28.9062	14.5755	6.52798	3.69696	56.0235	35.5201	10.2092	13.6732
25.92_1203.5985n	25.9151	0.633383	1203.6	25.5496	_5	_004	0.054021	142.302	8.55414	27.9918	21.9091	0.942233	0	30.4669	28.5059	2.6423	10.7272	0	0.571564	9.15973	9.7063	5.45222	8.66936	41.3428	7.18174	3.3854	29.1268	141.356	113.264	12.5213	8.31763	13.2015	18.8353	0.900784	0	12.4514	14.7741	1.67697	9.25583	0	0.578186	9.15973	8.11735	4.34244	4.99985	27.1118	6.33784	3.01627	20.6595
9.44_914.4588n	9.43867	0.103167	914.459	41.8831	_5	_004	0.382051	183.589	0	8.1988	0	1.3437	0	1.04891	0.68055	0.549562	0.163365	2.17715	0	0.344753	0.0279213	4.91898	0.269955	4.73108	10.7248	0	0.726864	0	87.3206	3.46346	0	3.86672	0	1.28459	0	0.428676	0.352716	0.348787	0.140958	3.13335	0	0.344753	0.0233505	3.91774	0.15569	3.10255	9.46459	0	0.515562
32.92_1483.8649n	32.9199	0.646183	1483.86	2.60942	_H2O	_004	0.699727	109.591	98.6107	333.676	27.3089	100.006	130.923	494.016	330.623	170.335	37.8388	65.8336	57.7935	57.7988	79.9839	134.245	189.784	53.8836	132.234	42.5819	262.888	26.6387	330.088	84.3768	95.8843	157.368	23.4776	95.6068	141.681	201.897	171.356	108.105	32.6488	94.7476	58.463	57.7988	66.8903	106.92	109.454	35.3358	116.696	37.9388	186.466
27.04_2144.1897n	27.0405	0.62395	2144.19	1.74144	_004	_H2O	0.769347	89.8888	89.0738	0	18.7455	70.8455	79.2727	30.3535	82.3937	97.231	22.4226	171.252	77.9663	46.6781	80.1771	57.0758	129.948	0	132.818	78.5752	51.5051	0	94.7644	131.014	86.6111	0	16.1155	67.729	85.7867	12.405	42.703	61.709	19.3472	246.466	78.8695	46.6781	67.0519	45.4582	74.9442	0	117.211	70.0076	36.5324
22.16_1640.8315n	22.159	0.6782	1640.83	1.27307	_5	_02	0.827414	85.5558	86.6275	45.5684	27.1888	80.0627	70.6365	37.3875	123.915	86.0825	36.835	108.409	81.3353	55.4633	62.6233	40.7749	90.9236	52.4933	98.9225	61.6613	55.2467	3.17463	133.695	101.625	84.2324	21.491	23.3743	76.5408	76.4408	15.2797	64.2226	54.6334	31.7827	156.023	82.2775	55.4633	52.3716	32.4754	52.4381	34.424	87.2985	54.9379	39.1863
16.04_1368.6256n	16.0372	0.675983	1368.63	3.23038	_H2O	_5	0.0429928	68.3322	44.131	125.186	52.0225	80.2226	73.0126	193.868	217.555	51.1124	28.136	45.1337	41.977	57.9967	44.1263	29.1738	129.816	105.201	59.5466	54.4911	141.549	11.1631	56.3275	36.787	42.9109	59.0405	44.7239	76.6937	79.0122	79.231	112.755	32.4392	24.2769	64.9563	42.4633	57.9967	36.9027	23.2356	74.8684	68.9884	52.5495	48.5495	100.4
31.82_1584.8864n	31.8235	0.715	1584.89	1.62145	_02	_004	0.560099	87.6964	65.7297	74.4087	24.8972	38.8198	49.5899	147.094	205.228	66.9739	25.3567	61.0989	118.192	33.5185	160.496	93.7718	152.636	28.2917	173.855	66.3299	41.1837	0	103.841	124.897	63.9124	35.0926	21.4042	37.1121	53.6649	60.1153	106.366	42.5059	21.8788	87.9334	119.562	33.5185	134.222	74.6849	88.0295	18.5531	153.426	59.0975	29.2115
29.13_2152.1799n	29.1327	0.883317	2152.18	1.94713	_02	_5	0.000603018	42.3753	1317.13	1434.96	1188.03	1178.65	1354.83	1263.1	1864.75	1531.17	1195.19	1410.29	1646.15	1231	1424.16	1309	2731.04	795.418	925.016	917.736	851.32	894.137	914.853	769.879	1280.72	676.756	1021.36	1126.8	1466.16	516.212	966.462	971.78	1031.26	2029.68	1665.22	1231	1191.02	1042.56	1575.06	521.619	816.321	817.669	603.838
27.83_2138.1613n	27.8313	0.750717	2138.16	2.72781	_5	_H2O	1.9546e-06	21.7284	262.683	277.478	205.659	238.023	207.912	138.828	264.806	318.533	263.774	238.724	243.511	300.605	348.816	281.415	311.271	411.789	408.939	429.129	392.118	773.313	514.133	577.661	255.42	130.864	176.806	227.552	224.996	56.7371	137.244	202.161	227.595	343.572	246.332	300.605	291.713	224.134	179.518	270.043	360.886	382.338	278.128
30.48_2122.1649n	30.4777	0.545583	2122.16	1.91901	_004	_5	0.0108282	26.8221	144.454	110.908	87.7529	114.823	123.242	56.7948	95.2674	161.141	113.633	158.88	158.726	117.806	128.378	127.646	125.887	82.0526	104.636	106.376	118.585	62.4504	71.8798	97.1872	140.46	52.3065	75.4414	109.772	133.369	23.2112	49.3752	102.27	98.047	228.66	160.565	117.806	107.362	101.664	72.6021	53.8084	92.3406	94.7771	84.1117
28.04_1385.7396n	28.0402	0.753533	1385.74	1.64137	_5	_02	0.475751	64.8396	60.3222	100.477	107.643	62.8278	51.8761	50.2646	51.3092	57.077	191.566	67.0819	73.8804	50.1852	57.8233	56.9946	74.7418	107.706	49.5485	97.5546	67.1938	134.281	55.0068	105.845	58.6544	47.3868	92.541	60.064	56.1389	20.5424	26.5926	36.2247	165.291	96.5442	74.7363	50.1852	48.3575	45.3935	43.1056	70.6316	43.7262	86.9175	47.6603
26.54_2124.1436n	26.54	0.70945	2124.14	17.8886	_5	_H2O	5.85409e-09	42.4792	34.054	45.2057	41.1739	35.4136	26.3395	15.0548	11.8913	41.6203	53.6678	52.585	46.3584	88.3255	76.6264	61.9845	45.8669	198.649	172.112	171.695	158.491	699.248	465.664	438.416	33.1124	21.3199	35.3973	33.8558	28.5039	6.15267	6.16302	26.4149	46.3067	75.6802	46.8954	88.3255	64.0825	49.3677	26.4526	130.27	151.888	152.974	112.417
25.32_2110.1268n	25.3203	0.62905	2110.13	39.1836	_5	_H2O	5.3341e-06	63.1202	7.11354	7.35246	7.42155	5.86755	6.92058	0	0.927464	6.24321	10.4344	11.2962	6.39149	15.6547	8.90159	6.52789	5.06716	46.6803	26.4675	39.5603	28.5823	270.799	135.725	191.358	6.91687	3.46757	6.38032	5.60944	7.48926	0	0.480686	3.96234	9.00325	16.2574	6.46553	15.6547	7.44437	5.19916	2.92236	30.612	23.3574	35.2468	20.2733
28.00_1686.9732n	27.9983	0.8367	1686.97	1.4645	_004	_5	0.123167	38.6048	1388.7	1305.47	895.327	1449.62	1393.62	1327.03	1462.98	1351.1	1437.15	1462.06	1671.62	1040.59	1433.97	1170.64	1422.82	898.308	1391.12	1272.51	848.638	573.045	1137.62	1322.08	1350.31	615.685	769.715	1385.86	1508.14	542.338	758.234	857.494	1240.03	2104.2	1690.99	1040.59	1199.23	932.361	820.578	589.092	1227.65	1133.76	601.935
13.64_928.4547n	13.6383	0.505517	928.455	2.855	_004	_5	0.300922	101.285	313.961	60.2289	45.2353	114.956	186.111	450.872	164.999	156.711	98.8504	211.534	781.068	61.3634	298.241	123.52	241.657	30.558	229.567	185.54	212.428	0	215.312	112.577	305.28	28.4052	38.889	109.899	201.404	184.265	85.5156	99.4588	85.2922	304.439	790.117	61.3634	249.418	98.3778	139.37	20.0393	202.592	165.309	150.674
20.21_1809.8620n	20.2053	0.505033	1809.86	2.82099	_004	_5	0.152588	106.031	290.203	68.6295	90.8896	232.748	209.268	298.698	382.41	359.991	70.1577	222.538	567.989	109.738	351.667	250.682	460.433	56.4661	275.479	267.591	197.325	0	96.087	228.447	282.18	32.3671	78.1381	222.51	226.464	122.073	198.196	228.473	60.5349	320.277	574.569	109.738	294.098	199.657	265.544	37.0293	243.109	238.413	139.962
33.32_2306.2285n	33.325	0.860967	2306.23	1.61746	_H2O	_5	0.271724	90.1655	499.178	925.903	243.849	769.222	384.261	684.159	680.617	828.453	259.084	391.134	543.501	231.765	766.462	542.317	638.459	273.358	596.96	391.263	690.958	3.08984	451.595	654.777	485.377	436.675	209.637	735.385	415.836	279.606	352.75	525.789	223.548	562.919	549.798	231.765	640.99	431.93	368.216	179.263	526.814	348.601	490.094
38.95_1533.8991n	38.9453	0.640117	1533.9	1.38839	_5	_H2O	0.797299	71.0426	787.467	1035.76	712.543	989.081	554.945	888.82	1548.77	1670.99	900.862	627.764	956.02	795.56	589.804	780.449	2295.58	824.047	1108.97	2309.33	871.771	1796.04	759.594	1322.36	765.695	488.485	612.575	945.572	600.546	363.248	802.697	1060.52	777.3	903.476	967.095	795.56	493.251	621.592	1323.92	540.393	978.663	2057.53	618.343
42.60_1718.9170n	42.6002	0.600733	1718.92	1.60393	_5	_004	0.387816	51.0421	402.267	641.435	399.019	504.175	326.582	520.177	526.163	727.587	415.627	317.291	393.325	706.476	349.517	406.589	564.824	464.299	547.14	582.398	385.684	1175.36	464.201	590.494	391.145	302.514	343.038	481.997	353.417	212.589	272.7	461.773	358.62	456.645	397.881	706.476	292.3	323.829	325.749	304.478	482.847	518.895	273.564
52.95_2877.7154n	52.9453	0.384233	2877.72	2.22448	_1	_004	0.108626	148.132	290.106	335.045	389.171	470.796	114.063	111.99	393.028	365.704	70.8096	80.9485	173.375	199.313	392.916	308.027	379.87	150.768	270.779	626.312	488.892	2.45888	54.3845	517.921	282.085	158.014	334.571	450.086	123.436	45.7686	203.699	232.099	61.0974	116.501	175.384	199.313	328.595	245.33	219.081	98.8708	238.961	558.021	346.769
10.63_1675.8385n	10.6269	0.464817	1675.84	95.5145	_5	_02	0.345977	199.022	0	0	0.435381	5.55637	1.4202	0	0.387917	2.50579	0	0.271843	0	0.822017	0.364632	0	0	0	3.8394	0	0.0141488	0	1.4647	83.542	0	0	0.374298	5.31195	1.5369	0	0.20105	1.59033	0	0.391235	0	0.822017	0.304941	0	0	0	3.38824	0	0.0100357
30.73_1296.7532n	30.7293	0.631817	1296.75	1.84154	_5	_02	0.0221205	33.6294	283.357	373.119	334.683	388.396	251.645	291.143	278.071	545.51	292.598	304.789	308.238	358.231	191.915	283.384	358.619	359.802	398.877	490.618	413.253	722.806	368.008	555.728	275.523	175.971	287.728	371.311	272.323	118.986	144.119	346.215	252.465	438.652	311.809	358.231	160.498	225.703	206.825	235.951	352.006	437.122	293.119
29.47_1643.8614n	29.469	0.798367	1643.86	1.74831	_5	_02	0.0289203	31.3764	493.538	581.388	587.414	617.8	351.801	418.653	587.183	785.482	487.253	458.538	544.614	545.529	373.74	484.952	637.855	573.977	673.235	769.15	572.795	1172.57	612.475	892.592	479.893	274.194	505.002	590.623	380.709	171.097	304.326	498.517	420.421	659.927	550.924	545.529	312.558	386.242	367.868	376.402	594.125	685.284	406.281
45.55_1226.7729n	45.554	0.573733	1226.77	1.59547	_5	_004	0.421161	75.2895	640.124	812.128	602.395	564.578	145.764	590.324	703.256	969.804	370.568	118.036	442.846	362.548	539.45	451.448	733.435	729.772	624.299	743.813	643.989	966.13	689.376	619.543	622.426	383.016	517.88	539.743	157.741	241.257	364.484	615.499	319.742	169.877	447.976	362.548	451.141	359.557	422.991	478.57	550.94	662.709	456.779
31.87_1813.0067n	31.8656	0.673117	1813.01	2.10006	_5	_02	0.632503	116.226	54.5471	151.987	175.96	188.503	51.9345	389.86	355.656	498.169	69.6368	46.5955	116.304	84.0026	71.1597	89.2643	160.921	99.4496	164.604	130.944	92.4072	274.079	134.857	229.505	53.0389	71.68	151.273	180.211	56.202	159.33	184.33	316.169	60.0855	67.0601	117.652	84.0026	59.5107	71.0949	92.8072	65.217	145.262	116.666	65.5441
29.93_2173.1756n	29.9308	0.715217	2173.18	1.54086	_5	_02	0.357409	53.6197	413.145	704.965	390.115	476.105	223.638	367.058	435.389	975.777	336.919	412.731	450.628	315.199	272.282	441.647	539.775	360.377	534.127	634.55	473.01	555.351	594.822	662.917	401.723	332.476	335.383	455.162	242.015	150.011	225.653	619.29	290.707	594.001	455.849	315.199	227.709	351.751	311.302	236.328	471.364	565.36	335.504
25.24_2329.2781n	25.2364	0.923733	2329.28	1.47627	_004	_H2O	0.531178	72.3713	455.257	349.909	396.804	682.492	252.466	272.17	467.463	874.835	350.364	564.015	637.403	364.169	279.116	439.725	587.242	319.114	594.545	837.063	472.296	248.01	321.464	892.124	442.67	165.024	341.133	652.469	273.211	111.232	242.277	555.226	302.308	811.729	644.787	364.169	233.424	350.22	338.678	209.268	524.683	745.792	334.998
42.76_1809.0635n	42.7629	0.57695	1809.06	2.02283	_5	_004	0.231227	76.9751	345.38	590.302	280.164	280.425	200.477	594.515	275.01	604.838	205.281	91.5317	249.774	258.645	313.991	450.487	588.98	374.225	268.719	383.129	588.952	799.563	579.577	367.715	335.831	278.398	240.858	268.09	216.95	242.97	142.532	383.869	177.125	131.732	252.668	258.645	262.589	358.792	339.68	245.409	237.143	341.354	417.741
39.95_1766.9801n	39.9485	0.600033	1766.98	3.13007	_5	_004	0.152991	113.825	125.146	278.438	80.7212	306.885	51.9162	253.57	220.802	290.119	58.6453	48.6333	101.717	33.7629	98.2082	57.5503	386.867	224.462	154.821	130.338	215.467	611.626	365.444	194.627	121.686	131.317	69.3963	293.385	56.1823	103.63	114.437	184.128	50.6015	69.9929	102.895	33.7629	82.1312	45.8361	223.116	147.198	136.628	116.126	152.83
25.70_1038.5616n	25.6982	0.8447	1038.56	1.79974	_004	_5	0.179638	87.4085	114.775	114.647	147.859	161.438	114.272	98.6571	138.34	73.5177	148.156	182.737	143.066	106.886	46.2514	110.359	95.847	122.689	89.5535	106.39	76.6449	0	105.068	123.08	111.602	54.0698	127.115	154.337	123.662	40.3197	71.6992	46.659	127.835	262.994	144.723	106.886	38.6799	87.8957	55.2775	80.4572	79.0304	94.7892	54.3639
28.29_1039.5513n	28.2913	0.29445	1039.55	4.74739	_004	_5	0.402485	156.561	8.20731	0	1.13309	10.366	11.7945	0	18.6985	1.91919	8.49255	14.9552	10.6912	9.48811	1.81128	2.32238	0.68508	0.991968	3.29646	3.69509	1.57222	0.371657	0	5.32486	7.9804	0	0.974121	9.90999	12.7637	0	9.69107	1.21804	7.32772	21.5235	10.8151	9.48811	1.51477	1.84967	0.395104	0.650513	2.90911	3.29219	1.11517
24.98_1235.6465n	24.9846	0.714133	1235.65	1.56988	_5	_004	0.138353	34.1628	190.893	196.321	151.402	160.301	110.505	205.997	318.18	168.589	121.497	168.397	144.66	177.633	174.704	189.184	265.581	190.629	240.235	180.755	213.794	234.208	221.004	254.935	185.615	92.589	130.16	153.249	119.585	84.188	164.907	106.997	104.832	242.357	146.336	177.633	146.104	150.676	153.168	125.011	212.006	161.046	151.643
28.00_1039.6167n	27.9983	0.4607	1039.62	1.45721	_1	_H2O	0.738624	100.411	85.8173	2.67922	24.0337	96.9256	53.9471	14.2185	189.165	64.5441	21.494	75.6648	123.097	69.2643	90.7643	42.4958	111.872	26.7111	118.113	136.988	106.877	73.3431	3.33229	164.003	83.4446	1.26358	20.6618	92.6619	58.38	5.81091	98.0403	40.9638	18.5459	108.897	124.523	69.2643	75.9059	33.8459	64.5193	17.5166	104.234	122.051	75.8074
19.95_1180.6428n	19.9528	0.5049	1180.64	2.36067	_H2O	_004	0.255195	87.9306	34.0299	42.4191	28.8413	18.328	18.2934	69.33	118.068	21.7139	18.2638	16.4072	23.3282	22.7698	31.7531	30.6712	93.8257	8.47543	40.7991	12.2252	35.456	0	36.7545	29.9809	33.089	20.0057	24.7949	17.5218	19.7966	28.3342	61.1921	13.781	15.7588	23.6133	23.5985	22.7698	26.555	24.4282	54.1118	5.55801	36.005	10.8922	25.1488
33.75_1474.7858n	33.7494	0.67495	1474.79	2.19235	_H2O	_004	0.329325	68.2494	70.5047	199.527	99.383	59.6568	39.3979	260.162	262.525	48.187	77.4065	59.4905	73.2578	83.3908	52.6135	61.1262	89.0228	125.404	81.7284	99.0431	68.9547	167.25	91.9007	94.5514	68.5554	94.101	85.4399	57.0325	42.6354	106.324	136.062	30.5825	66.7895	85.6186	74.1065	83.3908	44.0005	48.6842	51.3418	82.2373	72.1248	88.2437	48.9093
21.41_1705.7885n	21.4076	1.23447	1705.79	1.28528	_H2O	_02	0.761526	46.9759	257.516	288.821	174.409	284.894	130.699	233.916	313.773	117.276	187.619	232.105	258.779	164.46	177.793	134.938	271.523	285.96	269.1	158.354	170.275	184.422	117.99	305.806	250.396	136.214	149.94	272.361	141.439	95.5982	162.623	74.4306	161.886	334.045	261.777	164.46	148.688	107.472	156.594	187.527	237.479	141.087	120.775
30.98_1997.0436n	30.9826	0.674833	1997.04	1.28553	_5	_004	0.907508	56.5907	360.165	324.664	161.257	258.7	158.891	201.819	455.129	113.22	198.39	378.137	296.317	231.289	260.762	216.28	335.473	253.531	377.168	293.716	237.313	180.332	250.38	519.997	350.207	153.118	138.633	247.32	171.947	82.4804	235.884	71.8569	171.179	544.213	299.749	231.289	218.074	172.257	193.476	166.261	332.849	261.69	168.325
38.78_1314.7634n	38.7765	0.5129	1314.76	1.96448	_02	_004	0.431407	66.2257	248.18	196.687	135.342	129.99	93.7192	266.142	437.055	124.477	207.89	100.412	125.376	178.192	196.651	175.577	546.067	160.927	215.36	185.7	209.775	232.647	289.335	143.026	241.318	92.7615	116.354	124.272	101.42	108.768	226.517	79.0012	179.376	144.513	126.829	178.192	164.459	139.839	314.931	105.532	190.054	165.452	148.793
32.29_2122.9514n	32.2869	0.714617	2122.95	2.05997	_5	_02	0.180041	45.0926	254.333	318.53	193.847	312.394	139.696	385.674	566.889	405.709	189.287	222.024	207.919	201.666	217.27	171.946	355.279	292.635	257.377	261.383	306.32	686.994	490.694	284.11	247.301	150.225	166.651	298.652	151.176	157.619	293.807	257.489	163.325	319.536	210.328	201.666	181.702	136.947	204.899	191.904	227.134	232.883	217.272
45.26_1545.9559n	45.2632	0.697483	1545.96	1.72325	_5	_1	0.391373	48.2094	408.692	551.151	377.634	436.414	320.008	741.315	766.524	390.871	749.653	342.084	302.356	502.863	565.324	318.678	393.496	668.566	365.203	262	428.578	1121.68	697.126	409.806	397.392	259.934	324.653	417.216	346.303	302.965	397.274	248.072	646.831	492.326	305.858	502.863	472.779	253.812	226.94	438.432	322.289	233.432	303.988
34.86_1194.6965n	34.8643	0.5723	1194.7	1.8866	_H2O	_004	0.316269	59.4814	162.987	185.152	154.011	129.739	98.3092	447.02	356.275	60.5126	147.535	109.515	146.914	125.755	125.232	100.483	162.185	195.267	148.692	86.1856	353.565	254.837	234.389	119.902	158.481	87.3214	132.404	124.032	106.387	182.691	184.65	38.4051	127.299	157.614	148.616	125.755	104.731	80.0301	93.5362	128.052	131.22	76.7882	250.782
41.70_1777.9403n	41.6981	0.560317	1777.94	1.61685	_5	_004	0.64034	50.0194	277.877	255.135	357.575	356.905	151.846	676.986	564.522	210.429	237.507	297.977	471.121	165.279	664.341	363.094	485.19	322.086	386.303	299.385	635.708	416.64	617.869	441.312	270.194	120.327	307.408	341.205	164.323	276.674	292.581	133.552	204.931	428.848	476.579	165.279	555.587	289.187	279.822	211.217	340.91	266.741	450.905
33.06_1489.9313n	33.0575	0.359717	1489.93	4.05883	_5	_1	0.446845	97.6104	51.9161	45.1103	68.8904	53.3982	3.18808	8.75285	114.833	6.67567	31.6214	78.9476	73.0449	6.79514	52.1179	35.5848	64.3994	40.174	43.0606	41.4329	29.8835	333.207	78.6016	58.6642	50.4807	21.2749	59.2253	51.0493	3.45005	3.57716	59.5156	4.2368	27.2842	113.621	73.8911	6.79514	43.586	28.3416	37.1409	26.3453	38.0007	36.9152	21.1963
16.59_930.4953n	16.5902	0.335817	930.495	4.05665	_5	_004	0.20542	89.5886	53.5156	25.7728	36.047	28.3104	19.8553	43.3507	59.8799	5.34853	23.657	27.6523	1.5131	27.1816	16.281	5.0806	29.5659	32.3409	45.3715	11.044	50.4861	92.4299	80.4179	4.13696	52.036	12.155	30.9897	27.0651	21.4868	17.7168	31.0346	3.39452	20.4123	39.7972	1.53062	27.1816	13.6158	4.04646	17.0514	21.2085	40.0401	9.83983	35.8096
23.55_1012.5997n	23.5539	0.673583	1012.6	2.35906	_5	_004	0.0688046	48.6962	101.964	106.016	136.604	131.523	56.2518	212.598	232.624	56.2346	89.7267	110.126	156.476	131.452	97.904	78.9953	225.248	163.269	172.714	158.672	228.13	328.117	197.221	204.608	99.1448	49.9994	117.439	125.738	60.8742	86.8856	120.565	35.69	77.4198	158.493	158.288	131.452	81.8768	62.9161	129.907	107.068	152.419	141.371	161.811
23.64_1487.8106n	23.6383	0.883383	1487.81	1.75666	_5	_004	0.151931	44.0761	147.386	221.261	167.998	170.973	136.791	405.323	287.622	86.1514	136.613	187.395	222.465	191.598	155.271	145.914	292.364	261.573	250.693	212.68	234.781	275.743	261.779	295.959	143.311	104.351	144.428	163.452	148.031	165.649	149.069	54.6772	117.875	269.699	225.042	191.598	129.852	116.213	168.614	171.534	221.235	189.49	166.529
24.31_1322.6559n	24.3118	0.67385	1322.66	1.98751	_5	_004	0.0929224	51.2002	47.1739	62.9033	50.142	56.882	21.9921	82.2444	124.636	26.4167	44.8543	81.7649	94.6165	60.1764	58.5376	45.2805	97.5216	93.753	101.193	71.2629	91.0303	123.343	132.262	113.555	45.8697	29.6665	43.1073	54.3798	23.7993	33.6121	64.5967	16.7657	38.7021	117.676	95.7126	60.1764	48.9548	36.0638	56.2433	61.4813	89.3026	63.4926	64.5674
29.97_1285.6864n	29.973	0.589117	1285.69	6.0523	_5	_004	0.141524	69.4563	38.9387	97.9771	43.9994	20.9272	8.89364	87.9066	90.1254	23.4441	33.9075	15.9409	30.4194	49.6783	41.9136	30.0746	60.1162	68.654	54.9472	23.8353	81.1094	221.761	217.923	31.0885	37.8621	46.208	37.8264	20.0066	9.62445	35.9261	46.7103	14.8791	29.2568	22.9422	30.7718	49.6783	35.0522	23.953	34.6706	45.0219	48.4906	21.2364	57.5306
24.61_2984.4289n	24.6064	1.00853	2984.43	1.79524	_5	_02	0.195454	38.6444	474.688	332.789	273.572	464.573	249.791	139.735	484.7	280.418	330.323	534.493	509.142	322.679	338.854	252.37	320.897	408.147	474.455	411.552	355.742	641.596	355.095	665.885	461.564	156.95	235.19	444.137	270.317	57.1078	251.21	177.971	285.016	769.241	515.04	322.679	283.382	201.001	185.07	267.655	418.704	366.677	252.327
35.98_1388.7802n	35.9828	0.527367	1388.78	2.24885	_5	_004	0.0818183	61.232	71.7316	95.1958	72.7378	50.2742	37.5264	203.408	92.7228	78.6206	62.1974	44.791	88.0125	70.6744	83.9619	72.7468	90.3149	92.1628	121.202	65.5859	124.232	168.842	172.394	120.263	69.7483	44.8963	62.5329	48.0627	40.61	83.13	48.0564	49.8976	53.6665	64.4632	89.0321	70.6744	70.2171	57.9395	52.087	60.4385	106.96	58.4346	88.1173
32.79_1441.8358n	32.7893	0.518983	1441.84	2.53407	_5	_004	0.595053	99.1236	29.0303	69.1614	18.5743	76.3698	19.0305	175.557	123.045	38.1719	20.4165	36.1851	40.6026	27.6429	35.5169	88.1263	36.108	23.6625	66.3241	39.905	206.031	40.8212	134.131	82.3374	28.2276	32.6179	15.9684	73.0103	20.5943	71.7476	63.7719	24.2263	17.6162	52.0775	41.073	27.6429	29.7026	70.1885	20.8244	15.5174	58.5306	35.5538	146.137
25.53_2229.0785n	25.5298	0.630483	2229.08	2.53292	_5	_02	0.000257409	26.0035	59.5241	55.5295	41.8519	39.6857	29.1257	60.5891	38.9812	33.1369	54.1468	62.7776	53.7541	50.6231	39.1721	36.928	46.5804	70.5512	57.9356	54.6426	68.048	109.589	88.3576	131.276	57.8784	26.1889	35.9802	37.94	31.519	24.7619	20.2032	21.0308	46.7201	90.3493	54.3769	50.6231	32.7595	29.4114	26.8642	46.2661	51.1279	48.6845	48.2662
16.29_1217.5663n	16.2891	0.886867	1217.57	1.93461	_H2O	_1	0.311557	52.5381	362.391	506.88	171.591	195.36	115.01	551.159	341.661	160.871	162.774	190.883	237.972	111.218	328.556	139.855	200.956	246.54	150.664	139.007	126.618	131.644	265.194	232.562	352.372	239.055	147.517	186.766	124.461	225.25	177.076	102.099	140.448	274.718	240.729	111.218	274.77	111.388	115.897	161.676	132.96	123.85	89.8098
30.52_971.5569n	30.5195	0.62945	971.557	2.27868	_5	_02	0.219197	51.5606	63.9534	174.697	156.457	92.2781	63.8786	153.25	150.395	145.729	45.7019	67.2286	120.483	62.864	100.12	78.4229	60.6665	99.7524	55.3034	73.6722	133.512	260.632	172.431	83.1809	62.1853	82.3905	134.507	88.2188	69.1276	62.6309	77.9468	92.4889	39.4335	96.7553	121.879	62.864	83.7299	62.4602	34.988	65.4156	48.8049	65.6392	94.6996
32.20_1188.6492n	32.2028	0.58915	1188.65	2.64892	_5	_004	0.641054	94.9097	97.7071	206.094	66.8216	82.0036	37.1018	262.052	226.74	129.424	68.2356	42.8289	59.5699	58.7291	127.077	99.5557	197.842	117.185	73.0998	68.3134	158.582	127.37	412.564	56.19	95.0057	97.198	57.4467	78.3963	40.1505	107.097	117.515	82.1409	58.8764	61.6393	60.26	58.7291	106.274	79.2915	114.101	76.8475	64.5101	60.8647	112.482
47.37_1985.0055n	47.3738	0.39615	1985.01	1.79875	_5	_004	0.196683	37.6475	634.808	1153.74	682.106	691.168	317.078	669.14	833.186	506.454	603.523	442.068	615.291	565.306	632.109	492.387	678.361	725.296	598.208	479.948	514.731	1146.56	1224.01	553.306	617.257	544.127	586.408	660.763	343.133	273.468	431.824	321.428	520.744	636.224	622.419	565.306	528.631	392.164	391.229	475.634	527.915	427.616	365.097
24.77_1387.7554n	24.775	0.79835	1387.76	1.27223	_1	_5	0.649259	64.8245	160.654	134.09	108.831	181.686	109.79	177.431	254.912	72.8977	107.021	172.488	202.231	144.503	85.3912	106.112	201.627	151.482	198.399	165.602	147.642	44.2641	133.546	213.114	156.212	63.2397	93.5619	173.693	118.811	72.5133	132.116	46.2655	92.3423	248.244	204.574	144.503	71.4124	84.5136	116.283	99.3387	175.086	147.545	104.722
26.83_2241.1283n	26.8326	0.708783	2241.13	1.86636	_5	_004	0.144915	46.2555	258.16	334.912	189.139	206.695	117.098	170.274	361.838	84.4976	185.674	291.889	286.55	214.283	204.308	165.657	331.164	362.121	317.13	234.091	222.867	460.881	356.777	370.201	251.022	157.951	162.603	197.602	126.721	69.5883	187.533	53.6276	160.207	420.086	289.869	214.283	170.863	131.938	190.991	237.472	279.865	208.566	158.078
36.75_1894.0814n	36.7478	0.508717	1894.08	1.71282	_H2O	_004	0.723345	62.5387	80.6387	327.544	231.856	91.7329	109.799	195.578	428.071	48.5719	135.434	81.785	223.035	55.9188	213.755	173.449	239.876	256.705	127.206	91.2084	267.33	317.804	203.217	91.3985	78.4092	154.477	199.327	87.6977	118.821	79.93	221.861	30.8268	116.858	117.705	225.619	55.9188	178.763	138.144	138.343	168.342	112.258	81.2633	189.616
8.34_858.4775n	8.33527	0.238433	858.478	3.83688	_5	_004	0.862213	161.233	5.93893	1.81338	5.06408	2.85289	16.5821	11.3532	2.5436	4.7223	0	6.87413	1.74818	21.7222	10.8561	0.235189	4.20939	4.80525	6.88927	3.55074	0.370877	0	1.792	36.6092	5.77473	0.855225	4.35361	2.72739	17.9447	4.63989	1.3183	2.99707	0	9.89323	1.76843	21.7222	9.07892	0.187317	2.42767	3.15118	6.07973	3.16357	0.263062
9.03_858.4785n	9.0261	0.5693	858.478	5.08309	_H2O	_1	0.0380945	103.175	66.98	45.306	18.36	68.7673	105.569	56.4661	51.0146	21.0899	60.6658	23.0962	14.1225	99.9254	50.5839	7.78107	32.6598	20.9257	14.7786	9.10262	1.56113	4.1999	15.0579	49.4812	65.1282	21.3672	15.7841	65.7422	114.243	23.0769	26.4399	13.385	52.3449	33.24	14.2861	99.9254	42.3031	6.19726	18.8358	13.7226	13.042	8.11009	1.1073
15.35_1108.6348n	15.3547	0.695167	1108.63	3.02468	_5	_004	0.884541	97.8023	132.636	74.9317	25.2785	115.451	57.5012	165.489	238.726	122.838	22.1669	88.9345	120.563	62.0299	115.832	93.4157	223.265	61.8443	262.144	246.641	147.682	1.70992	276.636	525.845	128.969	35.3393	21.732	110.372	62.2262	67.6331	123.727	77.9605	19.1265	127.994	121.96	62.0299	96.87	74.4013	128.763	40.5563	231.34	219.748	104.75
22.15_2776.5215n	22.1473	0.72185	2776.52	3.62946	_5	_H2O	0.509471	87.7284	31.3728	58.7908	16.0891	36.9272	119.875	106.771	51.2606	225.584	12.9331	79.6051	88.706	34.4555	47.4071	108.774	160.495	76.0739	141.105	111.924	162.41	19.7084	270.483	364.803	30.5054	27.7269	13.8319	35.3028	129.725	43.6359	26.5674	143.17	11.1592	114.568	89.7336	34.4555	39.6464	86.6337	92.5616	49.8877	124.525	99.7202	115.197
26.00_1140.6167n	25.9987	0.675067	1140.62	9.57003	_5	_004	0.058467	119.867	20.6715	34.9833	9.37154	4.58317	4.46966	110.793	33.157	17.5209	6.15766	6.2443	10.6101	6.99555	35.2392	44.8428	75.9315	34.3394	31.352	16.8321	57.3493	89.5653	164.911	36.4493	20.1	16.4989	8.05674	4.38156	4.83694	45.2794	17.1846	11.1199	5.31308	8.98678	10.733	6.99555	29.4704	35.7152	43.7917	22.5191	27.6679	14.9968	40.6776
25.03_2620.3848n	25.0265	0.293217	2620.38	11.2268	_5	_004	0.245682	125.332	8.61584	0.143388	0	0.514766	0.707912	7.53275	6.5057	2.9291	0.196423	6.61667	0.0677928	0.0958068	4.34696	6.76809	7.53661	1.56748	27.061	32.2719	10.3001	0	35.594	47.0073	8.37763	0.0676245	0	0.492122	0.766083	3.07852	3.37178	1.859	0.169482	9.5227	0.0685781	0.0958068	3.63535	5.39047	4.34656	1.02792	23.8812	28.753	7.30585
53.46_2369.1781n	53.459	0.487167	2369.18	1.57355	_5	_02	0.611115	71.4416	880.427	1343.19	763.205	1080.81	530.224	387.271	1201.29	1185.89	1007.44	680.409	768.561	564.607	240.88	760.829	1549	919.906	907.468	1677.97	1195.88	1973.03	391.927	1311.62	856.085	633.476	656.13	1033.26	573.793	158.272	622.607	752.64	869.256	979.243	777.465	564.607	201.447	605.965	893.351	603.256	800.835	1495.01	848.231
21.11_1073.5536n	21.1146	0.540467	1073.55	2.49481	_1	_02	0.343329	83.9051	105.169	100.177	94.1875	69.0019	48.6959	28.0001	39.5019	160.503	96.6175	48.3888	39.2654	83.5799	0	67.7103	108.884	192.977	156.93	146.914	152.265	197.005	15.2032	113.128	102.261	47.2454	80.9733	65.9666	52.6974	11.4432	20.4731	101.866	83.3655	69.6411	39.7203	83.5799	0	53.9281	62.7963	126.55	138.49	130.894	108.001
26.71_1383.7006n	26.7074	0.709383	1383.7	1.99848	_5	_004	0.795312	106.161	53.6937	110.197	81.556	33.2601	19.7729	65.2294	99.9852	117.716	74.8869	20.5512	30.863	63.1806	7.92449	79.3465	140.049	103.991	77.5136	67.1014	81.2255	271.278	42.8181	51.6518	52.2092	51.9714	70.1139	31.797	21.3977	26.6583	51.8204	74.7103	64.6155	29.5772	31.2206	63.1806	6.62723	63.1958	80.7701	68.1951	68.4053	59.7848	57.6129
48.53_1409.8088n	48.529	0.433617	1409.81	1.89697	_H2O	_004	0.893052	68.7041	109.6	214.552	107.385	41.4784	10.7338	113.061	194.189	88.7355	86.707	42.5142	20.3174	81.2697	6.46987	132.416	143.323	53.9576	84.2821	73.0843	175.908	99.4769	58.8768	47.7624	106.57	101.187	92.3191	39.6538	11.6158	46.2064	100.644	56.3172	74.8143	61.1863	20.5528	81.2697	5.41073	105.463	82.6585	35.3843	74.3785	65.1154	124.771
24.44_1798.9198n	24.4378	0.71545	1798.92	1.369	_5	_1	0.595701	37.9464	181.544	226.705	187.756	265.53	129.414	190.944	394.032	222.653	138.307	208.83	245.77	186.933	176.634	161.625	257.476	187.848	201.408	195.293	166.542	199.736	266.665	304.782	176.524	106.919	161.414	253.849	140.048	78.0361	204.219	141.31	119.337	300.548	248.617	186.933	147.719	128.727	148.493	123.187	177.742	173.999	118.127
35.54_1571.8553n	35.5409	0.63475	1571.86	1.55604	_H2O	_004	0.368048	37.8446	188.855	263.092	135.101	308.714	120.04	334.052	323.773	174.29	152.383	141.555	146.381	199.403	167.706	172.956	246.264	210.29	213.264	118.343	179.085	188.668	243.355	187.881	183.634	124.08	116.147	295.134	129.904	136.522	167.805	110.615	131.482	203.726	148.077	199.403	140.252	137.751	142.027	137.904	188.204	105.439	127.024
36.28_1468.6986n	36.2804	0.649433	1468.7	3.08931	_5	_004	0.372909	83.8196	128.416	218.408	82.8822	70.2042	61.4222	417.026	305.705	172.011	97.9327	46.4528	70.0756	108.511	111.773	121.189	287.409	125.219	124.833	124.42	158.273	210.522	580.772	104.155	124.865	103.006	71.2541	67.1159	66.4693	170.432	158.441	109.169	84.5004	66.8548	70.8875	108.511	93.4756	96.521	165.756	82.1162	110.164	110.853	112.263
17.18_1133.5722n	17.1784	1.2927	1133.57	1.44897	_1	_5	0.95281	76.9725	133.1	313.846	264.41	118.479	90.8616	84.5464	248.631	184.66	138.81	113.851	119.577	139.323	117.725	210.131	187.558	380.165	141.442	34.3267	195.763	117.039	75.4073	196.64	129.42	148.016	227.314	113.267	98.3279	34.5529	128.86	117.197	119.771	163.855	120.962	139.323	98.4532	167.36	108.17	249.305	124.821	30.5838	138.854
37.76_1399.6912n	37.7591	0.79885	1399.69	2.52643	_5	_004	0.320682	72.0443	103.151	167.439	103.202	69.4134	20.1046	327.43	238.856	98.1427	156.727	45.959	133.235	84.2505	154.707	106.27	287.18	214.373	146.538	118.847	214.203	322.463	332.661	167.35	100.299	78.9679	88.7227	66.36	21.7567	133.816	123.794	62.2876	135.23	66.1441	134.779	84.2505	129.381	84.6389	165.625	140.581	129.319	105.889	151.933
46.57_1474.7621n	46.5688	0.577733	1474.76	3.28913	_5	_004	0.121754	57.7045	233.922	486.336	336.405	250.255	111.507	583.022	593.749	250.664	267.796	152.513	283.155	278.267	329.483	330.238	534.997	481.345	456.174	227.393	371.878	1199.02	853.259	301.414	227.455	229.366	289.209	239.246	120.669	238.273	307.728	159.088	231.065	219.497	286.436	278.267	275.545	263.019	308.547	315.657	402.571	202.599	263.771
38.43_1452.7893n	38.425	0.572717	1452.79	2.96053	_5	_004	0.011312	44.4063	84.6939	109.409	98.0465	72.5147	44.0288	117.762	188.586	60.3324	93.6922	73.0901	94.6195	101.41	81.9447	88.5178	137.323	286.607	236.493	82.7792	225.536	322.539	268.427	123.412	82.3523	51.5997	84.2909	69.3248	47.6467	48.1278	97.7403	38.2908	80.8415	105.191	95.7156	101.41	68.5301	70.5003	79.1975	187.951	208.704	73.7531	159.972
31.24_1171.6074n	31.2359	0.547917	1171.61	9.43529	_5	_004	0.00198221	77.0488	32.6216	23.6016	45.9545	18.536	4.07354	40.0826	29.6626	18.751	37.5005	10.597	10.5071	23.4055	25.833	17.3978	20.8272	147.94	34.1072	22.8651	99.0837	204.129	252.784	90.4903	31.7197	11.131	39.5072	17.7206	4.40827	16.3812	15.3735	11.9006	32.3569	15.2512	10.6288	23.4055	21.604	13.8566	12.0116	97.0159	30.0994	20.372	70.2797
24.94_1700.7826n	24.9427	0.62975	1700.78	2.0567	_004	_02	0.576333	95.9672	151.416	44.665	41.9362	159.165	75.2103	77.1526	224.643	295.791	33.5691	126.94	46.6139	33.6267	17.9751	60.9602	131.963	53.9988	113.519	69.2404	13.5937	137.587	45.8908	52.1721	147.23	21.0649	36.0526	152.164	81.3905	31.5311	116.428	187.728	28.9648	182.692	47.1539	33.6267	15.0325	48.552	76.1066	35.4113	100.18	61.6906	9.64195
11.60_1188.5010n	11.6023	0.562733	1188.5	2.92578	_H2O	_5	0.616699	85.8208	104.234	14.1475	12.2974	99.667	114.141	109.546	244.772	156.367	27.972	77.0125	47.0415	25.5539	16.9952	51.7594	103.614	21.1572	103.793	61.8493	10.8688	66.4574	19.3899	16.5143	101.352	6.67226	10.5721	95.2827	123.52	44.7697	126.86	99.2404	24.1354	110.836	47.5865	25.5539	14.213	41.2239	59.7568	13.8745	91.5963	55.1054	7.70923
46.73_1381.7888n	46.7304	0.398483	1381.79	2.34478	_H2O	_5	0.329088	81.5074	108.388	94.6178	68.5982	181.087	152.026	144.351	361.529	282.93	63.5894	115.918	55.9693	72.889	34.2565	86.5592	160.3	100.189	166.564	67.966	31.4738	72.5843	91.2295	39.1777	105.391	44.6237	58.9741	173.121	164.519	58.994	187.373	179.566	54.8675	166.829	56.6178	72.889	28.6486	68.9404	92.4492	65.7017	146.992	60.5552	22.3242
25.03_1514.7175n	25.0265	0.62945	1514.72	2.3222	_H2O	_5	0.579626	100.04	96.3275	26.9565	14.7021	70.737	35.0904	58.597	175.219	95.6451	6.74945	50.1565	12.0249	37.9732	12.5788	43.241	75.5192	20.0925	57.8939	17.3357	24.4564	20.9883	50.9111	16.2492	93.6642	12.7132	12.6394	67.6253	37.9739	23.9477	90.8127	60.7025	5.8237	72.1851	12.1643	37.9732	10.5196	34.4395	43.5539	13.1763	51.091	15.4455	17.3468
20.29_1835.0315n	20.2894	0.883533	1835.03	1.98844	_004	_5	0.217171	60.1595	9561.6	11277.9	8885.3	13823.9	11645.3	11671.8	13767.1	25604	7824.73	11149.9	14269.2	7493.92	12064.1	9316.27	14502.9	9440.66	14249.8	15058.5	6444.98	2278.54	9572.37	10345.4	9297.24	5318.87	7638.72	13215.8	12602.2	4770.1	7135.25	16249.9	6751.49	16047	14434.6	7493.92	10089.2	7419.98	8364.19	6190.99	12575.3	13416.5	4571.4
22.22_1836.0266n	22.2233	0.552983	1836.03	13.2694	_004	_5	0.0339802	124.463	11.6987	2.7739	9.33688	20.3146	23.8656	58.4858	13.1639	203.802	9.37568	26.1758	48.1939	13.1282	16.9202	28.7451	52.9336	12.0369	22.0518	27.6843	27.1722	0	3.28343	12.9691	11.3752	1.30823	8.02695	19.4209	25.8267	23.9023	6.82259	129.346	8.08972	37.6721	48.7522	13.1282	14.1503	22.8941	30.5282	7.89355	19.4606	24.6657	19.2731
32.37_3190.7204n	32.3712	0.796867	3190.72	1.73313	_004	_5	0.540688	64.7566	2505.14	3692.48	2468.21	2722.2	2015.39	2516.33	3438.06	6574	2448.78	1640.57	2855.43	1580.01	2921.23	2590.16	3197.84	2593.51	3030.83	3158.78	1848.84	2050.15	2097.13	1702.88	2435.88	1741.45	2121.93	2602.45	2181	1028.39	1781.88	4172.28	2112.9	2361.11	2888.51	1580.01	2443.02	2062.94	1844.28	1700.77	2674.69	2814.35	1311.37
15.83_972.5249n	15.8288	1.09812	972.525	1.63849	_H2O	_004	0.505483	72.9896	419.15	877.105	339.847	368.761	368.095	1230.95	1002	832.984	292.025	178.049	303.264	337.043	486.719	492.952	804.114	551.801	483.834	467.114	627.409	270.634	817.612	278.83	407.561	413.661	292.168	352.539	398.342	503.073	519.317	528.665	251.971	256.248	306.777	337.043	407.042	392.613	463.754	361.86	426.98	416.181	445.019
18.69_1807.0000n	18.6886	0.5906	1807	1.52099	_H2O	_004	0.767133	75.9464	90.8806	244.838	128.091	130.581	476.044	639.504	375.461	394.029	59.3851	107.641	222.418	255.081	363.489	169.736	322.976	199.836	249.538	286.223	71.1354	102.593	350.69	312.456	88.3679	115.471	110.12	124.837	515.162	261.356	194.594	250.076	51.2399	154.917	224.994	255.081	303.985	135.187	186.269	131.048	220.215	255.014	50.456
15.36_1779.0080n	15.3578	1.08127	1779.01	1.96863	_004	_02	0.761513	81.6767	217.47	278.332	165.31	336.723	44.5863	14.5718	327.444	711.073	130.786	159.437	308.071	40.4249	290.955	120.44	213.295	150.361	221.233	323.624	152.166	272.74	71.3376	203.69	211.458	131.267	142.118	321.91	48.25	5.95526	169.708	451.292	112.848	229.461	311.64	40.4249	243.325	95.9247	123.013	98.6038	195.237	288.337	107.931
50.11_2362.2982n	50.1094	0.989517	2362.3	1.31375	_02	_5	0.504535	27.0894	5312.98	5769.9	4515.66	5026.67	4134.49	4273.6	4798.05	5902.6	4554.81	3690.57	4642.06	3884.88	6424.5	5733.92	7505.51	5716.31	6832.92	5930.69	3363.99	5089.25	3530.6	4823.84	5166.09	2721.2	3882.12	4805.55	4474.23	1746.56	2486.74	3746.16	3930.08	5311.46	4695.84	3884.88	5372.79	4566.8	4328.63	3748.64	6030.01	5284.02	2386.06
18.21_955.5452n	18.2058	0.8052	955.545	2.51774	_02	_5	0.245906	86.3568	901.747	1903.88	579.288	787.658	640.629	1148.37	1039.41	1147.67	512.648	488.768	694.849	620.605	986.286	1173.5	3676.86	612.412	1083.98	820.372	683.161	276.973	1004.92	641.626	876.815	897.907	498.015	753.01	693.27	469.322	538.708	728.383	442.333	703.434	702.899	620.605	824.828	934.637	2120.54	401.607	956.605	730.92	484.563
50.81_2376.3127n	50.812	0.819917	2376.31	1.3863	_02	_004	0.762639	47.4567	3864.53	4363.87	3170.38	3393.31	2559.27	2903.96	8234.91	3949.28	3662.89	2184.86	3004.78	2596.19	4538.3	6697.72	3914.9	3696.6	4377.29	3602.45	2975.5	4687.22	2796.29	3112.45	3757.69	2058.09	2725.59	3244.04	2769.57	1186.8	4268	2506.46	3160.49	3144.45	3039.59	2596.19	3795.37	5334.42	2257.83	2424.16	3862.94	3209.65	2110.51
53.91_2756.4552n	53.9053	0.631883	2756.46	4.2311	_02	_5	0.07222	77.6439	3110.35	1150.59	1199.87	1644.48	217.059	1161.97	2109.39	1557.64	538.45	296.362	548.001	525.873	1894.18	2137.77	1853.92	622.519	695.211	1632.01	1703.86	80.247	668.337	387.954	3024.35	542.641	1031.53	1572.14	234.895	474.879	1093.26	988.578	464.597	426.523	554.349	525.873	1584.1	1702.64	1069.2	408.235	613.519	1454.06	1208.54
53.09_2757.4393n	53.0893	0.439583	2757.44	3.52468	_02	_5	0.0883148	85.3849	1258.52	624.056	986.763	992.661	164.096	634.408	1456.22	1092.06	502.948	223.583	429.18	394.443	1054.49	1406.15	1100.66	405.739	589.724	949.766	1122.11	67.5283	539.91	234.286	1223.72	294.317	848.324	948.994	177.58	259.273	754.731	693.09	433.964	321.781	434.152	394.443	881.863	1119.93	634.78	266.075	520.428	846.206	795.91
52.83_2757.4399n	52.8318	0.398867	2757.44	4.40294	_02	_5	0.0903044	83.7744	868.116	269.275	483.279	704.404	62.4773	372.695	459.313	575.948	246.457	109.111	183.54	196.712	623.899	973.285	562.912	189.529	279.6	640.17	604.875	4.62195	205.409	191.43	844.114	126.995	415.477	673.417	67.6112	152.315	238.053	365.533	212.653	157.033	185.667	196.712	521.765	775.176	324.646	124.29	246.745	570.368	429.035
42.81_2306.2740n	42.8053	0.566183	2306.27	2.18904	_02	_004	0.188296	55.1612	116.191	299.964	123.143	122.649	349.833	393.067	141.147	173.07	119.016	104.503	172.608	234.077	263.261	374.076	374.579	284.245	186.135	202.3	109.755	141.329	403.002	201.948	112.979	141.469	105.867	117.253	378.579	160.641	73.1535	109.841	102.692	150.4	174.608	234.077	220.165	297.934	216.03	186.402	164.263	180.242	77.8485
48.70_2334.2642n	48.7036	0.404333	2334.26	3.45094	_H2O	_004	0.179585	76.3001	237.02	287.565	57.167	64.8487	347.085	716.226	328.786	84.7679	39.4348	81.0215	132.356	313.854	313.56	176.602	305.528	81.6365	242.786	189.816	41.5528	18.9459	227.616	193.771	230.466	135.621	49.1467	61.996	375.606	292.711	170.403	53.7991	34.026	116.606	133.89	313.854	262.229	140.655	176.206	53.5356	214.258	169.119	29.4733
49.23_2348.2863n	49.226	0.384067	2348.29	4.4383	_02	_004	0.389369	108.033	95.2108	102.733	44.1199	40.1788	486.432	526.068	84.5986	42.9554	9.84269	58.2885	105.111	260.441	360.106	142.221	196.78	56.8097	216.592	178.61	5.44458	0	206.396	213.553	92.5784	48.4511	37.93	38.4113	526.403	214.996	43.8458	27.2622	8.49268	83.8887	106.328	260.441	301.155	113.273	113.488	37.2546	191.141	159.135	3.86182
46.52_2700.4313n	46.5214	0.149783	2700.43	7.89159	_02	_5	0.494363	130.229	5.02341	3.79033	38.9058	36.8888	0	0	36.7843	35.6237	3.90273	2.304	9.61324	3.28791	87.9689	22.6059	12.8325	6.45254	6.80457	20.2591	17.8396	1.32122	0.681811	10.0378	4.88452	1.7876	33.4475	35.2661	0	0	19.0646	22.6091	3.36743	3.31592	9.72461	3.28791	73.5681	18.0045	7.40086	4.23145	6.00499	18.0501	12.6536
44.86_1457.7842n	44.8568	0.661117	1457.78	1.80377	_H2O	_004	0.705235	76.5452	1873.81	2457.39	893.885	860.232	548.985	2852.15	5131.43	1208.7	2215.52	608.486	598.198	1937.26	1495.81	1031.44	3687.33	1911.01	1265.69	782.374	1873.63	2212.88	1768.42	859.989	1822	1158.95	768.476	822.391	594.097	1165.63	2659.52	767.116	1911.64	875.732	605.128	1937.26	1250.94	821.496	2126.58	1253.2	1116.96	697.066	1328.95
30.73_2319.3203n	30.7293	0.884883	2319.32	1.5549	_5	_004	0.209542	40.3258	307.907	403.817	252.937	399.855	160.575	625.596	397.299	323.783	233.023	259.534	247.188	268.732	251.056	203.027	380.055	437.036	389.421	326.932	367.283	391.927	344.982	503.351	299.394	190.449	217.451	382.265	173.77	255.672	205.913	205.493	201.061	373.521	250.051	268.732	209.958	161.702	219.188	286.6	343.662	291.284	260.512
39.81_2241.1844n	39.8055	1.1769	2241.18	4.61271	_5	_004	0.162938	126.285	610.581	669.78	393.672	589.282	35.6262	979.748	932.435	974.762	190.788	69.5816	118.066	127.025	436.222	221.511	645.529	591.918	377.919	502.761	972.673	2953.95	1166.98	560.499	593.699	315.882	338.441	563.359	38.5537	400.409	483.263	618.646	164.62	100.142	119.434	127.025	364.811	176.423	372.294	388.168	333.511	447.941	689.913
30.77_1815.9490n	30.7716	0.715967	1815.95	1.92177	_004	_5	0.404225	76.0177	756.02	1419.48	800.553	990.216	787.208	1210.43	1149.81	3226.61	816.053	1013.3	983.549	820.784	1164.37	906.482	1040.43	1302.55	1384.28	1510.12	705.116	802.807	913.564	640.634	735.118	669.454	688.238	946.657	851.895	494.683	595.925	2047.81	704.124	1458.34	994.943	820.784	973.758	721.971	600.046	854.184	1221.62	1345.46	500.136
23.30_1003.5084n	23.3012	0.840667	1003.51	1.29167	_004	_02	0.997071	108.575	113.698	500.818	128.41	136.456	190.317	227.384	226.79	648.777	130.028	93.9991	115.379	124.494	189.703	206.986	243.86	227.2	220.533	215.058	134.252	345.27	281.816	84.6363	110.554	236.196	110.394	130.453	205.956	92.9285	117.541	411.755	112.193	135.283	116.716	124.494	158.648	164.855	140.64	148.993	194.619	191.608	95.2247
28.92_1026.5722n	28.9221	0.6732	1026.57	1.7909	_1	_5	0.616197	97.8262	20.7112	49.2189	18.087	9.95365	14.1701	52.2581	31.7875	74.4864	33.5206	6.6781	11.628	19.3473	27.3323	25.3134	30.2769	60.3187	25.9902	24.7054	22.6018	13.2914	38.8105	3.85432	20.1386	23.2126	15.5495	9.51579	15.3345	21.3571	16.4749	47.2738	28.9229	9.6111	11.7627	19.3473	22.8579	20.1609	17.4615	39.5558	22.9362	22.0116	16.0314
29.68_1780.0064n	29.6789	0.840933	1780.01	1.53848	_004	_5	0.713914	62.4256	443.016	593.191	405.348	591.882	627.376	591.15	667.792	1543.13	471.658	538.143	651.986	406.784	674.696	590.26	688.079	488.809	801.081	813.086	355.667	563.497	529.931	468.952	430.767	279.761	348.478	565.845	678.928	241.594	346.103	979.366	406.966	774.495	659.539	406.784	564.247	470.115	396.833	320.551	706.949	724.43	252.273
34.11_1836.0440n	34.1051	0.692533	1836.04	1.57613	_004	_H2O	0.551929	63.087	311.832	403.34	367.783	569.935	525.654	405.543	562.684	1263.34	523.54	447.676	599.571	299.338	925.066	447.397	563.969	328.78	1161.95	713.293	417.613	240.175	351.846	790.017	303.211	190.223	316.184	544.864	568.848	165.74	291.628	801.798	451.732	644.294	606.517	299.338	773.63	356.331	325.256	215.607	1025.42	635.518	296.211
24.19_2751.3931n	24.1854	0.631333	2751.39	1.81667	_004	_5	0.625618	64.3125	73.353	121.274	70.29	114.947	84.0868	81.5547	144.426	265.205	69.4786	91.8847	121.296	53.7922	106.575	102.65	129.894	68.7022	120.603	162.152	63.6498	52.3257	99.018	74.8384	71.3249	57.1955	60.4285	109.89	90.9964	33.3302	74.853	168.316	59.949	132.24	122.701	53.7922	89.1284	81.7563	74.9135	45.0535	106.432	144.471	45.1466
28.50_3439.8744n	28.5018	1.09317	3439.87	1.69707	_004	_02	0.173886	46.2143	772.496	818.815	598.28	993.987	554.128	840.61	694.518	1441.39	513.555	826.397	995.555	381.883	582.825	604.817	656.023	473.454	620.06	838.451	305.671	352.958	586.474	923.899	751.138	386.17	514.343	950.262	599.661	343.545	359.955	914.8	443.116	1189.35	1007.09	381.883	487.415	481.708	378.346	310.482	547.199	747.028	216.811
18.56_2030.0455n	18.5623	0.62125	2030.05	1.9093	_004	_02	0.119545	43.6376	356.806	352.439	263.825	503.865	252.156	330.3	412.558	804.229	278.744	432.538	506.518	157.77	274.188	285.756	341.324	240.181	330.55	387.574	165.106	411.542	228.742	412.334	346.941	166.217	226.811	481.7	272.876	134.989	213.821	510.415	240.511	622.508	512.387	157.77	229.303	227.592	196.851	157.506	291.708	345.314	117.109
18.35_2302.1212n	18.3509	0.3855	2302.12	3.41335	_004	_5	0.298705	140.067	38.6746	55.1021	23.4972	73.787	18.7922	13.9745	29.1135	132.47	21.4019	72.6313	107.499	3.22992	25.0612	30.3175	121.434	6.33629	41.6084	89.559	17.3788	3.15816	6.24258	63.9881	37.6053	25.9873	20.2007	70.5411	20.3364	5.71118	15.089	84.0739	18.4664	104.531	108.745	3.22992	20.9586	24.1465	70.034	4.15521	36.7192	79.7937	12.3267
26.79_1436.8022n	26.7909	0.7091	1436.8	1.82229	_004	_5	0.530257	127.782	199.141	90.8746	38.408	198.085	194.363	512.451	428.74	743.466	16.0458	109.082	162.532	50.4277	221.289	186.296	427.736	30.695	216.406	194.474	130.553	0	240.231	184.151	193.635	42.8583	33.0195	189.371	210.334	209.431	222.207	471.851	13.845	156.991	164.415	50.4277	185.063	148.376	246.687	20.1292	190.977	173.269	92.601
19.28_1312.7084n	19.2801	0.50865	1312.71	1.9806	_H2O	_02	0.95446	113.211	140.082	86.2534	34.1092	140.028	116.807	212.562	728.88	408.524	31.582	112.138	110.661	44.0661	86.5715	96.5386	193.683	44.1961	141.759	114.115	181.965	38.2507	314.035	119.058	136.209	40.6789	29.3238	133.868	126.406	86.8708	377.764	259.275	27.2502	161.388	111.943	44.0661	72.3995	76.8886	111.702	28.9829	125.102	101.672	129.067
24.94_1265.6932n	24.9427	0.545567	1265.69	1.83017	_004	_5	0.914262	124.366	118.773	70.9672	14.6428	76.5081	96.9941	226.07	143.001	314.74	25.6189	52.9347	47.1165	26.0521	90.7523	89.3902	150.713	20.325	90.4877	71.4814	70.6299	40.974	93.7965	45.7082	115.489	33.4696	12.5885	73.1425	104.964	92.3916	74.1144	199.754	22.1051	76.1835	47.6624	26.0521	75.8959	71.1952	86.9201	13.3287	79.8548	63.6873	50.0975
20.91_994.5935n	20.9145	0.56655	994.593	3.3293	_5	_02	0.0894321	76.9123	62.681	135.774	64.013	79.2459	41.7965	245.489	305.159	117.442	70.5611	82.1266	63.7757	77.2651	60.1054	42.5232	76.6543	129.295	88.1578	88.0989	49.6521	227.921	286.765	125.909	60.948	64.0337	55.0322	75.7599	45.231	100.328	158.158	74.5364	60.8829	118.196	64.5145	77.2651	50.266	33.8678	44.2085	84.7892	77.7987	78.4929	35.218
19.11_1406.7253n	19.1125	0.592333	1406.73	2.46008	_H2O	_02	0.567282	125.653	35.0814	26.6955	10.6235	39.6992	8.89676	95.8458	180.454	67.4918	3.36947	35.3543	60.3494	1.79565	2.68051	24.096	63.7121	5.48712	26.9554	58.3365	91.767	18.5478	28.8081	46.5745	34.1115	12.5901	9.13304	37.9529	9.62783	39.1708	93.5258	42.8346	2.90732	50.8819	61.0485	1.79565	2.24171	19.1914	36.7445	3.59834	23.788	51.9757	65.09
17.26_1445.7607n	17.2627	0.3485	1445.76	3.15973	_H2O	_5	0.0671439	93.5534	23.3474	24.9045	29.6936	18.9881	15.075	37.3264	33.5491	2.1026	4.81294	31.5403	33.4267	9.08193	7.87881	7.44461	21.3689	7.67012	14.9169	7.06563	5.50361	2.69133	15.8334	6.28081	22.7019	11.7455	25.5277	18.1529	16.3137	15.2548	17.3879	1.33444	4.1528	45.3927	33.8139	9.08193	6.58903	5.92929	12.324	5.02991	13.1641	6.29521	3.90369
12.14_928.5246n	12.139	0.926567	928.525	2.82692	_5	_02	0.248405	106.381	112.672	465.201	224.544	237.829	128.764	71.0191	75.4852	110.348	170.275	100.751	45.8337	188.887	48.2629	39.3546	78.6751	440.905	145.568	79.2264	28.396	265.333	275.241	212.475	109.557	219.398	193.041	227.367	139.344	29.0245	39.1225	70.0336	146.92	145	46.3647	188.887	40.3621	31.3441	45.374	289.137	128.463	70.5878	20.1412
14.36_909.5041n	14.3628	0.661233	909.504	1.91785	_H2O	_5	0.255405	99.2384	77.6897	186.79	119.244	128.278	76.9588	63.3907	41.2319	72.5871	97.5603	61.0615	42.7701	88.3062	59.4177	21.2311	46.9815	117.464	71.0179	43.4713	17.9592	0	52.4598	102.531	75.5417	88.094	102.514	122.635	83.2826	25.9069	21.3697	46.0684	84.179	87.8797	43.2656	88.3062	49.6909	16.9096	27.0955	77.0304	62.6728	38.7313	12.7384
51.28_1342.7492n	51.2807	0.35885	1342.75	4.67099	_H2O	_5	0.45358	129.234	217.749	265.409	334.822	219.929	61.4348	11.0911	34.668	32.9938	350.82	106.853	0	159.102	42.468	42.9332	43.8789	111.566	116.325	19.6358	56.4077	54.0125	0	51.0526	211.728	125.172	287.848	210.254	66.483	4.53279	17.9677	20.94	302.702	153.782	0	159.102	35.5159	34.1943	25.3061	73.1629	102.656	17.4948	40.0097
23.09_1667.8314n	23.0918	0.713283	1667.83	1.82029	_H2O	_02	0.307678	75.3581	217.068	517.071	291.509	292.09	117.636	178.267	286.375	107.425	240.027	145.527	115.935	180.821	90.1083	104.579	220.948	410.852	191.87	116.492	74.8824	356.464	248.673	127.29	211.066	243.861	250.611	279.241	127.302	72.855	148.423	68.1785	207.105	209.442	117.278	180.821	75.3573	83.292	127.427	269.429	169.324	103.79	53.1138
28.63_1739.8216n	28.6277	0.7145	1739.82	1.94729	_H2O	_5	0.251505	81.3246	163.911	290.045	141.937	188.518	95.6789	343.379	395.46	374.588	151.952	130.668	140.217	108.675	125.847	150	290.548	64.9003	195.204	144.256	97.4651	7.84738	184.31	164.147	159.379	136.791	122.023	180.225	103.541	140.334	204.959	237.737	131.111	188.057	141.841	108.675	105.246	119.468	167.567	42.5603	172.266	128.527	69.1316
40.67_3064.4584n	40.67	0.5981	3064.46	4.52138	_5	_02	0.328817	105.662	463.469	579.908	407.535	539.01	49.472	224.626	277.011	224.223	363.14	99.9873	132.627	187.504	154.412	104.238	165.904	567.88	226.608	155.348	110.135	1527.18	379.146	169.184	450.655	273.497	350.359	515.3	53.5372	91.8012	143.57	142.306	313.332	143.902	134.163	187.504	129.134	83.0207	95.6811	372.404	199.98	138.409	78.1184
17.54_1586.7859n	17.5442	0.747017	1586.79	1.45269	_H2O	_1	0.604349	113.04	189.497	200.854	173.993	151.032	341.763	547.624	560.168	387.367	146.174	193.894	215.251	88.2741	276.995	303.389	328.797	183.575	143.14	101.692	423.19	4.31904	635.399	213.431	184.257	94.727	149.583	144.388	369.846	223.806	290.324	245.848	126.125	279.052	217.745	88.2741	231.65	241.635	189.626	120.385	126.32	90.6034	300.167
31.95_1211.5835n	31.95	0.589533	1211.58	2.08145	_H2O	_1	0.315516	117.852	61.7802	139.935	31.4894	13.8032	29.1598	73.469	190.023	17.3578	47.351	40.3219	61.1009	41.5338	104.674	62.5817	88.6235	29.0499	77.5936	14.4142	27.0974	0.880126	92.8101	26.9238	60.0721	65.9963	27.0715	13.196	31.5559	30.0257	98.4851	11.0163	40.8564	58.0312	61.8087	41.5338	87.5386	49.8434	51.1115	19.0503	68.4758	12.8425	19.2201
21.99_2158.0785n	21.9928	0.589983	2158.08	5.82702	_004	_1	0.582395	137.487	23.3672	1.18027	4.51552	15.4176	15.4575	10.8849	42.3396	1.18038	2.50517	38.6915	54.8005	3.69274	23.321	9.93645	19.4301	0.0161137	10.2372	2.37239	4.05142	0	48.4658	8.1567	22.7212	0.556641	3.882	14.7394	16.7277	4.44849	21.9438	0.749146	2.16156	55.6848	55.4354	3.69274	19.5033	7.91392	11.2058	0.010567	9.03422	2.11371	2.87366
30.73_2167.0012n	30.7293	0.715733	2167	1.96882	_5	_02	0.49206	62.6427	229.871	438.616	278.784	324.767	89.5813	823.784	394.668	669.66	253.323	329.766	311.323	278.489	70.6058	226.271	411.809	708.609	274.233	412.114	209.753	715.226	393.837	348.615	223.515	206.86	239.672	310.481	96.9424	336.669	204.549	425.009	218.578	474.598	314.929	278.489	59.0474	180.214	237.501	464.691	242.009	367.178	148.777
23.64_1663.7560n	23.6383	0.715333	1663.76	1.77919	_5	_02	0.452005	81.4304	145.866	145.554	128.682	166.123	58.7532	362.397	228.371	328.544	121.973	155.072	92.1537	99.3055	35.7587	188.563	353.36	268.804	178.38	249.409	149.135	447.663	263.613	192.091	141.833	68.6462	110.628	158.815	63.5811	148.106	118.36	208.515	105.244	223.18	93.2213	99.3055	29.9049	150.181	203.792	176.276	157.419	222.214	105.781
38.95_1866.8938n	38.9453	0.470383	1866.89	2.25876	_5	_H2O	0.560021	97.9069	101.707	118.024	79.7191	111.154	46.8328	87.9856	157.143	265.316	134.336	127.946	77.9848	97.4888	22.8277	88.9984	251.112	215.305	136.58	185.657	65.8845	481.698	76.8546	121.561	98.8952	55.6627	68.5347	106.265	50.6812	35.9584	81.4441	168.386	115.911	184.14	78.8883	97.4888	19.0908	70.8831	144.823	141.193	120.531	165.414	46.7316
19.02_1865.8810n	19.0238	0.549333	1865.88	1.82739	_004	_5	0.487162	79.3617	184.718	207.02	80.1238	236.959	82.1505	238.074	334.46	385.822	46.7996	175.612	184.034	84.8327	156.365	157.826	230.661	62.4731	196.279	305.051	133.415	9.86115	146.764	168.539	179.611	97.635	68.8827	226.535	88.9009	97.2975	173.344	244.867	40.3806	252.74	186.166	84.8327	130.767	125.701	133.028	40.9686	173.215	271.789	94.6306
20.96_2071.0006n	20.9561	0.483167	2071	1.55851	_H2O	_1	0.998218	108.042	85.5688	3.85297	0	99.9145	21.3561	187.622	280.683	176.309	0	59.9467	114.537	1.99084	76.3431	66.1397	110.648	1.12581	112.874	102.721	32.2324	0	78.7548	156.528	83.2029	1.81714	0	95.5193	23.111	76.6782	145.472	111.897	0	86.2752	115.864	1.99084	63.8455	52.6772	63.8136	0.738281	99.611	91.5208	22.8623
15.27_1451.6798n	15.2706	0.526383	1451.68	7.11375	_004	_5	0.578779	136.841	61.9295	0.726282	2.49528	64.8186	24.951	59.6942	93.2728	109.209	0	44.3282	46.4657	8.58931	40.6808	36.2468	64.3991	0	56.3184	48.2861	15.6015	0	3.09617	17.99	60.2173	0.342529	2.1452	61.9673	27.0012	24.3961	48.3415	69.3107	0	63.7971	47.004	8.58931	34.0213	28.8689	37.1407	0	49.7006	43.0211	11.0661
41.54_1415.7109n	41.5386	0.69385	1415.71	1.74489	_5	_004	0.610472	76.8356	232.733	531.658	251.73	119.785	121.72	916.187	411.763	506.949	252.048	89.2833	211.777	208.667	349.687	730.222	453.618	686.16	283.239	183.648	511.214	685.599	376.044	325.622	226.298	250.741	216.413	114.516	131.722	374.432	213.409	321.742	217.478	128.496	214.23	208.667	292.442	581.588	261.614	449.969	249.956	163.624	362.602
24.77_1170.4853n	24.775	0.6727	1170.49	1.76221	_1	_004	0.291439	59.7777	38.3766	63.8103	22.1101	17.7709	12.9335	38.3822	51.003	30.6112	31.8056	8.57699	11.4045	33.6015	19.5877	37.8995	51.9126	41.7315	40.2221	29.3513	33.8984	35.2831	36.0126	23.0467	37.3155	30.0942	19.0081	16.9892	13.9962	15.6863	26.4339	19.4278	27.4432	12.344	11.5366	33.6015	16.3812	30.1852	29.9394	27.3667	35.4958	26.1509	24.044
38.69_2222.1792n	38.6868	0.508417	2222.18	1.16752	_H2O	_1	0.998875	50.7287	361.067	449.399	253.867	389.927	90.6725	122.792	488.227	351.446	262.972	171.084	362.195	285.29	112.757	281.888	423.734	374.06	211.189	181.368	288.591	245.187	207.342	348.9	351.084	211.946	218.25	372.774	98.1233	50.1833	253.039	223.05	226.903	246.224	366.391	285.29	94.2983	224.511	244.379	245.301	186.373	161.592	204.696
42.63_1686.8446n	42.6304	0.519917	1686.84	3.84153	_5	_004	0.537673	111.829	316.175	648.527	192.77	239.883	147.414	304.979	506.301	134.627	280.583	157.952	106.439	306.058	29.9512	174.59	472.615	441.582	319.164	175.694	58.1981	1480.73	374.551	102.75	307.434	305.859	165.725	229.331	159.527	124.64	262.406	85.4429	242.099	227.325	107.672	306.058	25.0481	139.053	272.57	289.581	281.66	156.537	41.2797
41.54_1691.8438n	41.5386	0.609333	1691.84	3.83401	_5	_004	0.352819	98.6711	250.342	488.023	278.452	321.296	118.892	1110.73	653.001	402.121	238.933	167.817	306.843	169.318	89.4092	445.358	531.866	702.564	248.409	244.266	162.93	2258.91	703.309	246.024	243.421	230.162	239.386	307.163	128.662	453.94	338.438	255.211	206.161	241.522	310.398	169.318	74.7727	354.707	306.741	460.727	219.219	217.632	115.565
38.55_1398.7663n	38.5491	0.47075	1398.77	3.49893	_5	_004	0.311839	113.53	124.568	224.913	73.6634	107.306	62.4258	293.904	417.255	102.065	72.6309	25.9156	25.9221	58.7174	3.47038	57.5261	233.915	105.437	70.0267	58.4811	37.2766	293.188	286.139	15.1431	121.124	106.073	63.3286	102.586	67.5555	120.114	216.255	64.7771	62.6689	37.2977	26.2224	58.7174	2.90227	45.8169	134.905	69.1437	61.7981	52.1045	26.4401
32.66_2397.3634n	32.6641	0.6017	2397.36	1.59682	_5	_02	0.722374	55.1952	330.905	154.317	177.007	436.843	170.008	654.779	439.929	197.22	141.412	300.006	358.947	245.734	313.947	189.51	241.198	238.357	335.996	267.609	276.821	190.108	422.31	573.684	321.756	72.779	152.174	417.626	183.978	267.598	228.007	125.168	122.016	431.768	363.105	245.734	262.553	150.936	139.105	156.31	296.515	238.429	196.348
29.89_1588.8413n	29.8886	0.588933	1588.84	1.51671	_5	_02	0.645155	49.249	151.135	148.777	85.815	130.887	97.0664	193.966	199.397	53.1859	110.002	175.574	145.377	123.946	128.335	104.755	125.278	134.379	196.625	141.482	115.303	83.4936	259.103	206.053	146.956	70.1661	73.7754	125.13	105.043	79.271	103.344	33.7551	94.9141	252.686	147.061	123.946	107.326	83.4328	72.251	88.123	173.52	126.056	81.7837
62.97_2147.2673n	62.9689	0.29655	2147.27	32.292	_02	_004	0.0492471	145.717	447.821	7.17377	37.7873	171.748	18.1128	29.565	134.101	13.2741	0	0	3.91702	17.3128	323.152	102.127	112.541	0	6.42599	96.1671	211.416	0	30.2594	30.6824	435.44	3.3833	32.4858	164.193	19.6012	12.0828	69.5017	8.42456	0	0	3.9624	17.3128	270.251	81.3397	64.9056	0	5.6709	85.6813	149.956
27.50_1210.7037n	27.4974	0.62415	1210.7	1.30343	_1	_H2O	0.710232	51.0386	107.34	46.9587	30.6359	101.155	92.2519	141.476	129.788	116.352	35.2458	84.3042	151.652	81.4795	131.953	93.0381	164.15	120.211	160.649	75.6994	127.276	90.2372	111.615	89.3378	104.373	22.1467	26.3378	96.7051	99.8325	57.8191	67.2667	73.8443	30.4115	121.33	153.409	81.4795	110.352	74.1005	94.6696	78.8322	141.772	67.4453	90.2762
17.66_1141.6099n	17.6613	0.788133	1141.61	2.06088	_5	_H2O	0.666187	91.9621	63.2058	158.092	151.768	65.8483	63.3734	84.7896	140.55	187.196	108.774	58.6226	121.795	67.7844	120.728	151.997	165.738	251.636	122.051	67.0725	147.454	440.335	122.735	79.5973	61.4583	74.5596	130.475	62.9517	68.5809	34.6523	72.8444	118.806	93.8546	84.3695	123.206	67.7844	100.964	121.059	95.5852	165.017	107.71	59.7591	104.589
15.09_922.4886n	15.092	0.404317	922.489	1.43575	_1	_02	0.945622	78.1703	44.0639	33.4985	21.1484	42.1314	37.9618	58.935	93.6279	60.0657	10.8906	49.3443	80.6706	28.6643	25.1243	49.2993	59.0222	24.3397	71.1952	48.2032	89.0119	9.21883	87.2509	53.7656	42.8456	15.7986	18.1813	40.2781	41.0812	24.0859	48.5255	38.1215	9.39687	71.0162	81.6052	28.6643	21.0114	39.2646	34.0396	15.9615	62.8294	42.9472	63.1358
46.38_1395.7934n	46.3833	0.45815	1395.79	1.98993	_5	_004	0.4491	74.2153	328.592	288.675	372.953	176.904	83.8087	261.412	306.542	434.058	277.702	94.8091	87.0127	239.704	47.5776	349.004	375.847	432.632	288.543	219.597	386.208	744.967	300.455	288.2	319.507	136.145	320.629	169.122	90.6954	106.835	158.875	275.481	239.613	136.449	88.0208	239.704	39.789	277.966	216.761	283.711	254.638	195.652	273.936
23.26_1394.7483n	23.2595	0.672117	1394.75	1.4984	_H2O	_004	0.317308	39.2311	102.119	94.0609	73.0867	116.243	65.9616	93.9665	159.489	51.3425	64.4824	77.4437	75.5609	72.7995	56.1373	69.8863	113.683	95.9819	109.342	80.7961	71.4584	48.3477	98.2809	113.249	99.2956	44.361	62.8329	111.13	71.3818	38.4027	82.6599	32.5852	55.6381	111.457	76.4363	72.7995	46.9474	55.6612	65.5642	62.943	96.4938	71.9864	50.6852
31.07_1484.7337n	31.0671	0.80065	1484.73	2.36057	_5	_004	0.108658	51.6969	103.874	96.1145	60.4162	52.0125	38.0519	98.8427	98.6439	47.9815	73.1966	33.3285	36.2734	58.2884	50.2349	62.3278	79.983	96.6278	65.9254	40.2271	70.0002	98.5719	176.519	62.6703	101.002	45.3296	51.94	49.7245	41.1787	40.3956	51.1252	30.4521	63.157	47.9662	36.6936	58.2884	42.0113	49.6412	46.1283	63.3665	58.1788	35.8409	49.6509
28.71_1640.8238n	28.7114	1.0095	1640.82	2.16523	_5	_004	0.320139	74.5282	57.3321	197.91	41.0974	52.3275	20.9524	76.5228	122.941	23.6544	58.7541	40.2432	59.9506	52.5719	50.507	31.9642	75.4571	75.8606	55.922	51.2377	67.9199	72.3845	117.361	106.786	55.747	93.3384	35.3316	50.0256	22.6741	31.2737	63.7182	15.0126	50.6954	57.918	60.6451	52.5719	42.2389	25.458	43.5181	49.7478	49.3508	45.6509	48.1753
29.55_1512.8417n	29.5528	0.58765	1512.84	2.22076	_5	_02	0.248929	81.0741	116.811	235.405	184.987	152.835	191.788	84.3155	113.037	77.5011	228.724	195.845	118.677	139.111	105.374	60.7684	66.3916	195.068	87.9217	62.2063	57.5258	396.981	137.914	84.1059	113.581	111.022	159.034	146.112	207.548	34.4585	58.5848	49.1871	197.352	281.86	120.052	139.111	88.1238	48.3992	38.2898	127.922	77.5904	55.4235	40.8028
23.26_1456.8167n	23.2595	0.461683	1456.82	1.80227	_H2O	_1	0.380215	54.4414	45.5212	68.0415	57.0794	56.8056	67.5705	18.765	82.8847	22.2241	44.0031	61.6268	49.822	41.1941	46.2804	28.3044	35.3665	51.2203	35.5162	17.2768	21.7548	63.8381	44.2734	18.1635	44.2627	32.0898	49.0714	54.3067	73.1229	7.66896	42.9575	14.1049	37.9677	88.6932	50.3992	41.1941	38.7041	22.5431	20.3968	33.5892	31.3428	15.393	15.4306
36.79_1312.7503n	36.7902	0.423267	1312.75	2.89523	_H2O	_1	0.266073	122.185	16.5366	79.3433	56.637	11.1989	41.7688	21.0673	39.2834	5.64899	56.1447	16.4368	12.0552	25.9437	16.8072	18.3714	8.55215	37.0916	6.1297	3.46387	5.78244	43.9537	33.8625	3.02137	16.0794	37.4199	48.691	10.7063	45.2011	8.60991	20.3598	3.58521	48.4439	23.6558	12.1949	25.9437	14.0558	14.632	4.93225	24.3239	5.40942	3.08618	4.10146
33.75_1371.8211n	33.7494	0.67495	1371.82	4.13835	_5	_1	0.0897728	127.509	27.2156	96.4344	98.2907	33.8865	42.42	28.2202	73.4469	17.3477	50.7362	77.946	32.3753	45.0659	31.3575	13.1471	16.4563	40.477	13.152	9.50155	3.59343	170.538	22.7653	13.7918	26.4632	45.4804	84.5008	32.3958	45.9057	11.5332	38.0661	11.01	43.7772	112.18	32.7504	45.0659	26.2242	10.4711	9.49077	26.544	11.6065	8.46552	2.54881
11.13_1217.5981n	11.1318	0.51105	1217.6	2.12757	_H2O	_1	0.586665	102.344	121.874	136.698	70.0318	68.802	103.137	305.091	373.355	181.486	194.267	89.5757	38.9684	152.123	8.87323	42.3841	211.041	120.393	70.0916	88.1802	37.9903	246.391	32.5034	61.327	118.504	64.4694	60.2066	65.7754	111.612	124.686	193.503	115.183	167.621	128.917	39.4198	152.123	7.42065	33.757	121.713	78.9513	61.8554	78.5653	26.9464
41.61_1782.8633n	41.609	0.548817	1782.86	2.78176	_5	_004	0.291114	83.3475	208.687	665.613	351.536	236.472	134.755	584.697	311.094	575.473	224.102	130.519	209.087	228.193	105.37	360.807	535.363	464.001	325.192	270.788	246.999	1553.45	449.296	373.955	202.918	313.917	302.217	226.069	145.828	238.957	161.234	365.232	193.364	187.843	211.509	228.193	88.1204	287.366	308.758	304.282	286.98	241.262	175.195
33.71_1061.5659n	33.7074	0.717117	1061.57	3.99785	_5	_02	0.43552	122.69	48.0976	212.751	127.258	43.6058	13.3746	244.382	172.33	54.9673	92.816	17.9455	13.2137	58.9184	6.83817	27.3014	54.6542	139.453	34.4485	32.5113	19.5536	353.988	73.9782	14.9326	46.7678	100.338	109.404	41.6876	14.4736	99.8752	89.3153	34.8857	80.0854	25.8271	13.3668	58.9184	5.71874	21.7443	31.5205	91.4503	30.4006	28.9664	13.8693
36.87_1774.9869n	36.875	0.421883	1774.99	1.57661	_004	_5	0.544195	45.3401	163.981	84.1786	83.6948	224.079	78.0925	153.875	206.576	227.639	86.9876	170.638	185.015	99.2214	102.64	146.755	193.427	133.462	170.333	207.335	129.447	60.5539	101.696	156.605	159.447	39.7003	71.9526	214.222	84.5095	62.8866	107.064	144.474	75.0564	245.582	187.159	99.2214	85.8372	116.884	111.555	87.5215	150.318	184.728	91.8163
29.43_1654.8734n	29.4273	0.75685	1654.87	1.49559	_02	_5	0.796502	71.2463	110.452	78.5476	53.3893	95.2776	49.5459	183.825	211.391	225.88	50.4655	74.95	114.699	89.3427	110.949	130.811	217.134	42.7315	145.277	108.739	101.895	30.4704	160.392	84.0639	107.398	37.0446	45.8989	91.0864	53.6172	75.1267	109.56	143.358	43.5436	107.868	116.028	89.3427	92.7863	104.185	125.227	28.0225	128.206	96.8826	72.2735
40.86_1712.9396n	40.8646	0.46595	1712.94	2.46562	_02	_5	0.146489	109.694	128.67	35.8098	113.114	234.504	33.998	234.901	293.134	334.987	132.318	69.4795	168.272	226.458	214.7	265.031	138.452	88.8143	281.519	236.306	232.944	0.0501911	70.7233	186.153	125.112	16.8886	97.2445	224.188	36.7917	96.0006	151.926	212.604	114.17	99.9947	170.221	226.458	179.553	211.085	79.8489	58.2426	248.439	210.54	165.226
12.65_1006.4849n	12.6477	0.452133	1006.48	2.51481	_H2O	_1	0.16216	89.7017	88.6517	472.959	142.75	142.424	114.285	293.275	283.268	149.573	82.418	81.5788	68.6664	64.7095	31.6367	90.2009	253.749	114.556	99.5848	89.9581	45.2855	131.384	361.278	69.3423	86.2007	223.057	122.723	136.159	123.676	119.857	146.812	94.9286	71.1136	117.408	69.4619	64.7095	26.4577	71.8409	146.344	75.1238	87.8829	80.1493	32.1208
40.78_1655.8674n	40.7818	0.646117	1655.87	3.8797	_5	_004	0.271612	102.166	312.13	535.097	413.599	386.443	75.2808	1139.12	543.298	631.07	463.626	75.4407	177.374	354.58	195.101	421.512	505.1	615.515	549.314	402.905	382.484	2843.19	653.211	424.55	303.5	252.363	355.572	369.443	81.4668	465.541	281.581	400.517	400.035	108.574	179.429	354.58	163.162	335.715	291.304	403.642	484.767	358.973	271.295
31.99_3355.5750n	31.9921	0.8835	3355.57	3.62345	_5	_02	0.662276	132.965	216.369	881.001	661.816	275.722	87.1832	283.424	609.025	319.999	398.914	148.739	92.4597	267.293	44.9687	107.678	358.357	866.485	286.38	178.454	54.9786	1784.81	231.081	99.1961	210.387	415.498	568.966	263.593	94.3473	115.831	315.646	203.092	344.199	214.065	93.5309	267.293	37.6072	85.7604	206.674	568.223	252.729	158.996	38.9961
22.46_1382.6589n	22.4628	0.561383	1382.66	2.98527	_5	_004	0.0379764	47.118	105.146	162.763	105.343	90.2553	39.2849	136.13	221.228	43.7363	76.105	28.9464	64.8143	99.8225	66.9901	62.1209	134.51	191.284	112.255	65.3049	112.952	211.028	149.01	118.206	102.239	76.7626	90.5636	86.285	42.5131	55.6342	114.658	27.7579	65.6665	41.6595	65.5652	99.8225	56.0236	49.4764	77.5754	125.44	99.0642	58.1842	80.1166
17.26_1456.7414n	17.2627	0.3906	1456.74	4.79409	_5	_02	0.479104	143.847	45.0786	65.8384	81.0285	54.0834	14.9041	57.1247	55.5277	15.4445	34.3988	31.8034	37.0981	30.5816	33.7059	15.3408	25.7293	82.1969	48.4997	30.9568	38.7644	335.845	28.7751	14.2007	43.8322	31.0507	69.6604	51.7043	16.1288	23.346	28.7789	9.80203	29.6807	45.7713	37.5279	30.5816	28.1882	12.2183	14.8388	53.9031	42.8007	27.5813	27.4954
27.71_1345.6001n	27.7053	0.49975	1345.6	3.42775	_1	_004	0.353199	145.097	21.907	22.6779	4.59413	2.39414	0	39.5009	32.3802	3.16262	17.1269	0	1.47884	11.0892	6.31919	25.1773	28.7882	29.995	12.1732	3.83078	28.6177	7.31467	23.4623	3.15442	21.3013	10.6953	3.94958	2.28882	0	16.1434	16.782	2.0072	14.7778	0	1.49597	11.0892	5.28472	20.0525	16.6029	19.6701	10.7428	3.41308	20.2984
23.09_1146.6123n	23.0918	0.503483	1146.61	2.08239	_H2O	_02	0.450092	122.234	38.2503	90.8988	83.046	69.5916	26.0841	10.2406	38.5305	40.7485	63.6937	30.3401	7.70793	60.5809	5.73377	9.53576	22.0158	89.7618	25.5783	14.0858	0.213665	55.5155	33.4863	28.6204	37.1927	42.8697	71.3949	66.5303	28.2275	4.18518	19.9696	25.8616	54.9575	43.6655	7.79723	60.5809	4.79514	7.59479	12.6971	58.864	22.5727	12.55	0.151552
27.08_1325.7459n	27.082	0.374267	1325.75	14.133	_H2O	_5	0.573235	173.205	16.3921	30.8106	34.8656	35.5045	10.6542	0	0	5.18787	22.8933	0	0	26.0391	7.66106	0	0	31.2655	6.13845	1.29012	0	3.88837	0	0	15.9389	14.5309	29.9741	33.9426	11.5297	0	0	3.29255	19.7533	0	0	26.0391	6.40692	0	0	20.5033	5.41714	1.14944	0
19.07_1420.6963n	19.0708	0.38155	1420.7	3.91181	_H2O	_02	0.139988	116.215	13.6139	84.5841	18.1581	18.1235	7.1446	36.2626	48.8926	12.9769	10.2662	10.0164	4.97149	21.4811	1.26289	0.989111	9.39435	0.726525	13.9968	5.4438	13.1773	19.5944	65.7674	2.16407	13.2375	39.8916	15.6105	17.3263	7.73169	14.82	25.3401	8.23599	8.85812	14.4155	5.02908	21.4811	1.05615	0.787781	5.41797	0.47644	12.3521	4.85022	9.34659
23.81_1593.8273n	23.8065	0.673933	1593.83	1.74461	_5	_02	0.664831	55.4977	71.8154	34.3376	61.8015	102.288	152.282	140.933	211.785	211.282	37.7535	129.748	139.553	47.3162	128.903	79.2422	119.49	92.1864	113.509	108.8	90.0502	146.502	230.149	113.956	69.8299	16.1943	53.1309	97.7884	164.795	57.5973	109.764	134.093	32.5753	186.733	141.169	47.3162	107.801	63.1127	68.9131	60.454	100.171	96.9364	63.8722
31.36_1178.7377n	31.3625	0.41965	1178.74	1.98604	_02	_004	0.455151	65.0467	35.5147	35.0203	22.8021	26.7176	28.6665	0	57.3981	27.359	19.0001	23.1216	46.1175	39.8047	80.8131	52.5237	56.4408	28.7574	39.1727	21.3343	60.9914	29.4452	90.1192	35.0622	34.5328	16.5163	19.603	25.5423	31.0221	0	29.7483	17.3638	16.3941	33.2765	46.6518	39.8047	67.5838	41.8327	32.5509	18.8585	34.5697	19.0081	43.261
26.71_1736.9913n	26.7074	0.625767	1736.99	1.27629	_004	_1	0.644308	108.354	33.3764	11.9694	12.1445	40.2802	41.576	39.0732	57.5393	54.6789	6.29284	45.4115	55.2366	19.7112	54.855	31.2143	55.452	10.6884	42.9449	39.1673	33.8314	0	74.7473	29.4935	32.4536	5.64501	10.4407	38.5083	44.9924	15.9686	29.8215	34.7027	5.42972	65.3562	55.8765	19.7112	45.875	24.8607	31.9806	7.00925	37.8986	34.8966	23.9965
15.95_1144.5730n	15.9538	0.67	1144.57	1.70107	_H2O	_004	0.870679	82.3058	93.8122	52.0058	35.6502	52.0207	120.93	193.149	320.588	74.8747	43.1151	63.8889	109.755	89.5954	95.2657	59.7733	168.11	78.2416	66.6166	52.1658	161.636	78.5018	136.081	28.3215	91.2184	24.527	30.6485	49.7324	130.868	78.9374	166.154	47.5202	37.2015	91.9488	111.027	89.5954	79.6704	47.6066	96.9537	51.3093	58.7887	46.4778	114.648
20.58_940.5701n	20.5841	0.525017	940.57	1.83901	_02	_1	0.89702	105	24.43	4.60216	0.637612	9.0237	4.4322	51.1307	47.0855	24.8997	1.91764	8.21326	22.8342	4.65183	29.4704	18.155	31.6282	2.4373	11.5835	13.7249	17.8797	0	27.1584	15.3645	23.7546	2.17047	0.548157	8.62675	4.7964	20.8964	24.4035	15.8029	1.65462	11.8205	23.0987	4.65183	24.646	14.4596	18.2408	1.59833	10.2224	12.2284	12.682
35.01_2288.1880n	35.0086	0.465833	2288.19	2.1117	_02	_5	0.42868	103.008	252.091	34.6225	44.2554	51.3879	58.8242	113.565	410.282	175.261	13.8285	205.52	106.156	107.176	317.108	162.707	263.368	34.2454	175.249	80.4915	188.742	0	146.594	155.422	245.121	16.3287	38.0465	49.1274	63.6579	46.4123	212.641	111.232	11.9318	295.784	107.386	107.176	265.197	129.588	151.891	22.4574	154.656	71.7149	133.874
28.46_1375.8522n	28.4596	0.629883	1375.85	1.90157	_H2O	_5	0.140622	88.7504	55.2344	65.0398	38.9384	44.4441	28.8809	39.8768	62.7704	50.7945	30.4714	36.314	42.6629	40.7676	32.4826	38.0743	66.2428	33.4404	40.0311	22.5941	33.6732	0.0888941	42.9457	32.5086	53.7073	30.6741	33.4754	42.4891	31.2541	16.2971	32.5327	32.2374	26.292	52.2631	43.1572	40.7676	27.1651	30.3244	38.204	21.9295	35.3272	20.1305	23.8843
27.87_1420.8495n	27.8732	0.70995	1420.85	4.62007	_5	_02	0.369015	115.825	27.6675	65.5531	29.7268	24.9466	6.26661	12.8536	25.8697	37.62	33.7224	22.3605	11.7172	30.0955	9.46726	7.73203	15.2179	49.513	28.0641	23.5086	12.4961	168.268	15.6604	32.6807	26.9026	30.9162	25.5562	23.8492	6.78156	5.25307	13.4078	23.876	29.097	32.1811	11.8529	30.0955	7.91744	6.1582	8.77654	32.4696	24.7664	20.9453	8.86344
25.96_2625.3436n	25.9568	0.38205	2625.34	1.95024	_004	_02	0.975745	97.9433	67.7139	12.7031	26.5092	43.5979	3.06066	17.3394	15.17	81.3345	13.1315	3.41729	46.514	13.0042	26.1261	10.8403	24.0701	74.0127	41.4527	18.5125	5.57998	42.9713	8.06131	57.2631	65.8417	5.99103	22.79	41.68	3.31216	7.08634	7.86231	51.6201	11.3304	4.91815	47.0528	13.0042	21.8492	8.6338	13.8819	48.536	36.5818	16.4939	3.95786
32.46_1935.9804n	32.4554	0.46135	1935.98	14.7103	_5	_H2O	0.000283505	96.6879	22.0789	21.2291	35.2238	15.1878	3.41431	10.1627	52.8624	1.30175	11.2683	28.3971	53.423	29.6472	29.469	28.7174	51.7175	140.256	135.244	107.489	137.838	321.523	467.06	221.128	21.4684	10.0121	30.282	14.5197	3.69487	4.15337	27.3975	0.826172	9.72276	40.8691	54.0419	29.6472	24.6448	22.8721	29.8268	91.9771	119.352	95.7685	97.768
21.37_1891.8021n	21.3657	0.3336	1891.8	Infinity	_5	_H2O	0.0555944	173.205	0	0	0	0	0	0	0	0	0	2.55541	5.6362	0	0	0	0	0	5.94078	10.3284	17.2489	0	0	48.3229	0	0	0	0	0	0	0	0	0	3.67773	5.7015	0	0	0	0	0	5.24271	9.20218	12.2346
15.01_1123.5240n	15.0087	0.619167	1123.52	2.39133	_H2O	_1	0.786261	149.979	30.5851	316.785	60.9556	14.0751	16.252	14.1815	57.6078	33.5702	76.3085	50.5679	15.8764	71.6625	9.55498	36.117	15.2317	71.2503	21.3904	11.6137	17.72	39.5981	82.4875	0.627682	29.7395	149.402	52.4037	13.4559	17.5874	5.79578	29.857	21.3058	65.8421	72.7772	16.0603	71.6625	7.9908	28.7655	8.78452	46.7245	18.8769	10.3474	12.5687
25.19_963.5510n	25.1943	0.5452	963.551	2.19626	_004	_1	0.556372	124.444	6.98102	5.57902	9.24321	8.14669	10.5223	2.10905	17.0743	3.92437	2.59684	26.0279	3.80226	11.3436	6.0064	6.14368	2.22731	0.721592	10.319	3.74741	1.76345	0	6.97107	10.7642	6.78801	2.63118	7.94641	7.78832	11.3869	0.861938	8.8493	2.49065	2.24066	37.4593	3.84631	11.3436	5.02313	4.89316	1.28455	0.473206	9.10648	3.33881	1.25081
27.12_1597.8377n	27.1237	0.249633	1597.84	Infinity	_004	_1	0.398516	227.488	0	106.169	11.4461	0	0	3.63364	0	0	98.8738	0	0	0	0	34.6277	0	0	0	0	0	4.86193	39.941	5.57207	0	50.0715	9.84021	0	0	1.48502	0	0	85.3123	0	0	0	0	27.5794	0	0	0	0	0
51.18_2784.4483n	51.1798	0.68145	2784.45	3.84876	_02	_5	0.0137267	48.8873	940.062	704.505	652.425	803.477	212.958	389.326	1070.12	942.487	491.109	360.408	400.489	376.727	776.224	1209.77	803.947	502.053	662.594	642.758	676.196	206.404	111.426	299.252	914.071	332.259	560.892	768.133	230.457	159.112	554.622	598.162	423.749	518.699	405.129	376.727	649.154	963.524	463.658	329.236	584.735	572.673	479.623
51.63_2388.3086n	51.6296	0.429267	2388.31	3.15326	_02	_5	0.0202836	160.005	422.318	169.854	201.306	391.963	181.422	104.514	208.369	421.302	115.895	185.935	244.232	176.998	446.859	349.111	341.152	136.177	403.916	414.584	178.435	0	16.1056	296.457	410.641	80.1065	173.064	374.721	196.329	42.7132	107.994	267.385	99.9988	267.598	247.062	176.998	373.707	278.051	196.751	89.3024	356.454	369.379	126.563
30.27_897.5300n	30.268	0.79855	897.53	3.97885	_5	_004	0.115055	72.7893	539.289	1637.73	674.818	494.16	419.839	1698.62	1094.5	947.238	723.827	208.931	397.187	522.444	845.447	747.315	1261.94	954.42	649.767	612.921	1020.08	3950.81	2188.72	655.9	524.379	772.387	580.143	472.422	454.338	694.201	567.259	601.178	624.548	300.693	401.788	522.444	707.045	595.202	727.794	625.889	573.415	546.09	723.539
41.90_5630.8280n	41.8956	1.62583	5630.83	3.25821	_02	_004	0.408303	140.08	11581.5	2925.84	10532.7	8039.32	174.113	3841.22	4802.51	7502.59	1589.72	254.665	429.921	979.101	18892.1	3709.32	8274.63	799.543	2486.57	6392.94	9200.98	6688.78	4597.35	7328.55	11261.2	1379.89	9055	7685.68	188.42	1569.85	2489.05	4761.62	1371.67	366.514	434.902	979.101	15799.4	2954.3	4772.2	524.324	2194.38	5695.88	6526.22
43.18_5630.8258n	43.1784	3.48068	5630.83	6.85796	_02	_004	0.231429	148.841	19979.2	3089.65	11964.9	8808.53	119.515	4779.43	4570.08	4586.82	820.278	134.548	177.184	787.242	26430.4	3590.43	8411.45	488.741	1952.28	5877.19	8983.42	3395.82	4398.14	4597.08	19426.8	1457.14	10286.3	8421.05	129.336	1953.28	2368.59	2911.09	707.769	193.642	179.236	787.242	22103.7	2859.61	4851.11	320.507	1722.88	5236.36	6371.9
18.19_978.5613n	18.1939	0.8716	978.561	1.80154	_02	_5	0.936362	112.703	495.636	1040.42	297.93	720.718	339.745	656.985	848.322	1320.28	148.736	433.405	670.529	353.647	363.111	620.233	2716.42	269.494	983.156	1049.65	488.671	156.067	539.928	991.479	481.933	490.683	256.131	689.014	367.663	268.5	439.669	837.931	128.336	623.756	678.297	353.647	303.669	493.987	1566.63	176.729	867.629	935.195	346.612
36.49_2487.4280n	36.4926	0.722033	2487.43	1.49794	_H2O	_5	0.532936	75.7301	978.689	1156.82	1233.43	657.257	351.237	1292.29	1379.5	1233.05	850.901	334.957	492.545	290.025	395.915	668.828	1474.08	901.089	796.043	752.985	1109.07	600.307	981.029	435.492	951.63	545.579	1060.39	628.344	380.099	528.139	714.971	782.572	734.192	482.07	498.251	290.025	331.102	532.69	850.142	590.916	702.503	670.881	786.657
27.96_2561.3375n	27.9565	0.8367	2561.34	1.68489	_004	_5	0.586003	68.4666	815.079	1016.32	598.4	1018.28	775.498	1342.44	1569.39	2298.89	638.302	577.545	1145.2	518.669	1189.51	1256.86	1306.57	452.951	998.759	1103.68	726.543	319.65	1023.21	731.431	792.543	479.319	514.446	973.483	839.222	548.637	813.385	1459.02	550.753	831.201	1158.47	518.669	994.78	1001.03	753.531	297.036	881.399	983.342	515.334
30.06_2405.2320n	30.0571	0.7568	2405.23	1.71659	_004	_02	0.569492	73.1399	537.131	653.066	593.4	637.357	559.994	496.34	696.686	1997.98	469.265	631.283	737.349	303.866	607.379	597.29	726.053	355.056	805.282	879.192	388.319	805.926	506.544	607.004	522.281	307.999	510.148	609.32	606.009	202.847	361.079	1268.04	404.901	908.541	745.891	303.866	507.949	475.714	418.734	232.838	710.656	783.328	275.433
27.71_1038.5621n	27.7053	1.20815	1038.56	1.41662	_5	_02	0.231015	26.5352	712.863	655.146	574.716	858.708	515.677	561.535	1034.58	522.203	484.932	784.096	694.583	707.924	488.199	421.108	628.242	644.362	668.931	618.807	418.921	735.432	829.189	821.112	693.154	308.98	494.085	820.934	558.051	229.491	536.204	331.423	418.419	1128.47	702.63	707.924	408.28	335.393	362.324	422.56	590.328	551.334	297.139
29.30_1232.7004n	29.3012	0.6305	1232.7	1.25911	_H2O	_004	0.699076	67.7099	82.2199	64.3925	38.1657	65.0969	46.2954	53.3002	130.278	6.42449	45.7405	89.3926	76.1695	57.7639	61.7843	32.7548	80.6702	65.1541	77.1974	61.7844	54.4009	38.2135	37.9359	92.7778	79.9467	30.3688	32.8111	62.2333	50.0996	21.783	67.5204	4.07739	39.4667	128.654	77.0519	57.7639	51.67	26.0876	46.5247	42.7267	68.1262	55.0476	38.5863
26.50_1716.9088n	26.4982	0.875733	1716.91	1.29329	_5	_02	0.739133	57.1135	760.067	692.934	594.929	891.031	492.567	784.858	1135.33	1408.99	512.534	798.254	874.503	754.043	520.743	720.464	1056.46	774.778	1095.03	1151.04	873.381	496.751	860.793	1602.52	739.053	326.802	511.462	851.835	533.042	320.76	588.421	894.235	442.235	1148.85	884.635	754.043	435.496	573.816	609.29	508.084	966.353	1025.53	619.486
14.08_861.4828n	14.0765	0.578033	861.483	1.20734	_004	_H2O	0.913156	54.7875	313.307	307.491	135.082	291.403	150.035	190.713	267.694	389.013	215.076	293.168	245.04	209.918	145.268	450.978	262.243	203.64	315.958	324.99	176.559	189.236	148.354	399.123	304.644	145.019	116.13	278.584	162.364	77.9418	138.74	246.893	185.576	421.926	247.879	209.918	121.487	359.183	151.243	133.543	278.831	289.554	125.232
16.67_881.5460n	16.6741	0.847217	881.546	1.45776	_5	_H2O	0.662243	51.8687	321.606	350.553	265.69	436.629	264.016	362.7	484.237	481.285	184.771	389.021	471.539	321.068	282.015	300.695	557.444	208.298	724.218	626.689	324.166	480.112	360.514	712.158	312.714	165.328	228.414	417.422	285.71	148.23	250.971	305.454	159.428	559.879	477.002	321.068	235.848	239.49	321.492	136.598	639.118	558.356	229.93
15.31_1055.5872n	15.3128	0.695033	1055.59	1.51958	_H2O	_02	0.644795	57.7685	417.001	344.017	225.699	393.752	192.509	474.855	934.52	392.727	203.054	302.599	364.069	266.661	212.876	227.196	414.762	248.689	409.055	428.747	263.809	325.675	318.065	582.985	405.472	162.245	194.035	376.431	208.328	194.066	484.343	249.249	175.203	435.5	368.286	266.661	178.028	180.951	239.204	163.085	360.988	381.997	187.119
19.66_1103.6810n	19.6587	0.672717	1103.68	1.50789	_H2O	_5	0.3897	67.5462	366.736	569.171	235.542	373.343	406.297	428.34	675.992	305.417	213.772	289.159	357.979	356.779	246.737	314.397	449.439	240.672	641.081	332.149	284.026	66.9212	367.816	433.675	356.597	268.433	202.496	356.919	439.683	175.056	350.354	193.837	184.451	416.157	362.126	356.779	206.345	250.403	259.203	157.828	565.75	295.933	201.459
40.84_2026.0643n	40.8362	0.874567	2026.06	1.52789	_1	_004	0.476632	52.4587	1577.42	1744.62	1757.68	2457.31	686.032	3946.07	3426.95	2830.83	1561.53	644.705	1818.12	1787.21	2150.45	2154.11	2509.05	2283.7	3645.93	2483.39	2060.96	2256.36	2538.94	2995.44	1533.8	822.797	1511.09	2349.21	742.405	1612.7	1776.12	1796.62	1347.35	927.858	1839.18	1787.21	1798.42	1715.65	1447.04	1497.61	3217.51	2212.61	1461.83
26.33_1569.8479n	26.3311	0.750783	1569.85	1.4989	_5	_004	0.140322	26.0997	527.051	549.633	449.968	649.49	365.877	607.545	783.083	654.191	379.731	433.854	495.918	518.143	401.437	412.118	685.077	552.962	617.278	564.327	503.428	660.551	692.472	854.508	512.479	259.218	386.839	620.919	395.942	248.295	405.857	415.191	327.648	624.402	501.663	518.143	335.721	328.233	395.102	362.621	544.744	502.794	357.079
17.30_813.4150n	17.3048	0.899417	813.415	1.3147	_1	_02	0.79159	68.5237	200.291	368.318	502.212	248.007	145.608	281.71	284.037	294.046	299.515	267.452	281.741	217.935	64.7819	422.645	259.421	531.741	272.657	242.85	221.154	171.628	199.735	548.971	194.753	173.706	431.753	237.097	157.573	115.131	147.211	186.62	258.434	384.917	285.005	217.935	54.1769	336.617	149.615	348.705	240.618	216.37	156.864
28.17_1498.7931n	28.1655	0.75435	1498.79	1.52428	_H2O	_004	0.0760893	32.9444	140.324	260.969	178.772	219.554	122.07	184.751	311.035	120.601	150.391	131.269	129.128	126.611	126.802	104.272	181.821	157.277	170.464	144.807	146.808	133.565	219.195	230.345	136.444	123.078	153.69	209.896	132.1	75.505	161.204	76.5408	129.763	188.923	130.624	126.611	106.045	83.0477	104.861	103.139	150.434	129.017	104.13
24.86_1863.9738n	24.8589	0.6301	1863.97	1.40569	_1	_5	0.820536	85.3899	734.011	258.711	253.479	726.521	311.966	482.361	799.333	1237.48	159.003	526.603	642.276	278.804	370.084	560.629	894.182	273.915	944.895	919.712	562.949	68.2719	484.325	888.76	713.717	122.014	217.916	694.562	337.601	197.134	414.279	785.385	137.195	757.886	649.717	278.804	309.5	446.515	515.699	179.628	833.864	819.429	399.298
24.82_1944.9285n	24.8169	0.797917	1944.93	1.96082	_004	_5	0.684505	138.695	41.859	13.1742	5.78721	27.1708	2.57873	28.3495	99.4556	81.6723	3.54732	38.2026	57.7555	16.5331	44.3967	35.731	80.2649	4.93332	65.857	77.607	20.9336	3.06706	6.18169	60.0506	40.7017	6.21322	4.97528	25.9756	2.79063	11.586	51.5459	51.8344	3.06077	54.9812	58.4246	16.5331	37.1288	28.4581	46.2909	3.23517	58.1184	69.1449	14.8481
38.54_1672.8647n	38.5379	0.8072	1672.86	1.5691	_H2O	_5	0.402016	90.3224	560.061	980.604	448.985	575.533	465.138	569.732	641.516	1310.44	369.035	278.447	272.949	538.808	155.68	290.385	624.885	733.71	503.361	493.652	416.229	287.781	597.888	272.841	544.576	462.473	385.993	550.215	503.36	232.841	332.485	831.686	318.418	400.74	276.111	538.808	130.195	231.278	360.388	481.152	444.213	439.825	295.23
32.50_1828.9653n	32.4974	0.881517	1828.97	1.54518	_H2O	_5	0.467567	67.454	209.529	383.33	186.316	311.629	145.579	139.494	260.134	375.682	195.497	196.823	113.332	258.534	51.1125	81.8245	239.294	299.364	204.121	165.431	107.864	87.1485	183.438	183.179	203.736	180.786	160.176	297.921	157.542	57.0092	134.823	238.432	168.683	283.268	114.645	258.534	42.7453	65.1694	138.007	196.317	180.135	147.393	76.5076
41.91_1606.9240n	41.9135	0.56045	1606.92	1.42049	_5	_02	0.235686	31.1249	575.013	743.394	866.56	1084.73	780.507	1205.19	1224.97	923.241	919.801	846.411	930.378	558.581	848.545	888.667	1228.13	926.574	964.789	869.637	1228.35	1336.09	1152.6	1265.58	559.115	350.6	744.984	1037.01	844.643	492.543	634.88	585.948	793.642	1218.15	941.156	558.581	709.636	707.782	708.294	607.629	851.42	774.814	871.266
34.86_1973.0671n	34.8643	0.488117	1973.07	1.89881	_1	_5	0.709111	68.218	179.9	73.0717	118.021	161.975	80.86	313.482	426.501	189.427	52.0777	140.553	191.288	81.3202	137.131	143.642	266.115	75.2703	229.146	200.187	430.845	34.0476	134.507	200.933	174.926	34.4621	101.463	154.85	87.5044	128.116	221.047	120.222	44.9347	202.283	193.504	81.3202	114.683	114.404	153.475	49.3607	202.22	178.359	305.596
22.97_928.4783n	22.9658	0.712383	928.478	1.61795	_5	_02	0.750155	51.533	87.0749	70.5105	66.43	145.949	46.06	53.7238	159.534	40.6909	59.9929	121.784	111.74	73.4338	82.6193	46.114	83.9519	86.1476	106.068	84.5733	63.4096	89.2248	73.9397	184.03	84.6674	33.2542	57.1101	139.529	49.8448	21.9561	82.6835	25.8251	51.7643	175.271	113.034	73.4338	69.0943	36.7277	48.4173	56.4938	93.6042	75.3517	44.9762
24.23_928.4771n	24.2278	0.715917	928.477	1.93041	_5	_02	0.0695546	35.419	95.3101	54.4515	51.8627	113.776	52.7517	52.1697	83.655	42.9494	43.596	71.8752	77.3627	41.9538	54.7587	35.9214	57.2667	53.8844	71.3885	52.5286	56.6938	96.8935	64.9571	113.089	92.6749	25.6804	44.5865	108.771	57.0864	21.321	43.3567	27.2584	37.6164	103.443	78.259	41.9538	45.7945	28.6098	33.0272	35.3363	62.9999	46.801	40.2127
23.68_1255.6937n	23.6802	0.631583	1255.69	1.67771	_H2O	_004	0.349749	57.8649	191.967	177.834	163.957	194.447	100.045	509.277	325.403	121.499	137.579	145.501	161.816	153.457	161.156	163.8	260.244	216.469	214.75	154.844	235.915	196.993	291.9	215.432	186.659	83.8701	140.954	185.893	108.266	208.134	168.65	77.1109	118.708	209.405	163.69	153.457	134.774	130.459	150.09	141.956	189.515	137.96	167.334
26.58_2180.0153n	26.5817	0.79265	2180.02	1.58475	_5	_02	0.591135	68.4199	442.482	949.656	425.505	445.156	208.982	285.554	416.661	451.325	436.293	253.714	175.138	382.303	129.18	187.389	464.28	639.462	352.455	220.877	114.46	790.984	324.031	267.459	430.248	447.877	365.808	425.573	226.154	116.702	215.947	286.44	376.452	365.145	177.167	382.303	108.033	149.247	267.762	419.346	311.039	196.793	81.1858
32.41_1249.7171n	32.4132	0.713083	1249.72	1.89248	_H2O	_1	0.618834	124.735	127.661	117.442	36.0999	65.7128	35.2365	118.185	236.046	190.607	33.6368	31.8827	49.9881	45.9058	40.9609	68.3729	165.082	56.4633	88.4869	34.9165	42.4821	10.7287	169.883	28.9088	124.132	55.388	31.0352	62.8221	38.132	48.3005	122.338	120.972	29.0232	45.8855	50.5672	45.9058	34.2555	54.4559	95.2071	37.0275	78.0891	31.1093	30.1324
35.75_1544.8185n	35.7532	0.738483	1544.82	2.19797	_H2O	_004	0.489342	80.5295	299.311	1786.81	390.613	284.777	323.167	977.811	736.65	498.873	313.814	218.538	216.453	373.282	308.435	833.386	793.782	681.084	380.954	253.457	635.804	470.469	597.753	323.782	291.035	842.696	335.811	272.249	349.722	399.617	381.791	316.617	270.771	314.519	218.961	373.282	257.944	663.753	457.795	446.641	336.19	225.821	450.973
25.36_2059.1336n	25.3622	0.671733	2059.13	1.43494	_H2O	_5	0.324089	57.8613	187.484	236.822	158.849	264.952	91.1462	168.301	197.888	157.035	170.235	159.052	160.773	144.553	116.058	111.945	209.194	220.195	195.593	191.303	133.258	79.3913	94.1231	216.38	182.3	111.69	136.563	253.297	98.6358	68.7824	102.562	99.6646	146.885	228.908	162.635	144.553	97.0592	89.1589	120.648	144.399	172.61	170.444	94.5193
50.51_1470.8393n	50.5119	0.660067	1470.84	2.64272	_5	_004	0.0747707	47.3372	1137.48	1409.66	671.315	625.425	328.526	1095.35	1646.29	499.19	536.542	436.943	420.29	577.394	349.872	478.814	995.693	830.281	685.788	449.764	916.328	1785	1256.46	710.467	1106.04	664.827	577.132	597.913	355.522	447.653	853.242	316.818	462.95	628.848	425.159	577.394	292.597	381.353	574.242	544.482	605.204	400.723	649.947
31.57_1266.6922n	31.5714	0.672083	1266.69	4.36666	_5	_004	0.191517	81.9683	90.6885	159.637	41.9696	42.6928	15.5372	168.849	277.031	34.0368	48.2921	22.3446	30.2467	57.7572	21.3818	42.0972	132.175	112.681	91.8829	19.6298	70.4265	143.907	206.864	91.0921	88.1812	75.2882	36.0814	40.8148	16.8139	69.0063	143.58	21.6019	41.6684	32.1583	30.5971	57.7572	17.8815	33.5284	76.2286	73.894	81.0861	17.4894	49.9532
30.44_1473.6828n	30.4357	0.6298	1473.68	3.38006	_H2O	_004	0.20257	90.1528	223.855	427.641	167.642	364.038	56.6833	697.189	632.674	125.35	160.635	57.3547	91.0935	126.295	15.2293	117.791	334.199	221.942	149.629	133.906	116.286	487.157	240.417	99.1762	217.666	201.684	144.122	348.024	61.3411	284.931	327.903	79.5551	138.603	82.5448	92.1488	126.295	12.7362	93.8151	192.741	145.545	132.047	119.305	82.4814
33.18_1385.7641n	33.1841	0.944883	1385.76	2.77841	_5	_004	0.325009	94.686	463.998	479.351	221.47	314.869	70.9251	624.823	603.868	308.591	157.383	109.395	95.9484	133.013	178.156	176.634	392.971	296.129	159.33	95.3582	187.775	958.832	334.037	106.026	451.169	226.072	190.398	301.018	76.7531	255.356	312.973	195.851	135.797	157.441	97.06	133.013	148.991	140.681	226.637	194.196	140.608	84.9606	133.188
24.23_1652.7750n	24.2278	0.631617	1652.77	2.30882	_004	_5	0.401902	84.9788	319.162	65.1618	63.0908	392.247	310.501	211.983	354.515	353.046	59.6895	439.346	285.668	90.6259	141.196	156.089	241.539	14.8834	188.346	207.046	113.024	7.69789	150.038	211.852	310.338	30.7316	54.2393	374.992	336.016	86.6345	183.738	224.066	51.5025	632.306	288.978	90.6259	118.082	124.318	139.302	9.7602	166.214	184.471	80.1674
25.92_1500.7723n	25.9151	0.717567	1500.77	3.01965	_H2O	_02	0.0647845	80.8911	28.8527	100.034	44.0456	45.0766	13.4941	86.2758	71.9079	16.7792	57.9696	26.7193	23.4336	28.417	14.5098	17.8338	12.9825	45.2151	21.6357	9.86075	7.98547	18.4514	24.1604	25.5422	28.055	47.1779	37.8661	43.0937	14.603	35.2597	37.2685	10.6491	50.0185	38.4544	23.7051	28.417	12.1345	14.2038	7.48734	29.6511	19.0934	8.78556	5.66406
22.84_1701.8224n	22.8398	0.797017	1701.82	1.78313	_H2O	_004	0.290634	92.6738	241.894	243.477	114.394	223.063	60.7766	170.206	424.419	79.6772	102.755	154.336	136.95	104.216	32.7143	65.98	286.996	168.831	170.832	115.216	86.9018	293.202	172.528	151.291	235.206	114.829	98.3446	213.251	65.7708	69.5607	219.968	50.5682	88.6616	222.12	138.537	104.216	27.3589	52.55	165.518	110.716	150.758	102.653	61.6391
42.00_2221.2184n	42.0021	0.4896	2221.22	2.08975	_5	_02	0.326023	70.7508	239.588	589.824	279.657	507.606	203.565	364.405	579.016	373.546	293.019	254.692	280.792	254.43	120.645	246.492	499.776	394.672	392.965	295.874	291.767	1059.25	288.294	409.95	232.964	278.173	240.422	485.277	220.292	148.927	300.093	237.076	252.829	366.553	284.045	254.43	100.895	196.319	288.234	258.818	346.789	263.613	206.949
22.92_1061.6339n	22.9239	0.628617	1061.63	2.33753	_5	_H2O	0.00225646	39.3406	44.0547	42.003	42.3767	47.6936	37.556	34.406	48.8082	37.285	64.6325	58.2622	72.061	55.9034	59.6363	31.5902	42.7599	76.6343	60.2706	49.8264	52.4169	143.682	82.6728	71.078	42.8367	19.8094	36.4313	45.5956	40.6421	14.0612	25.2964	23.6634	55.7676	83.8508	72.8958	55.9034	49.8737	25.1601	24.6608	50.2552	53.1884	44.3935	37.1791
30.94_1552.8508n	30.9404	0.59085	1552.85	2.20545	_5	_H2O	0.00226948	26.4748	82.7462	109.106	71.4169	86.4744	71.7995	45.619	104.621	56.0852	108.811	97.3907	101.824	94.2848	96.1456	69.4873	78.7119	116.407	108.278	86.4431	91.9387	214.928	176.619	148.899	80.4584	51.4567	61.3973	82.6705	77.6994	18.6438	54.2231	35.5953	93.8864	140.165	103.003	94.2848	80.4063	55.3434	45.3952	76.3374	95.5546	77.0176	65.2118
24.61_1200.5761n	24.6064	1.76577	1200.58	1.35847	_02	_5	0.775698	55.9306	354.071	266.837	212.241	395.839	196.913	330.24	508.96	390.582	137.76	320.614	448.043	331.917	484.284	303.562	477.351	188.93	507.009	337.963	283.44	124.46	304.569	452.721	344.281	125.846	182.464	378.426	213.094	134.964	263.784	247.888	118.865	461.427	453.233	331.917	405.005	241.773	275.301	123.897	447.432	301.112	201.043
18.77_3294.5287n	18.7732	0.6302	3294.53	1.8988	_004	_5	0.471461	113.927	300.272	150.976	140.917	366.444	54.9552	81.2477	344.053	429.724	76.1256	249.128	373.521	117.71	342.679	162.586	353.912	131.141	369.912	278.109	208.492	31.1055	72.0291	342.607	291.971	71.2033	121.147	350.325	59.471	33.2048	178.316	272.73	65.6843	358.544	377.848	117.71	286.581	129.492	204.11	85.9993	326.445	247.785	147.883
11.30_1137.5038n	11.3004	1.33307	1137.5	1.69937	_1	_5	0.698896	105.077	125.141	8.99259	26.9506	92.5452	130.483	380.234	524.947	276.73	16.0645	113.69	124.624	112.777	131.671	156.876	205.993	8.96774	230.583	239.258	344.581	0	121.647	241.748	121.681	4.24109	23.1695	88.4742	141.205	155.396	272.07	175.631	13.8611	163.623	126.068	112.777	110.116	124.945	118.802	5.88086	203.488	213.17	244.41
23.85_1216.6238n	23.8485	1.00975	1216.62	1.94536	_5	_004	0.15041	52.4019	98.7809	113.007	171.715	145.441	54.8525	234.909	163.299	140.678	63.5534	58.1349	67.7896	83.3558	53.0061	87.6861	174.42	116.286	114.937	113.356	115.249	128.058	207.367	146.28	96.0498	53.2965	147.624	139.043	59.3599	96.004	84.6349	89.2832	54.8364	83.6677	68.575	83.3558	44.3289	69.8379	100.593	76.2583	101.431	100.996	81.7459
21.45_878.5042n	21.4495	0.752183	878.504	1.2979	_5	_1	0.608012	86.6039	73.5339	91.0837	57.279	72.6108	85.4941	78.3905	46.3942	34.7476	52.6299	132.019	85.0425	52.4334	131.62	60.4871	66.5222	99.0864	79.9335	56.6973	39.3334	133.431	0	134.31	71.5009	42.9569	49.2429	69.4167	92.5193	32.0371	24.0452	22.053	45.4112	190.002	86.0277	52.4334	110.073	48.1752	38.3651	64.9789	70.5408	50.5151	27.899
19.99_1685.7944n	19.9948	0.37875	1685.79	2.18174	_H2O	_5	0.256083	86.6132	49.7097	61.2015	34.8136	45.2537	18.1678	56.1456	84.7181	7.13583	31.3043	52.0183	55.4431	22.4072	43.9942	15.8203	42.1414	44.1285	37.1609	20.8769	16.3864	0	34.6883	34.066	48.3353	28.8639	29.9294	43.263	19.6607	22.9459	43.9077	4.52885	27.0106	74.8646	56.0854	22.4072	36.7922	12.6001	24.3041	28.9386	32.7943	18.6005	11.6228
36.71_1713.9174n	36.7052	0.678833	1713.92	1.46046	_1	_02	0.542526	47.7549	265.077	551.741	468.768	466.895	210.516	404.433	783.275	465.508	330.633	272.228	455.535	128.823	332.881	379.286	522.508	491.456	505.113	392.746	602.018	512.902	306.78	434.083	257.748	260.212	403.001	446.356	227.814	165.286	405.956	295.441	285.283	391.79	460.812	128.823	278.387	302.083	301.344	322.287	445.76	349.922	427.009
30.77_1697.8897n	30.7716	0.843067	1697.89	1.88914	_5	_02	0.0679247	38.3263	106.223	87.7221	93.0192	140.729	49.2833	108.759	181.89	108.667	93.497	81.6197	80.761	102.053	62.6236	84.6019	112.038	138.053	123.699	113.203	126.06	236.986	141.109	133.838	103.286	41.3715	79.9689	134.538	53.333	44.4481	94.2698	68.9669	80.6731	117.467	81.6966	102.053	52.372	67.3815	64.6152	90.5326	109.164	100.859	89.4139
21.49_1415.6863n	21.491	1.00758	1415.69	1.59878	_004	_5	0.872655	63.5794	103.141	52.1366	31.7521	121.536	119.026	216.543	256.751	180.201	62.1282	154.091	206.529	60.5964	121.137	105.064	200.06	65.0916	121.702	125.748	102.308	53.818	86.4256	142.605	100.29	24.5887	27.2974	116.19	128.807	88.498	133.069	114.367	53.6068	221.768	208.922	60.5964	101.307	83.6786	115.38	42.6858	107.401	112.037	72.5665
19.28_1333.7691n	19.2801	0.420017	1333.77	2.2901	_1	_5	0.568263	104.585	30.9142	7.56757	5.61007	23.156	28.5348	64.6492	128.71	27.3945	9.46747	49.0486	71.9142	14.9513	34.8742	39.9626	66.5255	3.76311	51.9584	51.2707	75.4242	0	30.672	29.0687	30.0595	3.56902	4.823	22.1374	30.8796	26.4212	66.7078	17.3863	8.16891	70.5907	72.7473	14.9513	29.1652	31.8284	38.367	2.46777	45.853	45.6803	53.498
12.32_1307.6081n	12.3241	0.705733	1307.61	3.07827	_5	_004	0.806587	80.0339	173.655	359.624	135.646	56.3677	34.1026	241.166	207.805	47.7988	165.029	87.6045	180.655	215.573	232.092	101.969	315.648	366.998	283.201	85.4713	108.124	535.306	547.231	28.1507	168.854	169.606	116.616	53.8881	36.9048	98.5611	107.701	30.3361	142.394	126.08	182.748	215.573	194.098	81.2137	182.043	240.67	249.923	76.1517	76.6919
38.48_1848.0017n	38.4789	0.488333	1848	2.11201	_1	_H2O	0.0506373	54.8179	60.9066	97.299	50.8287	73.0639	29.1807	67.8628	118.909	71.3036	78.9201	127.849	159.33	101.774	97.4794	73.5756	107.275	155.908	196.385	106.866	141.919	44.3508	137.686	77.1112	59.2226	45.8882	43.6976	69.8498	31.5786	27.7345	61.628	45.2538	68.0955	184	161.176	101.774	81.5217	58.5996	61.8684	102.241	173.309	95.2134	100.662
12.31_1023.5098n	12.3077	0.9617	1023.51	1.47449	_02	_004	0.451646	86.521	106.668	166.84	60.5211	114.543	56.47	177.234	107.285	130.158	53.0065	54.7317	84.4948	197.844	24.9357	89.4174	163.164	130.508	186.724	83.3299	68.5039	1.78637	107.918	136.779	103.719	78.6851	52.0302	109.504	61.1102	72.433	55.6036	82.6064	45.7362	78.7697	85.4737	197.844	20.8536	71.2168	94.1013	85.5844	164.783	74.2439	48.5895
30.56_1230.6593n	30.5614	0.461783	1230.66	2.19934	_5	_004	0.400638	75.8762	30.5447	76.8072	11.8053	22.5837	18.9055	49.5212	46.6686	51.4153	22.3212	17.2757	7.91101	20.9707	19.384	25.0495	33.6095	43.8998	30.3467	23.5218	36.8116	101.159	33.7998	28.2161	29.7002	36.2238	10.149	21.5903	20.4591	20.2386	24.1874	32.6314	19.2597	24.8631	8.00266	20.9707	16.2108	19.9508	19.3835	28.7886	26.7807	20.957	26.1103
39.16_1701.8870n	39.157	0.464317	1701.89	2.78724	_5	_004	0.386442	89.311	186.875	446.767	89.3013	162.294	66.0372	338.357	370.406	171.89	103.529	83.0674	168.173	184.849	65.3114	78.7669	319.857	135.943	197.427	91.1566	104.306	743.631	210.67	146.644	181.708	210.705	76.7726	155.155	71.4636	138.282	191.974	109.092	89.3294	119.55	170.122	184.849	54.6197	62.7342	184.47	89.1486	174.228	81.2171	73.9839
31.32_1048.6392n	31.3206	0.421033	1048.64	26.0362	_H2O	_1	0.236341	186.095	3.08781	0	2.8487	59.6554	0.603825	18.0537	38.4067	8.87912	0.594195	0.633211	0	0.435089	0	0	7.75006	1.82553	0.866463	0	0	1.22754	4.55672	0	3.00244	0	2.44904	57.0311	0.653442	7.37829	19.9054	5.63525	0.512695	0.911316	0	0.435089	0	0	4.46967	1.19714	0.764648	0	0
29.51_991.5829n	29.5109	0.62955	991.583	1.53279	_H2O	_1	0.343202	57.327	65.4704	50.4773	51.4861	70.0536	64.8582	82.9311	86.8895	13.2497	38.7396	66.3805	73.0217	40.3724	76.8226	30.2682	69.0833	39.3192	60.3213	32.25	44.1347	41.0295	76.5545	60.232	63.6602	23.8061	44.2628	66.972	70.1877	33.8927	45.0332	8.4091	33.4261	95.5347	73.8676	40.3724	64.2465	24.1072	39.8421	25.7847	53.2332	28.7336	31.3046
38.22_1593.9405n	38.222	0.532067	1593.94	1.72757	_H2O	_004	0.355612	64.8291	98.1812	117.181	54.5362	83.7779	71.2341	107.189	125.366	15.8987	61.5685	70.8313	69.1715	52.192	119.981	53.5561	75.696	98.9541	95.2776	31.6205	60.2569	41.169	131.369	53.6399	95.4667	55.2648	46.8849	80.0925	77.0876	43.8065	64.975	10.0903	53.1238	101.94	69.9729	52.192	100.34	42.655	43.6559	64.8921	84.0819	28.1727	42.74
17.93_1071.5090n	17.9252	0.6176	1071.51	1.62456	_02	_1	0.92208	92.3493	16.4578	55.3731	8.83922	31.6782	14.5605	38.3681	15.0276	3.05399	12.1339	52.8421	47.8014	8.16154	64.9661	7.5904	38.5522	42.2375	12.6285	8.04805	10.5031	14.7182	36.0786	33.6585	16.0028	26.1151	7.59911	30.2846	15.757	15.6805	7.78852	1.93825	10.4696	76.0502	48.3552	8.16154	54.3309	6.0454	22.2341	27.6985	11.1446	7.17051	7.44981
28.88_1499.7453n	28.88	0.757517	1499.75	2.01998	_H2O	_004	0.391485	59.0035	157.338	274.123	106.615	123.404	53.5181	223.968	253.411	87.5047	127.39	57.1539	65.2619	131.955	37.8295	69.3881	170.602	213.328	118.904	68.4652	117.26	217.083	104.775	69.6653	152.988	129.282	91.6575	117.975	57.9158	91.5326	131.338	55.536	109.917	82.2558	66.018	131.955	31.6367	55.2644	98.3906	139.896	104.932	60.9999	83.1719
34.06_1828.9356n	34.0567	0.3557	1828.94	2.54025	_H2O	_004	0.69794	87.8762	49.2588	494.802	116.975	134.355	98.9005	726.577	544.996	127.492	110.969	93.7898	154.96	192.555	38.9805	94.8221	325.522	246.225	141.215	152.111	94.4072	212.647	229.804	182.181	47.8969	233.359	100.563	128.445	107.027	296.941	282.461	80.9146	95.7483	134.982	156.755	192.555	32.5993	75.5214	187.737	161.469	124.621	135.525	66.9626
28.17_1886.8770n	28.1655	0.922067	1886.88	4.86495	_5	_1	0.110037	81.7833	113.202	301.764	99.3782	94.115	148.817	149.019	299.76	81.7801	240.455	183.26	121.37	97.7619	92.2938	91.4218	238.94	118.541	175.6	113.68	51.6436	1013.1	564.243	99.1111	110.073	142.318	85.4358	89.9749	161.045	60.902	155.36	51.9029	207.474	263.748	122.776	97.7619	77.185	72.8132	137.803	77.7368	154.966	101.285	36.6306
45.64_1705.9301n	45.6377	0.483833	1705.93	5.1905	_5	_004	0.436216	88.7233	236.315	144.622	116.431	148.829	55.8604	253.572	447.181	41.3415	230.431	115.16	51.4613	82.8031	180.961	106.696	364.718	52.8848	255.778	104.209	113.161	1047.28	617.913	41.4192	229.781	68.2069	100.096	142.282	60.4505	103.631	231.765	26.2379	198.826	165.738	52.0575	82.8031	151.337	84.9783	210.343	34.6808	225.722	92.8465	80.2649
17.63_1355.6985n	17.6268	0.704383	1355.7	1.46306	_1	_004	0.910677	74.8455	75.6339	371.902	172.766	83.7911	81.931	295.211	325.308	321.614	150.291	69.5291	80.5337	76.6414	65.0253	213.264	270.611	406.774	111.277	77.438	314.485	331.783	251.123	82.1661	73.5427	175.396	148.528	80.1051	88.6635	120.648	168.601	204.117	129.677	100.066	81.4667	76.6414	54.3804	169.855	156.069	266.754	98.2011	68.9944	223.063
16.93_1137.5768n	16.9262	0.546117	1137.58	2.29472	_H2O	_004	0.334209	72.6453	52.6297	130.885	32.6944	46.0233	18.26	55.6838	114.699	44.8457	24.9776	23.9126	18.5405	39.754	17.7191	20.0593	79.2533	54.0249	64.8895	51.3055	27.6236	51.1436	39.8084	26.8915	51.1746	61.7279	28.1075	43.9987	19.7604	22.7571	59.4464	28.4619	21.5517	34.415	18.7553	39.754	14.8184	15.9763	45.7075	35.4284	57.2645	45.7113	19.5933
34.36_2667.4592n	34.3583	0.680817	2667.46	2.74766	_5	_02	0.0488619	58.6614	126.447	218.749	190.206	143.41	70.0819	128.366	203.729	230.274	131.254	103.796	93.7798	131.641	162.539	98.4688	163.37	144.151	329.383	136.922	196.289	615.204	168.412	362.194	122.951	103.167	163.521	137.102	75.8406	52.4612	105.589	146.146	113.251	149.383	94.8663	131.641	135.931	78.4259	94.2197	94.5312	290.678	121.992	139.227
22.23_1148.6662n	22.2295	0.88925	1148.67	9.61304	_5	_004	0.0347793	130.017	11.3739	124.084	28.0696	12.7833	44.8963	346.797	74.1339	22.1252	6.48572	14.0241	17.6197	34.2233	37.27	20.0994	52.5371	51.2924	52.4595	18.0981	14.8616	159.967	198.608	75.8475	11.0595	58.5205	24.1315	12.2209	48.5855	141.731	38.4222	14.042	5.59615	20.1835	17.8238	34.2233	31.1688	16.0082	30.2995	33.6365	46.2952	16.1248	10.5413
18.27_880.4794n	18.2653	0.289783	880.479	2.2885	_02	_5	0.478014	106.64	39.3233	90.0163	32.2254	34.8433	27.4468	27.7535	48.1783	23.2218	25.0669	25.5047	41.7315	33.2531	30.0748	9.08109	129.798	24.9163	34.7286	18.8154	19.4279	15.7179	24.0702	26.4804	38.2361	42.4535	27.7043	33.3106	29.7021	11.3424	24.9699	14.738	21.6287	36.7063	42.215	33.2531	25.1515	7.23267	74.8579	16.3396	30.6478	16.7638	13.7802
31.66_1210.6819n	31.6551	0.840317	1210.68	6.24103	_5	_004	0.126816	110.197	45.8247	89.6326	45.3295	35.4913	20.1787	335.957	342.63	53.0032	18.8925	28.3531	72.5299	28.056	36.4885	75.6637	231.015	49.1144	109.853	113.432	40.544	131.618	373.912	303.208	44.5577	42.2726	38.9699	33.9301	21.8368	137.301	177.578	33.6392	16.3012	40.8058	73.3702	28.056	30.5153	60.2626	133.232	32.2082	96.945	101.064	28.7577
20.85_1224.6798n	20.8462	0.231233	1224.68	3.30358	_5	_004	0.314932	80.2069	30.8363	76.6591	30.1599	15.3894	14.835	21.0706	92.7231	12.2265	31.9348	13.4089	20.4523	13.5609	11.4772	20.2425	54.3379	33.9016	38.4989	20.0074	16.5086	118.873	56.0127	18.4288	29.9837	36.154	25.9285	14.7124	16.054	8.61125	48.0566	7.75971	27.5547	19.2981	20.6892	13.5609	9.59836	16.1222	31.3381	22.232	33.975	17.8258	11.7095
37.21_1610.8728n	37.2114	0.926333	1610.87	2.93971	_5	_004	0.255955	50.3127	240.849	306.946	225.67	113.753	35.3104	314.028	344.189	113.977	107.563	68.9277	146.075	70.5806	204.671	225.788	231.206	186.059	218.825	118.782	219.511	395.896	368.322	198.26	234.19	144.762	194.009	108.749	38.212	128.339	178.387	72.3369	92.8093	99.2006	147.767	70.5806	171.166	179.83	133.343	122.014	193.111	105.83	155.698
32.97_2122.0996n	32.9729	0.490367	2122.1	1.92817	_5	_02	0.154678	49.239	209.014	165.418	188.59	253.127	150.226	172.115	339.548	80.3734	138.263	278.508	181.751	109.216	218.739	134.812	179.468	152.11	183.187	131.36	291.67	404.998	322.902	200.85	203.236	78.0145	162.132	241.992	162.57	70.3411	175.981	51.01	119.299	400.828	183.857	109.216	182.931	107.371	103.504	99.7509	161.662	117.036	206.88
37.63_2057.0358n	37.6328	0.631517	2057.04	1.36217	_1	_H2O	0.975839	74.5998	163.553	302.933	153.279	242.761	62.6292	162.923	259.521	226.735	287.163	115.378	166.292	199.353	266.764	123.406	229.554	539.501	239.412	185.238	84.7946	255.419	309.448	112.722	159.031	142.869	131.775	232.082	67.7755	66.5842	134.505	143.9	247.776	166.052	168.218	199.353	223.094	98.2875	132.39	353.794	211.28	165.04	60.1445
24.23_1423.7038n	24.2278	1.34712	1423.7	2.55082	_5	_02	0.189838	76.9717	127.317	188.888	95.9533	170.586	54.7478	94.6835	152.333	91.1147	113.633	126.725	102.477	93.5793	105.164	52.1094	119.982	151.298	125.127	97.5199	67.563	446.522	138.22	124.706	123.797	89.0837	82.4913	163.082	59.2465	38.6958	78.951	57.8272	98.0473	182.382	103.664	93.5793	87.9485	41.5027	69.1966	99.2178	110.424	86.8866	47.9221
37.00_1577.8625n	37.0013	0.5901	1577.86	2.90644	_5	_004	0.0218405	64.5188	138.595	193.26	124.305	124.59	69.5901	419.219	164.486	51.6065	77.2319	49.357	90.0815	103.875	222.667	202.442	189.637	147.778	179.611	85.0963	154.046	176.67	286.831	121.297	134.763	91.1451	106.865	119.109	75.3084	171.329	85.2501	32.7528	66.6388	71.0345	91.1251	103.875	186.216	161.236	109.369	96.9097	158.506	75.8176	109.264
26.21_1294.6205n	26.2062	0.20795	1294.62	Infinity	_H2O	_004	0.0384789	173.205	40.0831	0	14.509	26.3963	2.03617	70.8488	0	0	0	0	0	24.232	18.5626	14.5698	29.6543	4.70701	21.5481	0	0	0	0	15.3893	38.9749	0	12.4734	25.2352	2.20349	28.9548	0	0	0	0	0	24.232	15.5238	11.6042	17.1024	3.08676	19.0161	0	0
51.93_2001.0083n	51.9296	0.42365	2001.01	1.38445	_02	_5	0.745343	70.3268	390.165	341.967	464.651	629.27	142.876	211.889	591.83	366.734	646.497	396.304	30.1866	299.552	491.546	386.029	673.861	236.414	360.595	421.317	664.012	373.635	242.749	386.358	379.377	161.279	399.462	601.589	154.617	86.5959	306.734	232.753	557.824	570.36	30.5363	299.552	411.078	307.454	388.634	155.036	318.223	375.378	470.981
49.90_2265.1526n	49.8971	0.477767	2265.15	2.49873	_H2O	_5	0.776297	89.8748	533.299	188.563	623.047	876.162	54.6646	135.706	494.704	99.4136	455.071	498.317	24.4696	194.25	319.478	150.529	478.395	96.6645	270.769	257.135	648.35	161.769	153.592	183.09	518.554	88.9299	535.636	837.62	59.1565	55.4611	256.395	63.0942	392.653	717.177	24.7531	194.25	267.179	119.89	275.903	63.3906	238.952	229.098	459.872
22.29_1467.7464n	22.2943	0.679217	1467.75	2.53892	_004	_5	0.778509	135.914	101.896	27.6724	21.5342	105.166	64.7487	189.013	181.646	362.801	14.749	34.4798	68.5425	31.9338	29.0577	72.6249	208.638	21.2518	153.76	113.73	47.2334	5.54788	52.7335	83.6804	99.079	13.0509	18.513	100.54	70.0693	77.2467	94.1438	230.257	12.726	49.6233	69.3366	31.9338	24.3008	57.8423	120.327	13.9365	135.693	101.329	33.5025
28.25_1607.8396n	28.2493	0.54595	1607.84	6.26517	_004	_5	0.876074	176.563	25.2689	0	0	33.9003	7.59911	1.90654	10.0337	148.353	0	5.44896	9.00324	2.15689	3.31279	3.97464	46.7563	3.00565	45.0138	10.2568	2.53715	1.08659	0	18.4027	24.5702	0	0	32.4091	8.22355	0.779175	5.20026	94.1541	0	7.84213	9.10754	2.15689	2.77048	3.16562	26.9656	1.97105	39.7244	9.13844	1.79959
11.61_1455.6384n	11.6147	0.792	1455.64	1.54655	_H2O	_5	0.942977	106.451	142.859	1.7254	7.41594	120.963	96.2584	199.389	427.676	283.777	10.4666	106.389	123.797	23.2122	67.9822	144.545	204.629	4.73068	194.442	134.477	74.2882	1.43656	78.6558	195.993	138.91	0.813736	6.3755	115.642	104.168	81.4875	221.656	180.103	9.03102	153.115	125.231	23.2122	56.8533	115.123	118.015	3.10228	171.594	119.814	52.6923
17.26_899.4932n	17.2627	0.822067	899.493	1.94005	_004	_H2O	0.794541	101.83	36.1302	1.10664	11.6857	59.5654	16.4221	25.3993	43.8781	103.821	4.96117	42.4027	64.0918	9.56892	33.933	41.0308	49.9031	6.59457	53.5525	41.9576	34.4567	0	31.7826	67.0921	35.1312	0.521912	10.0463	56.9451	17.7715	10.3803	22.7412	65.8911	4.2807	61.0258	64.8343	9.56892	28.378	32.6791	28.7804	4.32458	47.2598	37.3826	24.44
23.39_1234.6626n	23.3854	0.798667	1234.66	1.87511	_H2O	_004	0.692428	71.1285	43.7039	101.291	28.9739	50.6458	46.7755	87.9074	173.732	45.6656	19.9874	44.5033	52.2807	17.0914	26.5201	83.2865	95.6277	29.1584	52.8113	70.3833	64.4826	24.6981	70.338	71.8168	42.4956	47.7708	24.9089	48.4179	50.6191	35.9265	90.0417	28.9823	17.246	64.049	52.8864	17.0914	22.1787	66.3338	55.151	19.1215	46.6056	62.7089	45.7373
10.98_1052.5355n	10.9818	1.07285	1052.54	2.87657	_5	_004	0.148532	69.0256	55.8829	78.3035	19.351	76.1871	24.5493	61.74	150.193	13.6333	59.5169	40.2333	28.7457	30.0682	47.0852	17.2884	90.4311	59.766	80.8399	51.4308	63.4044	147.321	86.9069	72.4054	54.3378	36.9295	16.6361	72.8357	26.5666	25.2322	77.8421	8.65253	51.3536	57.9037	29.0787	30.0682	39.3772	13.7694	52.154	39.1933	71.3407	45.8229	44.9725
30.10_1305.7023n	30.0993	0.7568	1305.7	4.07063	_5	_H2O	0.169293	118.867	19.8238	24.2548	34.4404	14.021	32.2604	13.0211	36.8237	34.4632	33.8413	51.3414	55.999	37.385	26.1643	46.4803	37.4148	14.4515	33.1666	35.2901	59.4346	240.682	24.4411	39.5553	19.2757	11.4391	29.6085	13.4042	34.9113	5.32155	19.085	21.8725	29.1997	73.8904	56.6478	37.385	21.8811	37.0194	21.5781	9.47699	29.2693	31.4421	42.1567
27.41_1460.7935n	27.4144	0.207517	1460.79	6.41983	_004	_02	0.632708	200	0	9.66005	0	0	8.6775	0.629042	15.8822	0	11.472	6.55069	12.2013	0	4.70791	0	0	0	0	1.05631	9.69145	0	17.0421	0	0	4.55588	0	0	9.39054	0.25708	8.23143	0	9.89852	9.42773	12.3427	0	3.93721	0	0	0	0	0.941133	6.87411
23.39_1214.6045n	23.3854	0.756967	1214.6	1.4525	_H2O	_004	0.757184	94.8379	33.6288	91.5643	17.1648	24.18	38.3248	31.3561	78.4127	16.2438	14.9142	39.0268	53.5945	18.1039	37.1235	56.9515	51.9845	15.4251	41.9668	32.5554	34.5136	4.21938	71.3437	31.2682	32.6991	43.1836	14.7567	23.1163	41.4741	12.8148	40.6398	10.3094	12.8686	56.1673	54.2154	18.1039	31.0463	45.3592	29.9808	10.1155	37.0354	29.0056	24.4804
42.68_1354.7428n	42.6771	0.418783	1354.74	2.75951	_004	_5	0.00228442	44.9243	70.7653	121.669	77.7494	71.4543	91.3772	74.2693	56.1984	112.382	80.0834	54.8609	77.0526	87.2253	66.6668	70.5667	44.2457	88.1328	65.0804	33.3072	52.738	19.6563	24.0904	44.4152	68.8087	57.3817	66.8414	68.3111	98.8859	30.3528	29.1266	71.3245	69.0992	78.9557	77.9453	87.2253	55.7533	56.2031	25.5177	57.7957	57.4331	29.6754	37.4068
10.33_1292.5717n	10.3307	0.95195	1292.57	3.94616	_5	_02	0.55777	121.493	84.4349	293.668	79.2717	84.924	23.5321	25.4413	114.631	126.717	73.6627	19.8943	37.7171	40.1396	4.16383	23.5622	82.5788	268.272	69.1657	24.7519	22.2769	350.695	78.7421	15.821	82.1005	138.5	68.1502	81.1882	25.4657	10.3975	59.4111	80.4226	63.5592	28.6319	38.154	40.1396	3.4822	18.7662	47.6254	175.927	61.0383	22.053	15.8009
24.14_1432.6483n	24.1435	0.673383	1432.65	2.48236	_H2O	_02	0.119943	88.5587	56.5225	215.769	122.786	68.6435	45.8217	60.0065	141.757	51.9193	67.8294	30.4372	18.8398	48.2567	10.6438	33.9717	70.8675	108.113	35.8312	19.9958	23.2506	32.7397	75.4841	22.7726	54.9598	101.761	105.56	65.6239	49.5869	24.5238	73.4701	32.9513	58.526	43.8051	19.0581	48.2567	8.90137	27.0569	40.8712	70.8985	31.6208	17.8155	16.4916
19.91_1624.8351n	19.9107	0.336417	1624.84	22.1202	_5	_H2O	0.0662025	87.5979	7.99501	6.96984	2.10857	7.68932	3.49616	2.79932	7.57133	11.3816	3.97767	9.66596	12.1002	3.85237	14.5061	21.1187	49.3883	40.1687	82.5106	100.485	50.5172	0	185.682	180.528	7.77396	3.28712	1.81274	7.35107	3.78345	1.14404	3.92407	7.22348	3.4321	13.9112	12.2404	3.85237	12.1314	16.8201	28.4835	26.3418	72.8151	89.5283	35.8316
20.12_1625.8203n	20.1209	0.252417	1625.82	8.52836	_1	_H2O	0.00218534	109.333	6.55585	0	2.99297	13.5166	4.61395	0	2.39995	4.86828	5.77735	9.92601	8.40293	12.8821	18.8708	8.72229	20.6714	34.1157	61.8876	34.8634	15.7204	11.5327	9.83803	60.6874	6.37459	0	2.57306	12.922	4.99309	0	1.24385	3.08972	4.98493	14.2855	8.50027	12.8821	15.7816	6.9469	11.9218	22.3724	54.6154	31.062	11.1504
38.31_3338.6937n	38.3059	0.60535	3338.69	17.0494	_5	_H2O	1.39367e-07	68.6527	34.7863	7.22242	16.4628	24.7141	9.21977	10.0624	18.7215	43.0699	9.64575	14.8409	18.7211	21.8554	55.1184	44.2605	51.8801	156.358	138.765	151.947	125.436	289.378	355.466	240.67	33.8245	3.40624	14.1531	23.627	9.97738	4.11237	9.70297	27.3349	8.32275	21.359	18.938	21.8554	46.0953	35.2514	29.9206	102.536	122.459	135.379	88.9715
17.22_856.4800n	17.2205	0.552783	856.48	9.04213	_5	_02	0.534176	145.9	13.8231	78.8123	88.9752	17.4799	10.3644	0	8.11787	8.95307	62.8409	13.3935	16.6892	40.7499	11.9452	3.12351	4.744	107.005	15.4409	15.2994	10.7674	367.441	15.629	27.6407	13.4409	37.1695	76.4923	16.711	11.216	0	4.20734	5.68219	54.2217	19.2758	16.8826	40.7499	9.98972	2.48773	2.73599	70.172	13.6265	13.6312	7.63727
31.66_1671.9263n	31.6551	0.293583	1671.93	6.88086	_5	_H2O	0.356013	192.013	0.857949	9.0153	15.991	4.21864	0	0	0.809842	1.47478	27.7925	3.14479	0	31.8912	0.174197	0	0.816559	49.2861	8.87819	0	0	63.2629	19.72	8.11811	0.834229	4.2518	13.7475	4.03307	0	0	0.419725	0.935989	23.9805	4.52598	0	31.8912	0.14568	0	0.470931	32.3208	7.83495	0	0
35.98_1719.8606n	35.9828	0.4855	1719.86	2.7547	_H2O	_004	0.211102	112.64	49.0565	86.8781	46.5878	68.3095	23.3607	168.749	109.106	18.6106	31.4478	26.5447	37.9124	36.1832	1.14962	18.8395	104.684	53.4469	56.2817	47.6751	10.7096	102.442	90.5318	35.7945	47.7002	40.9735	40.0516	65.3046	25.2803	68.9651	56.5474	11.8115	27.1344	38.2031	38.3516	36.1832	0.961426	15.0048	60.3741	35.0494	49.6683	42.4767	7.59628
27.08_1773.8958n	27.082	0.62395	1773.9	3.87368	_5	_004	0.407998	140.296	81.4225	109.098	33.6568	43.0888	13.3253	63.2954	134.724	17.608	60.8295	10.1134	11.2359	26.0012	0	16.9276	142.8	41.0578	53.6516	28.0957	12.4264	226.963	50.2885	12.6553	79.1714	51.4531	28.9349	41.1933	14.4203	25.8679	69.825	11.1752	52.4862	14.5552	11.366	26.0012	0	13.4821	82.3567	26.9249	47.3472	25.0322	8.81397
22.14_1331.7905n	22.1358	0.71435	1331.79	2.27259	_5	_02	0.628214	66.2815	45.4371	35.4852	14.5562	36.2656	18.3929	44.4895	97.4841	23.4207	12.557	50.8948	44.0057	15.8784	21.174	28.1032	49.5377	19.0419	43.5315	35.0489	17.7378	16.6759	99.5167	79.2956	44.1808	16.7355	12.514	34.6703	19.9043	18.1822	50.5241	14.8643	10.8347	73.2477	44.5155	15.8784	17.7077	22.3829	28.5697	12.4873	38.4163	31.2273	12.5813
21.20_1277.6759n	21.1987	0.209517	1277.68	4.06463	_5	_1	0.652236	199.326	8.81942	4.76205	2.26242	10.4371	0	2.55164	0	5.41361	1.51187	7.56541	12.9565	0	0	1.57754	16.2677	0	11.5544	0	0.0293124	0	0	35.3126	8.57558	2.24588	1.94501	9.97799	0	1.04282	0	3.43582	1.30451	10.8881	13.1066	0	0	1.25644	9.38203	0	10.1967	0	0.0207912
19.11_1059.4994n	19.1125	0.507267	1059.5	2.74842	_H2O	_02	0.196562	69.8847	22.0544	46.9461	19.1934	40.5915	17.0943	9.35746	41.7707	12.0905	32.3183	32.9375	4.66342	18.4366	6.19667	3.24249	13.0845	37.5392	17.488	12.358	16.9851	6.26421	16.3972	22.1847	21.4446	22.1407	16.5006	38.8059	18.499	3.82426	21.649	7.67341	27.8855	47.4036	4.71745	18.4366	5.18226	2.58249	7.54618	24.6175	15.4331	11.0105	12.0474
50.98_1711.0585n	50.9819	0.362167	1711.06	11.4198	_H2O	_5	0.0405004	118.268	60.6906	11.7614	10.4787	30.7333	4.01651	4.8803	36.9115	12.1401	8.27765	7.05104	1.10451	14.4607	4.86619	26.949	3.8264	14.8809	3.62534	15.852	30.7907	0	1.38562	4.5992	59.0126	5.54691	9.0086	29.3814	4.34656	1.99451	19.1305	7.70487	7.1423	10.1478	1.11731	14.4607	4.06958	21.4636	2.20679	9.75859	3.19934	14.1235	21.8397
31.45_1231.6229n	31.446	0.71415	1231.62	1.16007	_02	_004	0.950939	86.5273	42.7952	73.7176	26.2031	16.8064	8.40938	3.262	65.4241	65.2665	32.8797	8.16075	13.2934	46.3736	24.6922	19.9484	47.7305	52.8697	31.6104	12.3727	29.8842	18.7902	66.6422	17.5918	41.6119	34.7667	22.5269	16.067	9.1004	1.33313	33.908	41.4223	28.37	11.7449	13.4474	46.3736	20.65	15.888	27.5274	34.6709	27.896	11.0236	21.1968
21.07_978.5537n	21.0728	0.2153	978.554	32.6946	_H2O	_5	0.193055	173.205	37.7646	67.633	109.195	66.2716	4.39684	46.4968	0	0	2.31757	62.7882	7.85934	19.4318	3.30221	31.3101	0	6.86239	4.85651	0	8.28045	0	0	4.34879	36.7204	31.8971	93.8754	63.3563	4.75813	19.0026	0	0	1.99969	90.3646	7.95039	19.4318	2.76163	24.937	0	4.50021	4.28584	0	5.87329
16.84_1556.7222n	16.8421	0.72085	1556.72	13.0641	_5	_004	0.000939861	98.6	25.6283	32.3546	18.0823	20.2931	4.74758	22.1126	66.514	21.872	12.5379	14.6298	22.8813	27.9161	20.5971	11.9092	45.4674	59.5697	56.834	46.2195	45.753	502.14	92.5078	110.038	24.9197	15.2591	15.5454	19.4004	5.1377	9.03711	34.4729	13.8814	10.8182	21.0551	23.1464	27.9161	17.2253	9.48514	26.2223	39.0646	50.1557	41.1799	32.4525
30.48_1729.7922n	30.4777	0.209483	1729.79	31.1357	_5	_004	0.131672	211.485	0	0	0	2.86035	0	12.0874	0	0	0	0	3.16125	2.62241	0	0	3.76446	10.7603	14.9432	0	10.9085	0	21.9855	51.8353	0	0	0	2.73453	0	4.93993	0	0	0	0	3.19788	2.62241	0	0	2.17106	7.05639	13.1873	0	7.73735
25.40_1998.9866n	25.4041	0.587767	1998.99	4.00556	_004	_5	0.0112789	78.7913	36.6624	36.5351	19.7991	32.5706	25.3801	21.9292	36.5483	7.12417	39.4325	56.4677	35.4388	18.9794	22.1185	14.4202	19.2138	22.1431	15.9832	2.99862	5.0105	8.96648	6.00938	10.95	35.6488	17.2307	17.0213	31.1378	27.4657	8.96216	18.9423	4.52145	34.024	81.2682	35.8494	18.9794	18.4977	11.485	11.0811	14.521	14.1051	2.67166	3.55392
26.58_1178.6619n	26.5817	0.3343	1178.66	24.6259	_H2O	_1	0.0678609	181.442	18.1133	0	10.3375	5.14332	21.3652	31.7953	26.7881	0.557898	0	25.2286	4.01414	12.0664	12.1691	0.0321308	11.7714	2.45035	0.0930743	0.00548885	0.0857755	0	0	4.63114	17.6125	0	8.88721	4.91707	23.1209	12.9943	13.8838	0.354078	0	36.309	4.06064	12.0664	10.177	0.0255907	6.7889	1.60689	0.0821375	0.00489036	0.0608402
48.51_1146.6422n	48.5119	0.73285	1146.64	3.09513	_H2O	_004	0.579597	87.5261	965.271	4217.65	767.572	535.492	426.077	3901.12	4634.49	749.947	933.382	455.252	713.393	1015.96	1006.97	1571.15	1826.75	1075.98	786.195	562.557	1487.91	1649	3061.4	409.623	938.583	1989.13	659.884	511.936	461.088	1594.33	2401.97	475.964	805.36	655.198	721.657	1015.96	842.127	1251.35	1053.53	705.604	693.812	501.218	1055.37
24.44_1186.7170n	24.4378	0.71545	1186.72	1.55461	_5	_004	0.214964	33.7928	641.127	722.46	430.11	692.676	421.063	675.982	912.032	333.449	402.067	702.571	609.33	563.554	508.704	365.705	706.142	632.411	732.391	527.954	466.254	680.615	763.871	942.719	623.401	340.727	369.767	662.206	455.662	276.264	472.689	211.628	346.92	1011.14	616.389	563.554	425.428	291.267	407.251	414.722	646.33	470.387	330.712
23.68_1966.0415n	23.6802	0.884317	1966.04	1.6078	_004	_5	0.77681	80.6053	889.546	1069.61	717.559	1512.45	1484.92	2968.92	1760.34	3210.78	439.26	906.834	1456.79	603.17	1563.06	1124.96	1667.16	821.921	1885.91	1756.7	717.09	306.402	1444.52	1054.31	864.952	504.452	616.887	1445.92	1606.94	1213.35	912.348	2037.77	379.011	1305.11	1473.67	603.17	1307.18	895.98	961.496	538.999	1664.31	1565.15	508.629
29.30_1313.8165n	29.3012	0.714833	1313.82	1.85424	_5	_02	0.0320518	28.1316	331.162	414.98	317.67	441.024	261.182	388.805	508.971	222.376	320.762	388.515	390.641	413.071	284.986	223.301	378.674	451.254	391.38	328.723	274.706	797.742	518.99	491.193	322.006	195.713	273.102	421.624	282.644	158.899	263.79	141.134	276.767	559.15	395.167	413.071	238.333	177.849	218.391	295.923	345.391	292.88	194.848
23.64_1205.6749n	23.6383	0.799883	1205.67	1.86357	_H2O	_02	0.249866	77.8593	413.511	1291.32	581.164	463.513	358.731	920.113	606.869	456.47	586.384	254.871	187.538	441.369	136.204	310.31	533.42	617.913	374.517	282.991	301.061	1205.41	408.398	296.239	402.079	609.015	499.629	443.123	388.208	376.037	314.528	289.705	505.956	366.81	189.71	441.369	113.907	247.147	307.638	405.215	330.509	252.134	213.542
25.32_1274.7076n	25.3203	0.75555	1274.71	1.45636	_5	_02	0.482703	35.6646	272.016	225.031	273.508	378.485	177.367	238.124	363.326	200.747	237.117	310.852	331.917	266.436	238.216	181.359	250.339	281.716	298.539	275.079	246.385	326.109	227.41	469.226	264.496	106.129	235.136	361.836	191.941	97.3178	188.305	127.407	204.594	447.378	335.762	266.436	199.219	144.444	144.377	184.743	263.459	245.085	174.76
16.84_1454.8097n	16.8421	0.714683	1454.81	1.70806	_H2O	_004	0.193202	44.9866	579.608	735.913	393.301	561.668	248.712	503.248	905.96	350.09	215.924	450.592	297.635	351.246	407.78	274.253	595.872	291.901	491.655	358.78	330.814	230.574	526.308	288.38	563.583	347.072	338.122	536.96	269.149	205.67	469.541	222.19	186.308	648.491	301.083	351.246	341.025	218.43	343.655	191.423	433.882	319.66	234.645
39.94_1890.8501n	39.9429	0.684183	1890.85	1.61673	_5	_H2O	0.45185	78.4675	883.448	1274.45	433.846	881.125	267.556	744.161	1451.07	1226.23	558.97	1029.19	1284.85	325.651	841.137	562.033	1961.42	1871.59	1217.36	995.331	688.552	1678.23	1090.74	1343.77	859.022	601.058	372.979	842.365	289.542	304.128	752.062	778.246	482.302	1481.21	1299.73	325.651	703.44	447.633	1131.2	1227.35	1074.31	886.803	488.387
20.42_1030.5565n	20.4156	0.729917	1030.56	2.70646	_5	_004	0.0294534	52.1026	91.4263	133.594	108.976	122.677	54.9095	124.932	115.754	36.4001	91.1814	70.5973	82.0948	96.8327	64.8894	48.8647	99.1946	152.753	115.917	97.258	91.2451	282.832	86.0429	200.037	88.8986	63.0056	93.6872	117.28	59.4216	51.0581	59.9933	23.1018	78.675	101.604	83.0459	96.8327	54.2668	38.9185	57.2081	100.173	102.296	86.6532	64.7198
24.82_1117.6968n	24.8169	0.5881	1117.7	1.42916	_H2O	_02	0.271176	53.2067	125.035	157.522	104.635	161.551	75.376	118.274	161.688	118.651	83.9135	89.1987	77.5671	116.053	33.2436	70.6069	141.579	124.342	156.469	124.281	82.0374	122.29	90.5664	155.717	121.578	74.2906	89.9549	154.445	81.5698	48.337	83.8	75.3036	72.404	128.375	78.4658	116.053	27.8015	56.2351	81.6524	81.5411	138.083	110.73	58.1888
25.15_1316.7183n	25.1521	0.7549	1316.72	1.27905	_H2O	_5	0.63976	68.3261	156.112	170.576	107.693	120.901	144.97	122.157	174.55	53.4731	112.144	178.763	152.714	195.503	57.8845	86.5076	140.042	168.932	148.125	115.718	117.811	47.0881	91.605	195.357	151.796	80.4472	92.5843	115.583	156.883	49.924	90.4657	33.9374	96.7628	257.275	154.483	195.503	48.4086	68.8993	80.7658	110.782	130.72	103.1	83.5629
31.57_1283.7088n	31.5714	0.756317	1283.71	2.64631	_5	_004	0.139943	61.7395	130.251	242.68	111.338	92.7209	63.0802	288.302	239.359	131.68	109.392	34.2151	40.9901	116.991	77.9886	87.8324	146.499	163.386	164.784	39.4168	97.6206	192.574	308.982	126.171	126.65	114.453	95.7179	88.6421	68.2636	117.825	124.055	83.5727	94.3881	49.2424	41.465	116.991	65.2217	69.9545	84.4897	107.145	145.421	35.1189	69.2419
41.14_1369.7002n	41.1359	0.691333	1369.7	2.08562	_5	_004	0.637309	59.5646	378.964	828.958	369.291	271.969	84.2811	537.19	838.962	371.616	390.383	138.792	384.679	402.804	305.685	401.361	596.179	792.45	441.808	181.045	612.133	771.466	894.459	344.827	368.487	390.953	317.481	260.005	91.2067	219.542	434.818	235.851	336.839	199.749	389.135	402.804	255.644	319.666	343.832	519.673	389.892	161.305	434.184
15.31_1319.6445n	15.3128	0.6947	1319.64	2.34123	_5	_004	0.212733	72.9271	207.322	236.332	101.413	171.2	73.8888	235.425	580.884	122.351	106.15	119.442	121.681	143.472	36.7412	80.9214	244	272.971	252.442	201.418	113.384	345.378	128.707	350.538	201.589	111.459	87.1852	163.669	79.9604	96.2148	301.061	77.6517	91.5905	171.9	123.091	143.472	30.7265	64.4501	140.722	179.009	222.778	179.456	80.423
26.58_1413.7577n	26.5817	0.79265	1413.76	2.02683	_5	_004	0.286255	75.1565	149.65	249.742	86.6419	118.615	53.0899	133.661	235.976	39.7227	105.7	93.1187	59.5132	105.909	23.7568	43.7516	163.189	195.924	104.723	66.0134	52.935	256.31	112.17	84.6001	145.512	117.783	74.4863	113.397	57.4525	54.6251	122.302	25.2106	91.2021	134.016	60.2027	105.909	19.8678	34.8461	94.1152	128.483	92.4177	58.8155	37.5466
46.29_1429.7775n	46.2948	0.582383	1429.78	2.09904	_5	_004	0.218054	47.9753	489.366	1040.13	412.254	400.522	288.637	871.637	932.392	502.797	448.564	210.881	345.408	465.73	390.195	525.816	795.794	748.678	529.421	377.101	521.797	971.685	910.399	491.374	475.836	490.547	354.416	382.903	312.355	356.225	483.241	319.107	387.039	303.499	349.41	465.73	326.319	418.788	458.956	490.968	467.211	335.983	370.108
25.36_1511.8163n	25.3622	0.713617	1511.82	1.78796	_5	_004	0.261038	66.1828	168.013	200.999	134.723	174.176	67.9718	167.295	244.221	123.002	121.198	78.2334	82.8336	165.335	22.968	84.3734	190.226	212.235	173.396	145.226	123.627	267.646	124.92	150.884	163.367	94.7952	115.822	166.514	73.5572	68.371	126.575	78.065	104.575	112.593	83.7932	165.335	19.2081	67.1995	109.708	139.18	153.021	129.391	87.6884
25.40_1233.6451n	25.4041	0.756567	1233.65	2.35553	_5	_02	0.0324858	68.834	71.9201	74.138	70.611	80.1644	67.6246	96.7878	79.0957	87.399	70.98	115.254	85.7353	71.1974	42.5967	69.896	109.562	109.2	107.626	122.728	77.7263	308.836	89.5037	119.733	69.9317	34.965	60.7045	76.638	73.1815	39.5558	40.9938	55.469	61.2444	165.873	86.7286	71.1974	35.6235	55.6689	63.1871	71.6111	94.9797	109.346	55.1309
20.96_1063.5766n	20.9561	0.472667	1063.58	1.82726	_H2O	_02	0.40048	63.871	49.4305	60.1306	33.2254	37.7897	17.5101	31.9112	112.985	46.4182	28.1701	38.1008	39.9952	41.4651	5.53241	21.6796	38.5821	57.9717	53.9104	35.6434	22.0663	56.8919	26.5169	44.7135	48.0638	28.3588	28.564	36.1273	18.949	13.0417	58.5581	29.46	24.3063	54.8347	40.4585	41.4651	4.62674	17.2668	22.2513	38.0167	47.5756	31.7569	15.6515
25.24_1344.6767n	25.2364	0.797467	1344.68	2.08685	_5	_H2O	0.0378165	56.6496	146.027	132.252	144.849	152.429	118.588	107.096	143.977	126.292	160.187	214.61	186.918	145.26	106.225	160.856	196.624	196.887	213.957	245.939	139.078	456.047	142.62	246.701	141.989	62.3727	124.527	145.724	128.333	43.7684	74.6207	80.1529	138.216	308.867	189.083	145.26	88.8354	128.114	113.398	129.114	188.816	219.122	98.6478
15.27_1007.5143n	15.2706	0.6947	1007.51	1.74276	_5	_02	0.341339	64.434	99.8112	84.5567	55.866	106.127	54.4548	142.29	271.993	79.8215	60.2419	99.0553	82.5467	77.6871	49.6609	45.0875	96.4287	74.4898	104.835	81.1709	61.9841	166.821	85.7226	98.8803	97.0516	39.8787	48.0282	101.458	58.9295	58.1519	140.969	50.6598	51.9791	142.56	83.503	77.6871	41.5313	35.9101	55.613	48.8489	92.5166	72.3203	43.9651
28.08_1406.8190n	28.0818	0.67025	1406.82	2.14743	_5	_02	0.107247	71.4207	92.2481	171.135	132.09	119.233	76.6531	98.8582	89.8635	60.7406	232.497	64.8121	95.2063	84.2461	99.0061	63.7793	105.558	154.8	102.144	107.871	109.328	256.905	135.406	175.559	89.6976	80.7109	113.558	113.988	82.9519	40.4019	46.5745	38.5499	200.608	93.2774	96.3092	84.2461	82.7985	50.7972	60.8781	101.514	90.1416	96.1089	77.5459
32.37_1985.1151n	32.3712	0.717917	1985.12	1.35292	_5	_02	0.81407	43.1684	226.311	137.896	130.968	262.692	109.323	94.7528	278.782	108.019	141.661	238.794	236.192	167.13	163.875	85.4959	123.906	184.454	233.986	176.727	119.497	183.439	108.469	256.435	220.054	65.0346	112.594	251.136	118.307	38.7241	144.488	68.5558	122.231	343.673	238.929	167.13	137.048	68.0935	71.4598	120.961	206.491	157.457	84.7586
22.13_877.5145n	22.1302	0.469283	877.515	2.77586	_5	_004	0.106662	77.7726	68.833	82.0435	70.0909	96.0756	58.2659	85.1662	217.235	12.3539	62.3946	27.4242	91.0275	38.4585	24.0817	62.7627	98.0473	7.82167	85.717	85.103	27.1259	178.913	156.286	67.0231	66.9299	38.6934	60.2574	91.8493	63.0537	34.8062	112.588	7.84055	53.8366	39.4688	92.082	38.4585	20.1395	49.9876	56.5465	5.12929	75.6448	75.8236	19.2403
20.37_887.4985n	20.3734	0.635617	887.498	2.52109	_004	_5	0.0559897	98.9772	40.1258	24.4874	33.0296	61.9369	27.8224	32.0844	41.15	83.8867	20.5892	34.6825	58.9482	36.2108	48.5659	33.3085	56.4641	33.7798	55.5295	54.7722	25.159	5.69515	11.3843	41.8554	39.0164	11.5488	28.3957	59.2124	30.1086	13.1124	21.3272	53.2398	17.7652	49.915	59.6311	36.2108	40.6156	26.5287	32.5643	22.1521	49.0045	48.8	17.8452
17.50_1180.5751n	17.4961	0.824067	1180.58	1.23799	_H2O	_004	0.978366	52.5083	55.988	201.203	167.503	58.2963	74.7969	210.284	156.781	189.177	93.2474	66.6931	77.7726	53.5254	145.44	146.729	132.079	204.194	78.9465	65.0775	157.872	106.251	149.659	119.347	54.44	94.8916	144.003	55.7319	80.9431	85.9398	81.2568	120.064	80.4576	95.9846	78.6736	53.5254	121.631	116.863	76.1734	133.906	69.6698	57.9816	111.978
23.64_1481.7628n	23.6383	0.631467	1481.76	1.50488	_5	_02	0.241178	34.4052	127.817	150.603	102.316	195.238	79.8576	224.252	185.116	98.5467	87.5505	119.22	156.746	104.211	109.261	63.4844	134.103	132.411	155.645	133.136	126.915	125.872	140.18	197.893	124.283	71.0275	87.9612	186.65	86.4196	91.6485	95.9423	62.544	75.5421	171.581	158.562	104.211	91.3745	50.5624	77.341	86.8323	137.355	118.619	90.0203
25.15_1462.8206n	25.1521	2.14435	1462.82	1.83326	_5	_02	0.563031	52.391	176.402	92.321	113.926	179.515	41.6503	142.399	282.908	195.393	125.016	75.5568	109.927	47.977	126.483	117.926	193.065	91.6082	131.491	109.845	171.572	336.742	123.602	207.125	171.525	43.5405	97.9426	171.618	45.0728	58.1966	146.626	124.009	107.869	108.741	111.201	47.977	105.777	93.9224	111.346	60.0748	116.04	97.8674	121.695
14.00_1207.6774n	14.001	0.5633	1207.68	1.12695	_H2O	_1	0.918035	87.4349	107.149	114.47	40.2818	54.716	83.8634	140.013	141	144.234	113.553	44.9239	73.9478	58.1984	131.634	73.9518	120.389	70.3016	114.123	93.6004	67.5312	24.6228	171.416	64.4342	104.187	53.9864	34.6304	52.3091	90.7546	57.2213	73.0774	91.5403	97.9781	64.6544	74.8045	58.1984	110.085	58.8992	69.4313	46.1024	100.712	83.3945	47.8996
45.47_1425.7105n	45.4731	0.5461	1425.71	2.70013	_5	_004	0.453198	71.4299	329.772	677.492	201.413	276.872	123.255	450.919	628.343	306.869	264.383	192.98	214.211	244.459	262.189	288.738	453.521	479.986	269.551	187.806	282.535	1128.81	667.31	185.322	320.655	319.519	173.155	264.692	133.384	184.284	325.658	194.758	228.12	277.736	216.693	244.459	219.267	229.967	261.558	314.765	237.877	167.328	200.401
30.86_1579.8160n	30.856	0.674583	1579.82	2.32139	_5	_H2O	0.000222501	43.6637	71.0148	89.1783	68.1715	54.8688	57.1129	102.091	76.0433	81.8103	86.3329	81.0686	68.0053	80.8516	80.8724	86.2451	101.244	110.641	133.445	106.395	136.854	258.545	125.266	132.016	69.0513	42.0583	58.6073	52.4551	61.806	41.7232	39.4118	51.922	74.4916	116.674	68.7931	80.8516	67.6333	68.6903	58.3902	72.5562	117.764	94.794	97.07
14.65_1193.5678n	14.6513	0.672517	1193.57	2.64885	_5	_02	0.223474	64.5284	84.2688	83.1917	43.1581	88.7189	32.2925	137.989	115.241	86.3321	44.3327	81.5813	80.1241	65.8134	36.9369	42.8337	94.6435	89.8723	97.4873	72.6804	58.1351	266.521	62.0018	148.721	81.9389	39.2349	37.1031	84.8162	34.946	56.3942	59.7273	54.7918	38.2521	117.412	81.0524	65.8134	30.8902	34.115	54.5834	58.9364	86.0319	64.7555	41.235
37.51_1358.6990n	37.5069	0.800467	1358.7	1.32557	_H2O	_1	0.994799	101.772	105.273	302.206	64.7868	92.3704	17.2973	292.146	346.218	411.498	149.222	39.8649	66.3633	128.202	10.6938	164.226	287.483	178.605	115.406	183.913	48.1223	244.884	98.027	52.4312	102.362	142.526	55.6974	88.307	18.7186	119.396	179.438	261.163	128.754	57.3735	67.1322	128.202	8.94319	130.798	165.799	117.126	101.845	163.859	34.133
27.87_1320.7356n	27.8732	0.62595	1320.74	4.17325	_5	_004	0.00110946	57.8578	40.7114	56.3816	40.4047	45.5428	17.1548	27.9914	41.4365	32.5834	44.6152	35.3983	31.2961	44.8357	61.3887	21.3119	47.2886	63.6893	83.0772	55.7253	39.473	249.843	90.9539	109.578	39.5858	26.5907	34.7361	43.5394	18.5645	11.4397	21.4757	20.6795	38.4958	50.9451	31.6587	44.8357	51.3392	16.9739	27.2726	41.7661	73.3151	49.6491	27.9981
30.35_2042.1220n	30.3518	0.462367	2042.12	2.24411	_H2O	_5	0.0458502	133.97	107.444	45.2089	72.1949	151.334	100.809	91.8913	64.1293	42.9199	72.6741	112.173	126.377	57.2724	156.379	54.3295	92.8779	67.4364	87.5364	66.0644	64.4763	1.88016	16.9894	102.02	104.474	21.3214	62.0662	144.677	109.092	37.5546	33.237	27.2397	62.7062	161.44	127.841	57.2724	130.78	43.2709	53.5651	44.2234	77.2503	58.8609	45.7328
33.58_1099.6500n	33.5813	0.6016	1099.65	4.96628	_5	_02	0.0619796	91.1471	37.8047	79.2323	86.5931	58.2944	40.4562	214.659	143.666	49.9582	69.196	48.6773	64.0772	54.6653	67.0023	20.7499	55.7235	79.9049	73.7848	98.9618	89.4001	496.196	178.629	63.1922	36.7595	37.3676	74.4443	55.7301	43.7806	87.7279	74.4595	31.7067	59.7052	70.0562	64.8196	54.6653	56.0338	16.5264	32.1372	52.4	65.1146	88.1712	63.4111
18.39_815.4307n	18.3937	0.505983	815.431	1.6443	_004	_H2O	0.574577	75.111	26.4764	14.4612	32.7907	28.092	33.0969	10.0875	20.2449	29.4577	31.0782	50.5507	44.1822	24.6198	19.8081	20.4557	43.4123	30.7543	41.6671	41.4358	14.1411	64.7425	9.15472	37.1148	25.7444	6.82018	28.1903	26.8562	35.8165	4.12262	10.4926	18.6958	26.8156	72.7524	44.6941	24.6198	16.5655	16.292	25.037	20.168	36.7709	36.9178	10.0302
31.95_1302.6800n	31.95	0.589667	1302.68	3.34797	_5	_004	0.209175	70.5525	71.013	192.998	100.015	48.9722	35.1478	216.108	242.041	74.5161	57.1729	41.7298	58.7502	61.9408	93.3589	81.8105	129.153	93.4681	120.514	45.8279	87.5416	349.444	144.144	89.3831	69.0497	91.022	85.9832	46.8179	38.036	88.32	125.445	47.2926	49.3311	60.0574	59.4308	61.9408	78.0758	65.1582	74.4859	61.2945	106.353	40.8309	62.0929
27.00_1147.5984n	26.9989	0.79135	1147.6	3.95052	_5	_02	0.186132	125.59	76.8689	210.673	82.4322	144.572	22.1649	39.2108	95.2335	35.2392	89.7141	4.39719	1.77895	20.6422	0	20.5829	88.2872	150.943	115.115	10.107	34.7273	312.327	52.9924	18.412	74.7436	99.3578	70.8672	138.212	23.9862	16.0249	49.3577	22.365	77.409	6.32843	1.79956	20.6422	0	16.3933	50.9176	98.9855	101.588	9.00497	24.6319
18.77_1135.5974n	18.7732	0.5053	1135.6	3.76637	_5	_02	0.325418	124.645	57.7597	134.073	40.0912	43.1683	34.9257	45.0491	47.5003	62.9981	57.9287	6.08441	8.34521	37.0389	5.24318	26.8663	48.0632	94.436	31.8748	24.6327	29.9696	268.851	40.4011	21.8445	56.1627	63.2316	34.4665	41.2693	37.7956	18.4109	24.6185	39.9826	49.9833	8.75667	8.44189	37.0389	4.38486	21.3978	27.7193	61.9292	28.1293	21.9468	21.2573
36.75_2129.2098n	36.7478	0.508717	2129.21	2.20391	_004	_5	0.114389	58.1132	133.423	245.352	312.594	185.914	144.706	112.78	390.458	355.747	140.848	128.134	258.528	119.409	27.7644	137.669	196.492	228.525	180.534	258.461	142.374	143.759	36.6412	120.176	129.734	115.713	268.738	177.736	156.597	46.0915	202.367	225.78	121.529	184.411	261.523	119.409	23.2193	109.647	113.322	149.862	159.32	230.279	100.986
46.80_2070.0681n	46.801	0.577517	2070.07	1.42619	_1	_02	0.428394	41.1903	343.881	442.289	374.037	367.995	276.967	254.815	747.759	257.295	378.452	393.423	395.292	388.231	265.51	246.089	378.226	524.294	636.174	327.658	334.624	479.967	392.688	473.941	334.374	208.593	321.561	351.807	299.726	104.139	387.549	163.296	326.544	566.214	399.871	388.231	222.045	195.999	218.133	343.821	561.42	291.931	237.347
24.65_2255.0364n	24.6487	0.588883	2255.04	2.39363	_5	_02	0.564988	75.3357	156.469	196.976	119.156	140.478	50.6845	47.5814	184.521	71.0132	151.314	157.599	116.674	84.3729	65.5376	57.8495	130.766	231.476	122.938	74.8716	30.0644	330.541	206.366	70.8228	152.142	92.8979	102.439	134.299	54.8494	19.4458	95.6339	45.0695	130.56	226.816	118.026	84.3729	54.8089	46.0745	75.4163	151.797	108.492	66.7078	21.3246
12.38_865.5146n	12.3764	0.554	865.515	12.0957	_H2O	_1	0.188987	181.964	15.5051	57.7725	63.4182	211.44	19.0111	437.472	169.864	346.493	14.9999	0.563946	9.74094	16.659	0.718569	42.1178	134.234	31.6196	13.0776	0.817518	0.522153	0.254503	185.162	0.268538	15.0764	27.2467	54.5208	202.139	20.5733	178.789	88.0373	219.906	12.9425	0.81163	9.85379	16.659	0.600937	33.5449	77.4161	20.7355	11.5409	0.728378	0.370361
35.12_2634.4653n	35.1181	0.538567	2634.47	2.3328	_1	_H2O	0.181097	88.869	173.568	143.695	153.577	101.663	54.4131	153.509	194.85	414.3	43.3661	117.49	151.799	183.747	340.477	162.246	307.588	298.234	423.713	385.963	192.158	69.7039	411.138	337.514	168.769	67.7694	132.03	97.1905	58.8844	62.7367	100.987	262.941	37.418	169.092	153.558	183.747	284.74	129.221	177.394	195.576	373.924	343.879	136.297
24.98_2020.0263n	24.9846	0.587833	2020.03	2.24492	_004	_5	0.324862	89.8393	74.6858	36.0013	28.427	69.8441	43.2868	77.95	90.4847	204.643	33.5134	47.6213	96.0403	23.1892	86.171	105.886	108.189	12.6109	89.5066	110.653	71.0594	0	73.9416	53.619	72.6209	16.9789	24.4388	66.7717	46.8437	31.857	46.8965	129.88	28.9167	68.5365	97.153	23.1892	72.0645	84.333	62.3956	8.26999	78.9891	98.5876	50.4021
43.10_1483.8833n	43.1016	0.444533	1483.88	1.57032	_02	_5	0.70587	52.3558	220.731	130.595	125.7	292.23	213.088	223.014	420.968	366.671	93.0491	178.106	306.517	152.131	308.775	231.623	310.191	156.07	334.972	238.283	184.552	89.7307	186.838	202.341	214.628	61.5914	108.065	279.375	230.598	91.1428	218.179	232.713	80.2866	256.33	310.068	152.131	258.227	184.477	178.895	102.347	295.611	212.301	130.902
20.42_971.4981n	20.4156	0.7721	971.498	1.40292	_004	_02	0.460257	43.6917	32.3873	27.0764	22.6107	48.2478	27.7941	24.4088	37.0206	21.8182	26.9996	47.4361	36.6815	27.6624	28.0671	12.6453	26.3814	20.5025	30.9886	31.0204	13.5497	38.3132	15.0568	26.4769	31.4918	12.7698	19.4385	46.1254	30.078	9.97552	19.187	13.8472	23.2964	68.2699	37.1064	27.6624	23.4724	10.0714	15.2148	13.4451	27.3473	27.638	9.61073
33.67_2027.0113n	33.6654	0.590367	2027.01	4.11227	_5	_02	0.110938	81.4463	81.2343	233.116	237.308	108.969	51.5423	315.34	204.486	124.399	221.273	82.3928	108.013	149.158	99.6251	99.945	131.075	293.203	119.824	258.476	217.787	922.963	429.834	127.011	78.9883	109.942	204.015	104.175	55.7776	128.875	105.981	78.9518	190.923	118.58	109.264	149.158	83.3162	79.6016	75.5944	192.277	105.744	230.293	154.476
31.66_1466.8049n	31.6551	0.797883	1466.8	1.59494	_5	_1	0.977927	119.992	67.8914	10.7793	8.94918	52.0981	22.4462	123.661	184.342	165.566	2.85489	25.0644	58.4467	14.2361	12.0124	62.981	191.414	5.51071	100.796	75.5861	34.676	0.00174551	94.5191	164.54	66.0143	5.08373	7.69364	49.8063	24.2906	50.5383	95.5411	105.079	2.46332	36.0727	59.1238	14.2361	10.0459	50.1615	110.393	3.61381	88.952	67.3444	24.5955
11.60_978.4709n	11.6023	0.569383	978.471	4.19798	_H2O	_5	0.0400095	98.2537	90.2879	190.834	50.9439	86.4189	112.879	145.442	262.64	42.0746	112.387	52.4488	39.5153	57.2323	30.5248	29.0074	96.4185	43.8739	87.0002	37.6489	9.5729	1.23964	64.02	30.6482	87.7916	90.0013	43.7966	82.6174	122.154	59.4399	136.121	26.7032	96.9719	75.4842	39.9731	57.2323	25.5278	23.1031	55.6071	28.7716	76.7772	33.5438	6.79002
18.65_957.4703n	18.6465	0.549833	957.47	1.57054	_02	_004	0.506809	91.1904	41.2678	49.2488	28.9351	9.43791	43.7285	14.2152	25.7462	0.494681	47.3166	16.5016	20.9272	54.9285	17.8325	31.5337	29.5786	40.8382	28.317	9.76918	25.7306	22.1462	34.254	17.8307	40.1268	23.2268	24.8756	9.02274	47.3218	5.80954	13.3438	0.313956	40.8267	23.749	21.1697	54.9285	14.9132	25.1151	17.0588	26.7809	24.9896	8.70398	18.2506
29.13_1350.7518n	29.1327	0.673567	1350.75	4.29939	_5	_1	0.116411	105.138	64.4372	110.193	42.5001	60.1344	50.0495	119.927	135.562	20.3419	46.971	53.704	39.8422	41.6984	20.8077	25.4336	156.622	41.0296	60.9673	34.5997	6.62502	299.444	127.529	34.8522	62.6556	51.969	36.5375	57.4891	54.1621	49.0123	70.2592	12.9102	40.5285	77.2907	40.3038	41.6984	17.4014	20.2567	90.3283	26.9064	53.8033	30.827	4.6991
45.79_1866.0384n	45.7861	0.490267	1866.04	1.95733	_004	_5	0.189064	84.1272	294.376	318.254	413.059	277.705	196.251	169.842	155.446	515.323	436.057	267.375	350.79	280.048	104.112	422.684	151.606	360.082	306.157	437.087	190.14	388.461	62.461	150.487	286.237	150.095	355.108	265.489	212.377	69.4119	80.5645	327.057	376.248	384.806	354.854	280.048	87.0684	336.648	87.435	236.134	270.181	389.429	134.866
29.55_835.4929n	29.5528	0.6296	835.493	1.99774	_H2O	_5	0.338269	96.8756	46.4135	49.0714	23.1268	40.858	24.7496	40.1477	59.3717	49.3944	30.9957	30.3796	20.3187	29.3892	0	13.8592	50.1707	43.862	40.5815	33.2359	4.46664	42.9174	7.44038	10.5121	45.1302	23.1431	19.8822	39.0607	26.7833	16.4078	30.7712	31.3488	26.7443	43.7222	20.5541	29.3892	0	11.0382	28.9348	28.7638	35.8129	29.6119	3.16817
33.33_1436.8238n	33.3281	0.5653	1436.82	1.76749	_H2O	_02	0.502254	52.3175	95.6215	286.87	156.453	106.941	61.5845	141.848	244.244	138.816	157.435	100.535	63.1258	96.8872	61.0297	76.8407	118.79	118.041	156.172	85.3447	146.406	203.641	80.4334	125.185	92.9777	135.294	134.503	102.237	66.6451	57.971	126.587	88.1014	135.841	144.69	63.8571	96.8872	51.039	61.2	68.5094	77.4089	137.821	76.039	103.845
27.50_1524.8301n	27.4974	0.290933	1524.83	4.02488	_004	_5	0.83272	120.458	24.8792	0	7.16874	20.0751	34.7048	26.204	71.7687	113.083	1.09151	62.4256	51.2297	34.8506	10.9519	1.92749	77.2297	10.3441	35.6708	33.5772	50.5272	5.02957	3.60681	33.8177	24.1913	0	6.16298	19.192	37.5566	10.7092	37.1963	71.7697	0.941803	89.8429	51.8232	34.8506	9.15905	1.53516	44.5404	6.78347	31.4793	29.916	35.8388
16.80_829.4101n	16.8	0.756583	829.41	810.893	_5	_02	0.0371447	200	72.5098	0.598751	1.37972	40.8914	149.105	20.7926	54.5536	0	0	0.452969	3.72501	0	0	0	0.52036	0	5.7602	0.885766	0	0.243939	0	316.223	70.5051	0.282383	1.18615	39.0926	161.357	8.49762	28.2741	0	0	0.651912	3.76817	0	0	0	0.300105	0	5.08334	0.789184	0
9.18_851.4653n	9.18018	0.0959167	851.465	Infinity	_5	_H2O	0.295102	200	0	0	0	0	0	0	0	0	2.0076	2.61021	0	0	0	0.925792	0	0	1.12554	0	0	0	0	21.8283	0	0	0	0	0	0	0	0	1.73224	3.75661	0	0	0	0.73735	0	0	0.993286	0	0
9.65_851.4631n	9.65073	0.344833	851.463	2.02073	_02	_5	0.0178591	168.2	61.3153	64.3123	75.3479	74.1829	68.6532	31.5141	115.878	86.4509	82.5705	40.3658	83.7239	66.5266	129.571	75.6763	75.5349	58.8999	49.3702	58.5726	88.2871	0	126.409	2.49596	59.62	30.331	64.7768	70.9197	74.2945	12.8794	60.0572	54.8672	71.2452	58.0944	84.6939	66.5266	108.36	60.2726	43.563	38.6254	43.5689	52.186	62.6217
20.71_1240.6757n	20.7103	0.319683	1240.68	2.0626	_H2O	_1	0.21299	68.4898	40.5899	30.0942	17.16	12.1495	12.2238	41.5612	34.4554	32.1527	12.506	11.8471	18.1444	13.8306	12.8315	21.9862	25.505	19.7967	12.1059	12.5103	7.73601	5.63597	24.3381	11.7805	39.4677	14.1931	14.7525	11.6151	13.2283	16.9855	17.8576	20.4061	10.7907	17.0503	18.3546	13.8306	10.7309	17.511	14.7094	12.9823	10.6833	11.1462	5.48712
17.97_936.5180n	17.9671	0.574567	936.518	1.45601	_5	_004	0.768236	91.2284	44.0037	14.6266	17.7785	40.2786	17.5032	31.5831	84.0248	6.1168	17.824	54.4301	33.6089	13.4141	25.4137	12.4285	72.1021	14.3113	46.621	26.8911	36.0562	34.5765	35.2241	52.4819	42.7871	6.89819	15.2842	38.5067	18.9415	12.9075	43.5484	3.88211	15.3793	78.3357	33.9983	13.4141	21.2534	9.89876	41.5832	9.38507	41.1428	23.959	25.5746
36.11_1852.9700n	36.1109	0.5701	1852.97	3.1576	_5	_02	0.0984129	85.3818	92.0291	202.125	48.7198	121.982	64.1029	277.584	187.378	78.6595	65.6764	88.8877	59.731	57.9489	9.53255	36.0868	122.571	74.7745	91.1626	64.6543	27.9931	324.147	154.032	57.3644	89.4847	95.3263	41.8846	116.616	69.3704	113.444	97.1142	49.9223	56.6683	127.927	60.423	57.9489	7.97204	28.7415	70.69	49.0356	80.4504	57.6045	19.8554
27.08_1679.9529n	27.082	0.665867	1679.95	1.98101	_1	_02	0.405566	95.4725	32.4618	43.5529	23.1417	28.1312	32.0203	29.6449	27.2441	37.1904	20.8006	36.7764	42.9881	30.578	5.19614	7.28887	27.485	31.015	44.2202	46.0078	18.5133	0	38.27	66.2804	31.5642	20.5404	19.895	26.8938	34.6515	12.1154	14.1201	23.6034	17.9476	52.9285	43.4862	30.578	4.34552	5.80525	15.8513	20.339	39.0241	40.9912	13.1314
30.02_1342.7266n	30.0152	0.84075	1342.73	9.56979	_5	_02	0.389551	139.544	45.3052	329.893	129.605	19.2741	24.0306	79.2851	76.6469	19.9654	139.712	17.9465	13.6055	70.3121	4.98612	19.6545	81.4218	208.232	46.426	23.7808	12.1032	1097.84	148.145	19.9103	44.0526	155.584	111.422	18.4262	26.0052	32.4027	39.7246	12.6713	120.55	25.8286	13.7631	70.3121	4.16988	15.6539	46.9581	136.555	40.9706	21.1878	8.58479
29.89_1758.8308n	29.8886	0.588933	1758.83	5.2167	_5	_1	0.182265	101.525	72.2546	120.425	36.8411	65.583	24.7927	149.947	152.825	60.7219	40.774	45.2457	33.8857	16.4027	5.3701	35.3476	88.9137	33.9365	42.0197	28.8937	4.05957	185.139	230.116	10.8564	70.2569	56.795	31.6724	62.698	26.83	61.2811	79.2063	38.538	35.1814	65.1175	34.2782	16.4027	4.491	28.1527	51.2789	22.2549	37.0821	25.7432	2.87944
34.95_1077.6180n	34.9487	0.592267	1077.62	1.70286	_1	_004	0.520021	60.6275	61.9066	60.3583	73.9686	55.5048	13.7907	69.7872	74.6978	73.0934	20.3842	61.217	22.4783	60.2888	9.48694	59.9953	87.6594	71.1999	79.5719	79.0603	71.8683	73.1064	54.5366	67.1897	60.195	28.4662	63.591	53.0632	14.924	28.521	38.7144	46.3897	17.5884	88.1034	22.7387	60.2888	7.9339	47.7835	50.5555	46.6914	70.2217	70.4397	50.9759
28.75_2263.1743n	28.7535	0.6729	2263.17	1.45746	_H2O	_5	0.47281	81.3808	88.5434	143.966	53.9494	70.0881	37.6151	123.734	80.8773	51.8188	60.9568	63.9478	87.1893	52.2878	81.44	56.8469	108.796	36.9825	89.14	61.2086	127.781	4.35658	94.0522	77.6624	86.0954	67.8971	46.3805	67.005	40.706	50.5683	41.9171	32.8875	52.596	92.0336	88.1994	52.2878	68.108	45.2759	62.7457	24.2524	78.6655	54.5346	90.6346
24.52_1469.7809n	24.5221	0.673483	1469.78	1.7752	_H2O	_1	0.430148	71.3296	59.6709	134.055	92.6667	52.8621	79.584	37.3484	56.1501	31.2898	132.027	93.7886	27.397	83.8033	10.8842	35.0346	48.561	72.9563	38.5229	38.089	15.3509	85.3845	52.469	29.5843	58.0211	63.223	79.6659	50.5368	86.1236	15.2638	29.1015	19.8585	113.919	134.98	27.7144	83.8033	9.10239	27.9034	28.0064	47.8432	33.9963	33.9359	10.8883
41.60_1996.2836n	41.5971	0.46425	1996.28	2.06293	_5	_004	0.474455	84.3899	92.6724	101.752	147.512	101.207	27.7926	276.033	79.4736	173.924	31.5692	25.9898	191.932	47.7248	428.018	241.307	102.553	140.709	73.4535	141.255	427.75	123.814	149.824	381.471	90.1102	47.9881	126.816	96.755	30.0764	112.811	41.1896	110.383	27.2392	37.4044	194.156	47.7248	357.95	192.19	59.1448	92.2738	64.8223	125.853	303.401
27.75_1379.7391n	27.7474	0.583683	1379.74	2.7163	_H2O	_5	0.076372	148.089	50.8973	47.519	27.3398	60.7568	43.2859	17.8566	60.2797	25.0544	28.1495	59.9102	11.4004	47.8187	6.86198	8.90432	19.0457	28.6894	28.3684	6.68815	1.80492	0	43.7471	4.83815	49.4901	22.4109	23.5041	58.0842	46.8428	7.29771	31.2418	15.9011	24.2886	86.2226	11.5325	47.8187	5.73865	7.09187	10.9841	18.8139	25.035	5.95889	1.28022
21.82_1130.6115n	21.825	0.881833	1130.61	1.32878	_1	_5	0.821469	97.4196	31.486	43.12	26.0472	34.7412	11.4129	57.4114	60.4928	96.4663	22.4004	21.537	16.5796	27.2157	30.6449	33.3943	50.7947	59.8543	43.3842	40.3974	39.4347	24.8382	37.7674	40.7241	30.6154	20.3363	22.3929	33.213	12.3508	23.4632	31.3522	61.2236	19.3279	30.996	16.7717	27.2157	25.6283	26.597	29.2946	39.2512	38.2863	35.9926	27.9708
25.91_1459.8473n	25.9092	0.634017	1459.85	1.66671	_H2O	_004	0.761992	100.047	30.7274	8.43714	13.3934	37.568	11.5738	69.9343	116.725	21.9863	6.96913	32.7188	37.1895	7.39647	31.037	43.5313	27.7946	9.04261	38.7883	31.6934	68.7348	0	30.4734	61.0333	29.8779	3.97913	11.5144	35.9154	12.5249	28.5811	60.4965	13.9539	6.01324	47.0888	37.6204	7.39647	25.9561	34.6706	16.0299	5.92996	34.2305	28.2376	48.7533
29.43_2260.1394n	29.4273	0.503783	2260.14	2.87475	_004	_5	0.329441	87.1915	77.8484	27.2872	8.42832	59.4866	25.1747	41.4983	86.009	78.0651	8.08586	54.2003	86.1162	24.1396	48.2908	34.6066	76.0306	6.55287	53.8235	46.4483	31.8332	0.473055	25.089	33.5216	75.696	12.8692	7.24585	56.8698	27.2433	16.9598	44.5768	49.5451	6.97681	78.0049	87.1138	24.1396	40.3854	27.5626	43.8488	4.29724	47.4989	41.3837	22.5792
18.98_1491.7645n	18.9823	0.63305	1491.76	5.79207	_5	_02	0.0670362	64.6911	61.0969	70.7074	25.5403	48.0042	5.78372	36.4122	78.0446	27.193	29.9111	44.1467	58.9919	21.7919	21.1782	13.4387	52.2005	15.6165	41.4126	53.6665	13.7508	246.542	178.764	46.4997	59.4077	33.3471	21.9571	45.8925	6.25898	14.8811	40.449	17.2584	25.8085	63.5358	59.6753	21.7919	17.7113	10.7033	30.1054	10.241	36.5464	47.8148	9.75341
33.10_1970.0119n	33.0997	0.35965	1970.01	4.53943	_004	_5	0.311486	88.3959	72.7756	2.56431	7.40658	33.7186	23.8962	113.179	97.9769	151.057	4.69559	154.133	164.518	46.9703	185.689	87.2662	128.427	1.27063	39.0476	62.7228	31.8138	0	41.1852	37.1953	70.7635	1.20938	6.36746	32.2353	25.8598	46.2544	50.7795	95.8702	4.05155	221.827	166.424	46.9703	155.291	69.5035	74.0675	0.833252	34.4593	55.8837	22.5654
40.24_1231.7642n	40.2369	0.517667	1231.76	7.81028	_5	_004	0.467343	95.732	32.8105	139.935	34.6191	13.0501	12.2556	90.714	195.899	5.0912	55.4761	40.0713	28.3373	16.5423	27.4327	21.2379	99.2395	90.8881	41.3767	22.0271	24.6085	402.25	341.929	11.3247	31.9033	65.9964	29.7621	12.4761	13.2627	37.0735	101.531	3.2312	47.8671	57.6706	28.6655	16.5423	22.9419	16.915	57.234	59.6026	36.5147	19.6254	17.4547
34.40_1434.7154n	34.4005	0.632767	1434.72	7.44311	_5	_004	0.15136	151.675	36.5773	60.1154	8.15696	10.9727	23.3602	41.8567	304.153	5.75301	14.8509	18.1476	14.1231	13.7933	38.6146	26.5361	66.7405	11.7309	14.4878	12.4784	40.0702	194.279	80.2572	20.627	35.5661	28.3517	7.01257	10.49	25.2797	17.1062	157.636	3.65123	12.814	26.118	14.2867	13.7933	32.2933	21.1348	38.491	7.6929	12.7854	11.1178	28.4216
21.82_2283.0921n	21.825	0.859533	2283.09	20.5749	_004	_5	5.02596e-05	138.23	44.4867	115.5	80.9841	49.413	44.7036	21.6851	31.7703	67.4199	92.3261	111.62	38.0377	42.1178	26.0817	33.5453	20.7891	72.2561	47.8576	30.6893	14.4522	9.68962	1.58885	0	43.2568	54.4721	69.6223	47.2393	48.377	8.86239	16.4659	42.789	79.6627	160.644	38.4784	42.1178	21.812	26.7173	11.9896	47.3841	42.234	27.343	10.2509
23.18_1155.6014n	23.1757	0.5037	1155.6	1.8142	_H2O	_02	0.53507	69.9785	18.3036	19.3584	16.1909	32.9752	18.9642	8.05484	19.5445	8.64045	15.1782	26.5354	13.5825	15.1848	8.22117	6.90361	11.7056	21.8078	24.3297	9.58765	5.11136	3.18184	16.4869	22.2423	17.7975	9.12982	13.9193	31.5247	20.5226	3.29189	10.1295	5.48378	13.0964	38.1896	13.7398	15.1848	6.87534	5.49841	6.75092	14.3011	21.4708	8.54224	3.62546
23.68_1291.6873n	23.6802	0.54735	1291.69	2.37807	_5	_004	0.611476	100.966	25.152	61.869	52.0966	27.9446	10.9393	26.721	46.8488	12.9934	45.0249	20.7841	9.09712	34.2194	1.85729	18.7644	42.1597	75.8612	25.7343	25.3165	7.30171	113.134	19.7169	23.9221	24.4566	29.1787	44.7876	26.7154	11.8382	10.9205	24.2808	8.24646	38.8493	29.9125	9.20251	34.2194	1.55324	14.945	24.3146	49.7482	22.7103	22.5561	5.17908
24.27_1291.7214n	24.2699	0.547333	1291.72	27.8469	_004	_5	1.05506e-06	64.7401	19.743	32.7718	29.5963	43.8243	39.263	11.1851	27.8015	17.9318	35.1916	51.9272	25.2571	25.2287	10.1185	14.9092	14.5997	26.0433	21.2401	5.74877	8.10334	0.93815	1.03327	1.53816	19.1971	15.4559	25.4441	41.8965	42.4894	4.57119	14.409	11.3807	30.3647	74.7336	25.5498	25.2287	8.46209	11.8745	8.42001	17.0787	18.7442	5.12194	5.74766
23.89_2184.1214n	23.8907	2.85783	2184.12	2.65284	_004	_02	0.871043	104.14	53.2642	27.9338	95.5784	238.217	135.647	15.6364	178.209	18.9268	25.1251	407.261	312.81	62.3249	64.6779	49.8497	111.187	65.2246	205.122	133.626	103.507	114.556	58.4416	313.315	51.7916	13.1741	82.1691	227.738	146.793	6.39036	92.3621	12.0122	21.679	586.129	316.434	62.3249	54.0899	39.703	64.1244	42.773	181.019	119.056	73.4172
16.84_1767.7322n	16.8421	0.630017	1767.73	3.38233	_004	_5	0.855342	136.711	45.4308	0.64326	1.71917	67.4652	11.5115	30.6523	144.342	183.995	0.0487884	43.2239	52.3152	2.94275	3.55592	35.1784	113.056	4.70436	70.0626	100.531	37.6906	0.0340623	9.09643	52.8645	44.1747	0.303374	1.47798	64.4974	12.4575	12.5272	74.8094	116.775	0.0420966	62.2078	52.9213	2.94275	2.9738	28.018	65.2021	3.08503	61.8298	89.5697	26.7338
20.90_984.5406n	20.9037	0.483167	984.541	2.21023	_H2O	_02	0.89957	141.591	15.1054	7.23799	4.79752	11.4633	7.38324	9.38929	82.4743	32.1042	0	9.83607	20.2424	3.39679	9.0142	11.3506	11.8782	0	17.286	31.6224	12.7463	0	5.31384	32.4029	14.6878	3.41359	4.12444	10.9591	7.98994	3.83726	42.7448	20.3754	0	14.1561	20.4769	3.39679	7.53855	9.04022	6.85045	0	15.2548	28.1744	9.04092
25.91_1266.7264n	25.9092	0.5496	1266.73	3.96437	_02	_5	0.944471	176.526	15.174	0	0	11.4684	0	30.6899	77.2113	54.8515	0	0	5.50275	0	0.944351	51.8682	38.9999	0	26.6779	19.6129	31.9192	1.34257	2.10994	13.917	14.7545	0	0	10.9639	0	12.5425	40.0171	34.8122	0	0	5.5665	0	0.789758	41.3106	22.4923	0	23.5431	17.4743	22.6402
15.18_1090.5054n	15.1758	0.3941	1090.51	1.3593	_02	_1	0.579225	132.589	15.6668	14.2528	4.70211	13.4291	17.2917	15.9698	23.8283	14.4022	4.06782	20.4529	19.2283	11.5399	28.9743	11.0062	16.2452	3.7384	23.2742	12.328	10.5128	0	37.2054	7.36998	15.2337	6.72192	4.04242	12.8383	18.7126	6.52661	12.3498	9.14054	3.50988	29.4358	19.4511	11.5399	24.2311	8.76591	9.36903	2.45157	20.5394	10.9838	7.45667
26.96_1423.7827n	26.9573	0.374267	1423.78	2.45103	_004	_5	0.912909	116.746	49.1719	0	8.75998	63.4576	8.2185	24.9804	51.1669	54.6162	0	34.1425	39.873	8.5881	48.2888	0	29.1735	15.8083	32.3766	28.9956	19.6775	3.38849	5.19584	30.7762	47.8124	0	7.53098	60.6662	8.89383	10.2091	26.5188	34.6629	0	49.1378	40.3349	8.5881	40.3838	0	16.8251	10.3668	28.5722	25.834	13.9572
24.61_1191.6495n	24.6064	0.4212	1191.65	6.84719	_1	_5	0.0115936	114.618	6.07435	0.250589	3.46292	8.45853	10.1819	0.776296	1.5275	9.62137	12.3376	28.1811	19.8137	8.49947	9.49375	11.1174	5.48905	14.1758	24.6527	30.2984	3.40226	5.96046	0	1.98394	5.9064	0.118183	2.97708	8.08644	11.0186	0.317261	0.791675	6.10633	10.6454	40.5582	20.0433	8.49947	7.93959	8.85447	3.16568	9.29617	21.7559	26.9947	2.41321
26.46_1097.6193n	26.4566	0.2088	1097.62	Infinity	_02	_5	0.0522442	116.905	33.5543	0	5.21821	13.9667	3.24763	26.1158	0	10.0216	0	1.17277	9.14784	16.115	21.6516	9.54315	31.7411	7.79539	21.1003	2.99862	0	0	0	0	32.6266	0	4.48611	13.3523	3.5145	10.6732	0	6.36032	0	1.68785	9.25381	16.115	18.1071	7.60068	18.3059	5.11206	18.6209	2.67166	0
26.04_1107.5660n	26.0401	0.374267	1107.57	5.77792	_5	_02	0.909663	199.886	0	125.228	18.94	4.29587	0	9.73201	20.6197	0.0296887	69.6999	0	0	11.6088	0	3.53119	14.1021	98.7374	0	0.634398	1.18839	126.719	0	0	0	59.0602	16.2828	4.10689	0	3.97733	10.6868	0.0188424	60.1399	0	0	11.6088	0	2.81243	8.13307	64.75	0	0.565225	0.84292
23.09_1636.7844n	23.0918	0.377467	1636.78	11.2693	_H2O	_5	0.0323008	124.024	28.0548	26.7206	5.21884	43.5459	9.90748	36.7017	52.8055	2.26255	9.24093	16.3457	12.863	5.62216	0.0950215	6.72629	29.5067	6.98804	11.97	6.85917	2.17742	0	2.41311	5.30525	27.2792	12.602	4.48665	41.6303	10.7216	14.9994	27.3681	1.43596	7.97345	23.5247	13.012	5.62216	0.0794662	5.35718	17.0173	4.58261	10.5635	6.11127	1.54443
13.81_1393.6454n	13.8087	0.282017	1393.65	2.35476	_1	_H2O	0.52126	158.29	58.1376	16.119	0.918172	10.9247	12.6263	6.84651	3.70417	8.54942	21.9538	21.8088	40.9478	41.903	61.3245	0.733353	3.08786	9.18351	22.4821	89.6534	25.7209	0	56.9118	3.52595	56.5302	7.60204	0.789355	10.4441	13.6638	2.79807	1.9198	5.42601	18.9426	31.3872	41.4222	41.903	51.2855	0.584082	1.78085	6.02236	19.8403	79.8778	18.2437
14.23_1525.7152n	14.2252	0.308617	1525.72	3.7492	_5	_1	0.886792	125.2	29.8645	78.3381	0	12.4925	1.38249	8.65335	31.6685	10.6333	24.8039	17.8816	19.0736	9.64816	11.6128	15.9821	33.4041	9.09073	16.4808	10.4101	1.48592	84.628	20.1001	0.626917	29.0388	36.9458	0	11.943	1.49609	3.5365	16.4131	6.74854	21.4018	25.7352	19.2945	9.64816	9.71178	12.729	19.265	5.96152	14.5442	9.27499	1.05396
22.76_1160.6000n	22.756	0.292717	1160.6	8.26641	_H2O	_1	0.211057	118.867	27.6998	35.5573	19.881	14.7418	12.9049	0	6.79917	0	9.76635	10.2412	11.1493	16.0566	8.50722	0.7822	0	0	3.0247	4.16123	0.942251	15.8729	12.9442	7.47946	26.934	16.7696	17.0918	14.0933	13.9654	0	3.52388	0	8.4268	14.7391	11.2784	16.0566	7.11456	0.622986	0	0	2.66928	3.7075	0.668335
35.63_1006.5930n	35.6257	0.465717	1006.59	2.013	_H2O	_1	0.718896	102.383	11.095	5.96353	0.285609	25.626	7.09432	15.8048	45.181	0.0653217	1.85219	14.4315	15.8627	6.12953	17.9761	1.76743	15.171	5.36741	18.399	3.08376	4.67352	11.0908	21.0342	9.49006	10.7882	2.81252	0.245539	24.4987	7.67728	6.45918	23.4164	0.0414573	1.59814	20.7698	16.0465	6.12953	15.0334	1.40767	8.74954	3.51984	16.237	2.74751	3.31491
30.31_1463.7764n	30.31	0.293483	1463.78	14.3936	_1	_5	0.00773044	173.205	12.7746	17.4779	25.1999	12.8002	4.554	28.3639	30.6804	47.1773	21.0688	7.58304	12.7223	33.1563	2.74287	21.8887	8.9678	68.4533	31.1362	19.2651	4.97166	0	0	6.45215	12.4214	8.24292	21.6645	12.2371	4.92822	11.5919	15.9011	29.9417	18.179	10.9135	12.8697	33.1563	2.29385	17.4333	5.17197	44.8903	27.4775	17.1644	3.52638
26.21_1497.6627n	26.2062	0.421883	1497.66	1.78274	_5	_004	0.837353	156.491	46.3595	117.901	104.609	44.3041	19.0768	54.2721	1.62303	11.5236	128.666	6.63258	7.00336	31.1753	60.6965	12.4294	105.281	118.314	57.4607	49.7677	0.99763	111.384	77.321	16.9692	45.0778	55.6043	89.933	42.3552	20.6443	22.1802	0.841187	7.31363	111.018	9.54559	7.08449	31.1753	50.7603	9.89942	60.7186	77.5878	50.7087	44.3412	0.707615
24.94_1773.9688n	24.9427	0.2933	1773.97	3.02311	_004	_5	0.380354	173.205	9.64362	0	7.48983	14.2945	12.2292	3.65612	20.0837	24.1562	0	17.9581	5.30958	10.3507	3.16886	13.0012	11.8459	5.07302	12.5343	20.796	5.27966	0	0	11.7653	9.37699	0	6.43903	13.6657	13.2341	1.4942	10.409	15.331	0	25.8453	5.37109	10.3507	2.65011	10.3548	6.83184	3.32678	11.0614	18.5284	3.74484
16.55_1287.6081n	16.5483	0.63665	1287.61	6.06036	_5	_004	0.341823	110.936	28.7069	76.2492	9.19717	13.5114	7.2292	77.4493	136.086	20.0387	14.9795	5.45405	7.92965	14.9792	32.7508	21.3495	72.0079	33.6158	23.4082	25.7394	23.1579	165.329	43.7951	10.8759	27.9132	35.9607	7.90684	12.9171	7.82324	31.6524	70.531	12.7178	12.9249	7.84946	8.02151	14.9792	27.3894	17.0039	41.5288	22.0446	20.6576	22.9328	16.4258
27.00_1365.7031n	26.9989	0.62395	1365.7	3.85058	_5	_1	0.873152	133.578	21.4855	36.5237	0	6.7927	3.16137	53.5443	70.2329	5.34719	32.3512	3.71986	8.55621	8.92825	1.03475	10.6421	60.1529	19.9211	17.0068	6.08778	4.68554	87.6667	45.9365	4.15498	20.8915	17.2253	0	6.4939	3.42114	21.8828	36.4004	3.39367	27.9139	5.35362	8.65533	8.92825	0.86536	8.47594	34.6918	13.0638	15.0084	5.42398	3.32344
31.57_1407.8419n	31.5714	0.377167	1407.84	3.86338	_5	_H2O	0.030074	66.2872	9.21153	9.45124	6.77313	4.18367	9.36383	0	3.43997	7.51453	16.0759	12.1124	12.4548	8.06271	11.0673	9.83867	13.433	8.52871	31.3344	7.56645	20.1165	27.8374	21.1901	21.2143	8.95685	4.4574	5.82288	3.99963	10.1333	0	1.78287	4.7692	13.871	17.4321	12.5991	8.06271	9.25558	7.83605	7.74719	5.59296	27.6524	6.74142	14.2686
26.92_1299.6925n	26.9157	0.3328	1299.69	6.33407	_1	_5	0.153519	174.342	19.6943	0	27.1802	8.34615	14.8683	6.22523	29.2327	11.7107	1.30199	0	0	29.5326	12.6991	4.01982	3.4779	34.6362	15.1114	0	11.7958	0	0	7.28718	19.1498	0	23.3669	7.97901	16.09	2.54416	15.1507	7.43238	1.12341	0	0	29.5326	10.6202	3.2016	2.0058	22.7137	13.3357	0	8.36669
19.11_1081.5520n	19.1125	0.214633	1081.55	6.21178	_004	_02	0.775773	155.633	7.86391	0.237835	0	5.40491	0.00149995	1.84949	18.1094	25.9658	0.579625	3.18026	1.50829	0.0656689	0.745884	0.366608	3.85002	0.0496684	13.9383	2.81355	5.89753	0	10.039	4.042	7.64649	0.112168	0	5.16715	0.00162321	0.755859	9.38573	16.4795	0.500124	4.57703	1.52576	0.0656689	0.62378	0.291987	2.22041	0.0325715	12.3004	2.50676	4.18309
32.92_1617.9001n	32.9199	0.05305	1617.9	Infinity	_004	_02	0.36328	264.575	0	0	0	0	0	0.000282821	0	0	0	11.0199	0	0	0	0	0	0	0	0	0	0	0	0	0	0	0	0	0	0.000115585	0	0	0	15.8599	0	0	0	0	0	0	0	0	0
19.83_869.5343n	19.8266	1.0936	869.534	3.07845	_5	_1	0.195977	70.0706	1899.64	9678.41	3364.78	3354.6	2561.75	8670.64	7134.93	4170.7	5153.43	1943.12	3104.34	2253.68	6010.07	2189.83	9489.6	3385.8	3447.11	3936.83	2966.33	18957.4	6571.36	6185.61	1847.12	4564.53	2892.71	3207.03	2772.26	3543.57	3697.9	2646.99	4446.59	2796.53	3140.31	2253.68	5026.2	1744.1	5472.9	2220.34	3042.05	3507.57	2104.01
24.98_1396.6604n	24.9846	1.47072	1396.66	2.68834	_5	_02	0.0704726	72.4648	5306.48	10936.4	6990.08	7031.25	4847.97	12080.1	14334.5	10393.7	5982.64	4637.17	8972.61	5380.35	7871.31	6593.96	8954.6	8084.3	7183.66	10085.2	9275.74	35551.8	11120.4	11396.4	5159.77	5157.84	6009.4	6721.95	5246.34	4936.95	7429.27	6596.51	5162.06	6673.81	9076.56	5380.35	6582.75	5251.78	5164.36	5301.52	6339.54	8985.5	6579.24
37.42_1551.8410n	37.4231	2.27185	1551.84	1.73566	_5	_004	0.79141	79.0839	6747.11	10220.2	10601.9	11755.8	3811.18	33168.3	14776.7	26048.4	10634.7	6106.44	6198.25	7209.13	18244.2	15030.1	14329.2	8693.74	10296.1	24164.5	14905.1	40088.1	15917.6	7763.83	6560.56	4820.06	9114.5	11238.7	4124.35	13555.4	7658.5	16532	9176.07	8788.37	6270.06	7209.13	15257.6	11970.7	8264.04	5701.18	9086.24	21529.7	10572.1
23.09_1365.6901n	23.0918	0.924067	1365.69	2.9633	_5	_02	0.0380359	74.9408	2188.17	4686.39	3598.48	3753.78	2417.22	5980.3	4705.88	4632.55	2570.32	2172.6	4331.26	2125.68	3132.21	2998.14	4733.92	3718.4	3248.85	4720.33	3703.77	17940.6	5819.23	5109.96	2127.68	2210.2	3093.62	3588.65	2615.85	2444.06	2438.97	2940.11	2217.77	3126.8	4381.44	2125.68	2619.45	2387.88	2730.18	2438.45	2867.09	4205.63	2627.07
14.39_1170.6138n	14.3864	0.878067	1170.61	1.93976	_H2O	_004	0.63332	87.0142	3168.7	6145	2727.18	5081.16	2278.3	15625.8	2898.59	2588.12	2786.09	2182.7	3615.23	2620.47	3372.39	3832.2	5445.36	2764.04	3593.42	5524.58	3069.98	2620.01	2648.29	4927.68	3081.09	2898.11	2344.56	4857.65	2465.51	6386.03	1502.28	1642.58	2403.95	3141.34	3657.11	2620.47	2820.32	3052.17	3140.49	1812.6	3171.17	4922.2	2177.52
35.41_1271.7218n	35.4149	0.859	1271.72	2.78125	_5	_02	0.0888164	81.8348	2584.97	5892.63	3846.65	3945.98	2811.6	8017.97	5227.83	5442.83	3272.77	2611.87	4610.38	2625.92	4068.69	3686.69	4884.84	4739.06	4075.11	5089.03	3657.26	20644.3	5710.59	5489.35	2513.5	2779.08	3306.97	3772.4	3042.64	3276.83	2709.48	3454.36	2823.88	3759	4663.79	2625.92	3402.63	2936.28	2817.21	3107.78	3596.26	4534.14	2594.08
20.16_1092.5813n	20.1631	0.931033	1092.58	2.79468	_5	_02	0.0375997	75.6024	1156.86	2148.98	1647.55	1701.46	1208.34	2411.93	2093.63	2493.3	1357.05	1082.59	2016.62	1169.22	1677.09	1284.8	2116.37	1917.51	1628.54	2151.05	1637.71	8166.9	2243.2	2684.69	1124.88	1013.5	1416.4	1626.62	1307.63	985.72	1085.09	1582.41	1170.92	1558.06	2039.99	1169.22	1402.55	1023.28	1220.56	1257.46	1437.17	1916.5	1161.62
24.31_877.5139n	24.3118	1.55697	877.514	2.00327	_5	_H2O	0.0938896	48.2231	1092.17	1809.09	2043.84	1786.01	2301.27	1407.28	1289.4	1238.56	1397.33	2394.01	2185.65	1772.95	2155.57	1449.44	1947.75	2248.15	2200.4	2441.46	1072.6	5179.45	2087.28	2803.18	1061.98	853.206	1757.09	1707.44	2490.37	575.134	668.271	786.07	1205.68	3445.45	2210.97	1772.95	1802.7	1154.41	1123.32	1474.29	1941.84	2175.25	760.792
26.87_1451.6542n	26.8741	0.958417	1451.65	3.18694	_5	_004	0.0480161	81.1667	1862.43	5018.85	2793.98	2825.57	1838.59	5323.04	4101.8	4260.65	2312.19	1760.77	3312.12	2044.15	3101.64	2521.92	4569.96	3666.74	2825.85	4253.51	3221.73	17974.1	5021.96	4839.64	1810.94	2366.99	2402	2701.28	1989.67	2175.45	2125.89	2704.08	1995.05	2534.09	3350.49	2044.15	2593.89	2008.59	2635.62	2404.57	2493.79	3789.72	2285.16
31.45_1453.8220n	31.446	1.34697	1453.82	1.40886	_5	_004	0.906612	58.9516	3314.58	4188	3365	1838.86	2541.6	3675.79	2948.43	2708.52	4340.08	1839.95	1957.89	3025.06	2606.97	3769.98	3439.14	4141.56	2477.67	1632.2	3751.54	5908.55	4118.3	1433.99	3222.94	1975.15	2892.9	1757.97	2750.45	1502.24	1528.12	1719	3744.8	2648.05	1980.58	3025.06	2180.2	3002.61	1983.44	2715.95	2186.53	1454.23	2660.95
24.44_943.5245n	24.4378	1.0522	943.525	2.12143	_5	_02	0.325545	68.3913	1171.74	1753.81	1994.64	1693.29	378.28	360.319	1678.96	2256.38	1497.71	1717.43	1919	524.917	1387.66	1434.42	1656.37	1591.42	1371.28	1643.22	1093.54	4627.38	1057.09	2276.23	1139.34	827.131	1714.79	1618.81	409.364	147.257	870.173	1432.04	1292.29	2471.72	1941.23	524.917	1160.5	1142.45	955.27	1043.62	1210.14	1464.05	775.64
26.37_1552.9012n	26.3729	0.965633	1552.9	2.19239	_02	_5	0.0504092	84.4911	3485.07	2513.9	2433.22	1811.39	2371.51	4369.59	3313.5	2908.05	2721.26	1570.94	2295.9	2979.9	2945.32	4535.73	4042.65	2130.47	2642.96	1655.24	3919.74	610.979	3241.55	1109.02	3388.71	1185.6	2091.85	1731.71	2566.39	1785.79	1717.32	1845.63	2348.01	2260.89	2322.5	2979.9	2463.16	3612.5	2331.5	1397.12	2332.4	1474.76	2780.26
25.32_1101.5692n	25.3203	1.09178	1101.57	4.06676	_5	_004	0.0963231	73.3471	1449.96	3694.61	1737.44	1208.69	928.416	3906.48	2587.22	2213.96	1763.48	549.397	1086.68	1527.25	2443.01	2010.16	3356.26	2261.54	1704.07	1436.57	2414.78	9957.64	5575.37	1588.62	1409.87	1742.46	1493.68	1155.52	1004.71	1596.52	1340.91	1405.12	1521.6	790.691	1099.27	1527.25	2043.08	1601	1935.64	1483.07	1503.83	1279.93	1712.79
21.91_1337.6595n	21.9088	1.05365	1337.66	2.89375	_5	_02	0.0684382	79.9459	1582.17	3425.61	2382.92	2246.8	1506.28	4371.74	3772.85	3486.15	1860.12	1344.71	2624.43	1584.38	2396.5	1973.9	3287	2856.17	2293.06	2963.69	2681.08	12857.4	3658.46	3541.66	1538.43	1615.59	2048.6	2147.96	1630.06	1786.67	1955.4	2212.53	1604.99	1935.3	2654.84	1584.38	2004.18	1572.12	1895.7	1873.02	2023.61	2640.53	1901.68
27.87_1566.9169n	27.8732	0.9605	1566.92	3.05431	_02	_5	0.00368885	74.5092	3334.84	2683.57	2528.24	1778.69	2575.55	4695.42	4180.37	2778.1	2839.84	1613.11	2218.72	2432.5	2709.73	4176.23	3907.42	1537.3	2051.1	1444.46	3409.81	468.228	1995.99	783.455	3242.64	1265.63	2173.54	1700.44	2787.19	1918.95	2166.6	1763.16	2450.33	2321.58	2244.42	2432.5	2266.14	3326.17	2253.51	1008.13	1810.08	1286.96	2418.56
15.22_1287.6294n	15.2179	0.6314	1287.63	4.04908	_5	_004	0.0942984	81.1295	1303.07	5285.05	1713.86	1809.05	1410.52	9049.28	4296.05	2679.79	1458.03	1077.83	2043.57	1376.56	1722.91	2403.39	2635.82	2000.42	1846.15	2252.84	5443.94	11148.9	8177.75	2718.28	1267.04	2492.54	1473.41	1729.47	1526.43	3698.31	2226.56	1700.77	1258.05	1551.22	2067.25	1376.56	1440.86	1914.19	1520.15	1311.84	1629.21	2007.19	3861.37
8.58_972.4990n	8.58407	0.978817	972.499	3.40733	_5	_004	0.619018	113.428	1020.83	3137.15	1408.93	1641.12	1293.09	1922.58	1868.77	1915.5	1549.79	880.435	1399.02	1171.72	1604.88	1188.19	1823.48	2592.89	1248.98	1571.34	1401.61	11160.1	2925.59	595.008	992.605	1479.55	1211.26	1568.92	1399.34	785.729	968.549	1215.7	1337.22	1267.12	1415.23	1171.72	1342.15	946.339	1051.65	1700.36	1102.22	1400.01	994.159
17.30_1097.6555n	17.3048	0.772767	1097.66	1.95825	_004	_5	0.75547	80.4854	794.971	906.004	2751.5	1240.38	137.532	348.321	1254.75	3631.05	1333.8	758.047	1345.67	228.402	1028.37	2931.96	1470.65	938.204	781.558	994.483	1003.25	880.405	474.598	1352.22	772.992	427.29	2365.47	1185.82	148.833	142.354	650.313	2304.49	1150.86	1090.98	1361.26	228.402	860.024	2335.17	848.165	615.255	689.72	886.047	711.601
31.74_1243.6911n	31.7394	1.30262	1243.69	2.54927	_5	_004	0.410102	86.2468	805.952	4175.14	1192.88	1009.12	813.568	6579.57	5181.34	2536.98	976.694	687.76	4288.33	707.023	3347.38	2485.89	5096.78	1399.95	3020.25	3876.23	1171.68	6618.58	3517.62	6095.79	783.669	1969.08	1025.52	964.73	880.421	2688.97	2685.39	1610.13	842.731	989.822	4338.01	707.023	2799.4	1979.9	2939.45	918.06	2665.35	3453.58	831.068
27.96_1455.8087n	27.9565	0.9197	1455.81	3.96806	_5	_02	0.293548	116.126	1653.67	1968.66	2403.98	2335.6	276.63	406.087	2026.09	1831.32	2857.67	1430.51	1579.03	587.955	1896.25	1393.93	2185.12	2013.8	1332.43	2243.97	1765.32	14063	1535.86	2445.63	1607.95	928.462	2066.71	2232.86	299.361	165.962	1050.08	1162.27	2465.72	2058.79	1597.32	587.955	1585.83	1110.2	1260.21	1320.61	1175.86	1999.3	1252.14
31.28_1386.7597n	31.2781	0.757833	1386.76	1.92229	_5	_02	0.263555	50.2021	1265.63	1454.4	2774.7	1711.05	1254.26	679.137	725.361	2502.52	2308.13	1427.54	1023.4	1087.88	1142.67	1063.43	908.201	3175.4	1047.54	1705.61	1570	2559.47	1188.65	2310.22	1230.64	685.927	2385.42	1635.78	1357.33	277.554	375.941	1588.26	1991.55	2054.51	1035.25	1087.88	955.609	846.975	523.784	2082.36	924.445	1519.63	1113.6
26.71_917.5456n	26.7074	0.834267	917.546	1.36376	_004	_02	0.478121	36.3092	826.616	1159.32	747.076	982.657	679.11	629.177	695.54	1639.5	942.639	903.811	864.565	812.523	595.287	643.228	1139.06	901.216	743.447	956.037	707.599	1276.32	590.119	975.587	803.762	546.758	642.264	939.431	734.914	257.135	360.485	1040.53	813.347	1300.76	874.581	812.523	497.836	512.301	656.925	590.999	656.087	851.794	501.897
28.08_921.5408n	28.0818	4.36428	921.541	1.57051	_5	_1	0.440212	44.5274	2286.99	3741.66	3383.54	2907.05	6768.53	3425.5	2059.16	2215.87	3128.4	4073.91	2548.26	5168.02	3520.01	2302.51	3275.47	3014.37	3969.82	3112.43	1808.37	6163.79	3416	4442.86	2223.76	1764.64	2908.84	2779.17	7324.71	1399.95	1067.22	1406.33	2699.31	5863.16	2577.79	5168.02	2943.77	1833.84	1889.05	1976.76	3503.34	2773.06	1282.67
23.85_875.4988n	23.8485	0.968233	875.499	1.72783	_5	_02	0.520043	47.1158	626.039	613.115	1491.4	796.034	707.983	418.544	551.976	410.656	745.738	1195.84	874.601	632.873	506.13	563.638	626.881	720.891	699.324	1058.07	539.786	1472.36	617.943	928.461	608.73	289.158	1282.16	761.017	766.16	171.053	286.079	260.628	643.453	1721.05	884.734	632.873	423.275	448.912	361.539	472.745	617.15	942.703	382.868
32.41_3207.7476n	32.4132	0.98085	3207.75	1.6723	_H2O	_5	0.551963	74.4768	3083.99	5682.47	2836.7	1936.44	2295.19	6100.34	5580.82	6770.85	2880.29	1089.56	2390.94	2029.49	3744.1	4221.65	4817.08	3460.22	3407.03	2079.1	2953.18	1941.74	4037.16	1072.79	2998.72	2679.97	2438.72	1851.26	2483.79	2493.12	2892.43	4297.21	2485.23	1568.1	2418.64	2029.49	3131.18	3362.35	2778.14	2269.14	3006.69	1852.4	2094.68
36.87_1564.7464n	36.875	1.3124	1564.75	1.59065	_5	_02	0.398314	63.5858	1728.64	1728.89	2284.33	2147.07	2055.12	1125.22	1628.58	1973.55	2448.02	1816.61	2488.23	1707.6	1996.17	1584.88	1667.95	2287.04	1727.86	2236.14	1948.35	4761.58	1439.3	2098.26	1680.85	815.382	1963.85	2052.62	2224	459.862	844.062	1252.54	2112.25	2614.46	2517.06	1707.6	1669.39	1262.28	961.951	1499.79	1524.82	1992.31	1381.96
17.97_1365.6376n	17.9671	1.361	1365.64	3.03398	_5	_004	0.139266	80.9524	882.272	2362.7	1236.27	1283.48	827.022	3774.8	1756.49	1912.63	1110.48	711.624	1515.72	832.716	1351.19	1023.89	2621.62	1530.74	1295	1644.47	1377.02	7704.12	2048.67	2194.56	857.879	1114.3	1062.83	1227.02	894.981	1542.71	910.357	1213.87	958.17	1024.17	1533.28	832.716	1129.99	815.481	1511.96	1003.82	1142.83	1465.16	976.718
18.27_984.5214n	18.2653	3.50233	984.521	2.72314	_5	_004	0.0613705	71.0229	630.84	3758.56	901.425	630.362	2296.89	3070.99	1187.07	885.053	609.549	611.8	726.759	1566.78	2341.63	985.626	2627.17	1211.53	1092.11	582.272	711.921	1923.91	2475.25	1387.16	613.399	1772.61	774.958	602.632	2485.63	1255.07	615.238	561.711	525.944	880.502	735.179	1566.78	1958.3	785.006	1515.16	794.495	963.78	518.783	504.963
13.06_1600.9592n	13.0594	3.47382	1600.96	2.76624	_5	_02	0.0125091	58.1391	2298.94	4698.36	2427.79	3406.2	2527.93	4934.03	4081.38	1810.31	2286.48	2822.91	3277.49	2184.07	1752.53	2316.7	2602.54	3816.47	3560.97	2804.71	2817.18	10123.6	4950.95	3298.49	2235.38	2215.84	2087.18	3256.36	2735.65	2016.47	2115.3	1148.94	1972.87	4062.73	3315.46	2184.07	1465.63	1845.15	1500.95	2502.76	3142.53	2498.9	1998.22
24.77_1538.8854n	24.775	0.882317	1538.89	1.46495	_5	_004	0.234714	59.0951	1545.36	995.578	968.096	915.078	983.109	1360.33	1473.56	1446.69	1158.44	822.044	1031.74	1408.45	1194.14	1911.23	1407.3	1664.69	1770.26	1155.62	1828.7	1097.79	2747.06	1054.2	1502.63	469.535	832.275	874.824	1063.89	555.945	763.717	918.164	999.553	1183.08	1043.69	1408.45	998.657	1522.21	811.628	1091.67	1562.24	1029.62	1297.09
24.23_903.5299n	24.2278	0.800133	903.53	1.58049	_5	_02	0.327816	54.9187	424.752	523.966	562.515	640.298	545.053	269.853	354.921	591.451	518.767	825.77	560.079	450.771	388.896	360.437	471.286	534.681	475.228	612.06	356.658	1051.35	334.884	594.979	413.009	247.113	483.596	612.131	589.841	110.285	183.949	375.372	447.613	1188.45	566.568	450.771	325.233	287.071	271.803	350.633	419.386	545.323	252.976
25.70_1380.7705n	25.6982	0.762267	1380.77	3.95148	_5	_02	0.251251	115.891	591.248	905.526	1070.13	986.978	87.988	135.882	596.057	870.909	1096.06	854.99	895.223	191.543	724.463	734.697	652.621	927.57	537.311	919.762	722.616	5317.5	641.746	866.903	574.901	427.064	919.991	943.561	95.2181	55.5329	308.925	552.734	945.726	1230.5	905.594	191.543	605.867	585.152	376.384	608.282	474.174	819.474	512.549
36.87_1565.7566n	36.875	0.59085	1565.76	2.04141	_5	_02	0.471361	73.8712	564.865	377.195	888.937	1184.34	994.893	193.377	388.372	786.721	748.412	1202.75	1280.9	583.677	718.77	411.344	522.809	741.318	762.666	1184.25	507.48	1946.84	264.933	1212.6	549.248	177.893	764.222	1132.24	1076.65	79.0303	201.286	499.303	645.76	1731	1295.74	583.677	601.105	327.617	301.518	486.141	673.048	1055.12	359.953
21.70_843.4982n	21.6994	1.05568	843.498	1.99148	_5	_02	0.5253	65.4136	552.15	510.917	689.523	801.393	111.349	114.734	675.04	531.211	584.074	586.375	728.015	178.624	493.003	491.315	583.564	557.713	538.414	641.612	428.783	1478.19	351.481	778.93	536.884	240.959	592.785	766.14	120.498	46.89	349.86	337.14	503.963	843.91	736.449	178.624	412.297	391.31	336.557	365.737	475.147	571.652	304.134
32.58_1053.4675n	32.5808	0.8551	1053.47	2.11923	_5	_02	0.546979	94.6008	529.116	1374.03	725.482	466.209	499.674	437.448	585.103	1005.31	1089.06	402.586	548.622	641.627	688.373	589.837	642.024	1030.23	636.361	654.342	770.818	2839.22	656.3	576.357	514.487	648.02	623.699	445.7	540.733	178.778	303.248	638.033	939.688	579.402	554.978	641.627	575.684	469.778	370.272	675.605	561.584	582.995	546.738
36.87_1528.8606n	36.875	0.59085	1528.86	1.42888	_02	_004	0.668055	59.7174	1098.34	1455.75	1088.2	460.482	806.114	1448.68	1222.14	714.633	1424.01	438.659	493.004	1069.86	990.089	1316.11	1011.05	1330.38	680.693	354.176	1331.88	1188.91	1448.16	322.976	1067.97	686.559	935.531	440.225	872.355	592.052	633.414	453.552	1228.7	631.317	498.715	1069.86	828.009	1048.22	583.102	872.437	600.707	315.558	944.697
20.29_1948.0448n	20.2894	0.75755	1948.04	1.73194	_02	_5	0.254143	80.1838	1120.54	1471.98	990.748	786.842	952.066	1967.34	1071.98	2040.12	1096.17	527.764	696.173	1003.57	1337.6	1309.12	1694.85	1254.55	1221.07	744.461	891.407	436.222	1485.49	392.957	1089.56	694.216	851.749	752.23	1030.3	804.024	555.586	1294.79	945.819	759.557	704.239	1003.57	1118.63	1042.66	977.466	822.707	1077.59	663.287	632.271
36.24_823.2854n	36.238	0.9102	823.285	3.47035	_5	_02	0.0811552	92.9517	372.276	329.352	670.481	862.139	758.208	543.694	269.966	1076.01	689.367	882.813	998.325	445.83	311.484	309.455	441.825	500.862	489.352	1341.75	343.1	2695.16	419.05	812.302	361.983	155.329	576.415	824.214	820.511	222.2	139.918	682.902	594.814	1270.54	1009.89	445.83	260.493	246.467	254.812	328.455	431.85	1195.45	243.36
30.39_1206.5933n	30.3938	0.841167	1206.59	2.30305	_004	_5	0.00353831	52.0625	676.336	536.644	676.682	697.29	665.934	355.588	610.705	971.85	890.045	668.801	995.921	581.775	752.01	623.628	607.217	580.51	622.652	768.79	650.501	220.64	322.502	605.317	657.637	253.092	581.746	666.616	720.655	145.323	316.517	616.798	767.967	962.537	1007.46	581.775	628.904	496.691	350.198	380.686	549.486	684.963	461.398
26.00_903.5307n	25.9987	0.80055	903.531	2.20596	_5	_H2O	0.112561	73.6683	382.736	541.952	318.011	367.464	250.239	291.07	216.811	420.796	355.089	562.581	464.636	427.615	276.344	339.079	384.329	574.505	413.383	533.572	307.739	1370.78	334.898	533.327	372.154	255.596	273.395	351.3	270.802	118.956	112.369	267.064	306.385	809.666	470.019	427.615	231.106	270.06	221.653	376.749	364.808	475.393	218.278
30.27_950.4425n	30.268	0.714217	950.442	3.83348	_5	_004	0.15205	100.513	320.989	977.409	487.172	358.723	301.849	715.508	569.57	718.468	558.96	136.283	341.07	376.423	652.097	395.43	720.697	733.235	431.926	477.222	583.764	3611.35	971.334	462.505	312.115	460.966	418.823	342.943	326.652	292.418	295.197	455.986	482.294	196.139	345.021	376.423	545.346	314.942	415.645	480.841	381.172	425.187	414.062
27.12_1305.7271n	27.1237	0.914433	1305.73	2.82781	_5	_02	0.450773	105.985	781.61	572.896	906.523	925.872	197.678	302.934	940.492	708.575	873.647	598.462	768.46	202.651	902.206	600.473	763.433	669.642	716.183	884.738	610.38	3871.65	507.212	857.042	760	270.19	779.341	885.143	213.922	123.805	487.439	449.707	753.819	861.306	777.363	202.651	754.512	478.249	440.292	439.138	632.027	788.269	432.94
22.97_970.4994n	22.9658	1.00683	970.499	4.87344	_5	_1	0.197643	133.192	113.576	419.341	218.36	410.629	351.398	270.046	189.902	459.944	226.367	215.295	260.229	153.487	1582.77	154.347	222.746	287.991	247.205	244.44	218.165	2718.83	302.087	626.124	110.436	197.77	187.725	392.566	380.273	110.364	98.4226	291.909	195.318	309.852	263.244	153.487	1323.66	122.931	128.463	188.859	218.157	217.787	154.744
38.18_1499.6445n	38.18	0.710533	1499.64	1.56286	_5	_02	0.501689	64.9426	1211.22	1107.24	1559.68	1791.7	1776.45	879.892	1034.77	1608.09	1642.36	1469.65	1545.23	1305.78	1247.95	971.978	1074.03	1499.14	1423.07	1603.74	1127.84	3120.8	915.7	1355.07	1177.73	522.197	1340.87	1712.88	1922.42	359.599	536.299	1020.6	1417.09	2115.12	1563.13	1305.78	1043.66	774.135	619.419	983.102	1255.85	1428.88	799.972
44.60_2428.2150n	44.597	4.04655	2428.21	3.14371	_5	_004	0.0597571	57.4034	4675.25	14532.3	6778.6	3579.25	3876.15	14279.5	10976.5	8004.23	5853.09	2865.51	2914.75	5496.71	8349.74	6788.69	10661.2	7568.93	7473.69	3915.09	7053.68	17851.5	19208.4	9241.15	4545.99	6853.73	5827.58	3421.8	4194.67	5835.81	5688.93	5079.99	5050.28	4124.04	2948.52	5496.71	6982.86	5406.88	6148.59	4963.55	6595.48	3488.2	5003.15
20.58_1738.9357n	20.5841	0.762233	1738.94	1.82452	_004	_5	0.703154	47.7421	1046.51	909.447	1026.73	1059.35	1174.1	50.3682	821.984	793.343	1358.57	1290.3	1064.6	1183.25	911.189	785.668	792.077	860.025	873.805	631.926	540.74	822.499	279.652	750.452	1017.57	428.914	882.681	1012.75	1270.57	20.5847	426.018	503.506	1172.23	1856.99	1076.94	1183.25	762.025	625.748	456.812	563.987	771.127	563.022	383.545
19.28_855.5188n	19.2801	0.88545	855.519	8.23147	_5	_004	0.00570193	96.1364	217.662	711.086	289.587	333.479	243.639	520.937	887.024	485.567	258.413	214.146	362.423	241.853	436.123	281.093	576.427	537.395	388.994	430.147	913.837	5647.41	1874.74	630.404	211.644	335.363	248.959	318.809	263.659	212.899	459.728	308.172	222.969	308.199	366.622	241.853	364.728	223.877	332.441	352.412	343.285	383.245	648.181
39.11_2322.1361n	39.1144	0.765883	2322.14	3.715	_5	_004	0.0199742	81.9176	1521.82	3566.97	2106.79	2119.63	1156.8	2958.72	4233.37	3576.17	1976.38	1200.68	2809.68	1631.71	2906.05	1902.87	3811.26	2652.92	2283.19	2454.17	2954.69	17282.4	4735.67	4626.59	1479.74	1682.25	1811.21	2026.39	1251.86	1209.18	2194.07	2269.67	1705.3	1728.02	2842.23	1631.71	2430.32	1515.55	2198.06	1739.73	2014.9	2186.58	2095.75
44.60_2411.1898n	44.597	0.736133	2411.19	3.3303	_5	_02	0.00336696	44.4589	2089.02	4569.44	4131.05	2608.84	2083.04	3646.46	4144.02	4214.65	1963.81	3300.97	2360.29	1873.42	3213.51	2182.92	3708.64	3118.89	4186.63	3106.48	2568.75	12190.2	4527.17	10703.9	2031.26	2155.04	3551.48	2494.08	2254.21	1490.25	2147.77	2674.89	1694.46	4750.75	2387.64	1873.42	2687.45	1738.6	2138.87	2045.31	3694.67	2767.76	1822
23.05_1340.6573n	23.0499	1.04952	1340.66	2.82026	_5	_004	0.0367275	72.0264	289.846	688.544	466.482	472.02	340.494	857.848	648.546	597.116	370.674	295.095	590.996	347.01	459.009	411.51	648.232	508.032	426.262	623.859	509.192	2389.79	850.553	680.969	281.832	324.732	401.036	451.256	368.473	350.59	336.129	378.968	319.833	424.7	597.843	347.01	383.868	327.749	373.853	333.157	376.174	555.835	361.168
38.95_2339.1621n	38.9453	0.765883	2339.16	4.27073	_5	_004	0.227112	73.8897	1643.37	5096.2	1847.4	976.347	905.488	6241.04	5709.11	2745.2	2029.16	501.835	1428.18	1807	2853.19	2645.54	4456.24	2877.93	1832.21	1025.91	3807.42	11626.4	7995.54	1852.48	1597.93	2403.47	1588.22	933.398	979.894	2550.62	2958.92	1742.28	1750.84	722.24	1444.72	1807	2386.11	2107.05	2570.03	1887.29	1616.92	914.044	2700.59
50.11_2415.2101n	50.1094	0.727983	2415.21	1.3846	_1	_H2O	0.731535	57.4549	1821.15	1844	1626.01	2377.6	2028.76	786.217	1183.46	2375.72	1705.13	2022.1	2548.13	1543.18	2573.89	1594.81	2248.17	2033.17	3001.68	3194.04	1002.21	2463.88	649.711	2640.95	1770.8	869.668	1397.89	2273.01	2195.47	321.315	613.367	1507.79	1471.26	2910.21	2577.65	1543.18	2152.53	1270.19	1296.58	1333.31	2648.96	2845.77	710.861
31.45_1489.7075n	31.446	1.30485	1489.71	2.27183	_5	_02	0.224661	86.4249	723.56	857.364	943.358	952.448	836.808	335.142	502.261	1061.39	1253.33	840.192	1010.76	758.574	723.248	577.747	641.449	1058.31	822.258	1120.94	717.06	3038.4	535.917	1027.87	703.555	404.35	811.008	910.55	905.57	136.968	260.312	673.627	1081.43	1209.2	1022.47	758.574	604.85	460.149	369.94	694.016	725.637	998.717	508.608
7.82_912.5142n	7.81658	0.853067	912.514	1.11001	_1	_H2O	0.904078	59.7236	1630.54	1081.3	1538.04	1100.17	209.387	335.148	2059.49	1650.74	1053.65	829.173	1121.3	410.633	948.162	1786.22	1636.03	1133.87	1088.3	1105.67	1717.34	1543.17	903.194	1232.47	1585.46	509.963	1322.25	1051.78	226.593	136.97	1067.39	1047.67	909.13	1193.34	1134.29	410.633	792.945	1422.64	943.54	743.568	960.419	985.111	1218.1
29.72_1548.7996n	29.7208	0.924283	1548.8	1.96377	_5	_004	0.177897	60.9758	946.998	2236.65	978.903	652.76	603.145	1605.62	913.542	601.692	1284.42	329.114	517.97	907.487	856.28	1322.75	1401.67	1054.9	768.81	806.248	953.682	1965.7	1208.91	850.917	920.815	1054.85	841.566	624.046	652.706	656.192	473.471	381.872	1108.25	473.66	523.971	907.487	716.105	1053.51	808.381	691.785	678.47	718.337	676.443
15.79_981.4113n	15.7872	1.15157	981.411	2.28285	_5	_02	0.267538	82.6466	535.701	765.245	708.147	594.829	495.306	264.275	363.145	742.66	765.46	529.409	721.169	612.498	500.152	409.228	519.971	908.51	578.568	750.638	514.376	2236.68	371.446	887.794	520.89	360.905	608.796	568.663	536.007	108.005	188.211	471.339	660.47	761.924	729.524	612.498	418.276	325.931	299.881	595.782	510.583	668.791	364.845
37.93_1288.5505n	37.9276	0.798483	1288.55	2.0522	_5	_02	0.169002	64.3844	514.607	581.112	743.67	911.337	971.023	421.685	379.47	966.168	722.174	741.129	876.981	623.999	470.703	465.196	488.855	701.602	542.234	1024.41	470.714	1832.03	635.645	685.67	500.379	274.064	639.336	871.247	1050.81	172.337	196.672	613.192	623.121	1066.63	887.141	623.999	393.647	370.507	281.935	460.097	478.518	912.711	333.876
48.00_3514.9987n	48.0025	0.75165	3515	3.06505	_02	_5	0.0990004	75.4397	4891.75	1734.33	2070.64	1218.98	597.458	2456.11	2598.46	1443.1	1419.17	783.653	661.772	1132.63	2915.66	2460.83	4006.09	1124.62	1203.42	1085.55	3891.63	613.86	1230.37	728.783	4756.5	817.947	1780.13	1165.35	646.552	1003.77	1346.73	915.885	1224.52	1127.83	669.439	1132.63	2438.36	1959.93	2310.42	737.501	1062.01	967.183	2760.32
26.06_1929.0756n	26.0608	0.883967	1929.08	1.72257	_004	_02	0.346326	41.9785	835.877	809.196	593.41	1011.07	490.773	844.381	848.413	1311.66	535.181	1761.26	1427.89	461.831	575.176	724.668	1161.85	719.685	1085.8	1359.73	517.229	1323.27	596.133	1395.16	812.767	381.633	510.157	966.594	531.101	345.086	439.716	832.462	461.776	2534.8	1444.43	461.831	481.018	577.165	670.067	471.955	958.214	1211.47	366.869
23.76_889.5142n	23.7644	1.13627	889.514	1.53375	_004	_02	0.519387	48.1251	259.922	415.916	401.661	447.633	309.136	257.795	235.176	781.884	260.854	371.647	450.423	316.642	230.508	262.809	405.886	324.134	261.059	470.168	305.748	261.84	317.288	467.895	252.735	196.154	345.309	427.942	334.538	105.357	121.887	496.233	225.075	534.874	455.641	316.642	192.773	209.315	234.085	212.561	230.383	418.902	216.866
17.84_1001.3792n	17.8413	0.764133	1001.38	2.37746	_5	_02	0.252612	84.0823	318.788	467.725	454.716	448.411	343.944	198.408	256.511	620.538	505.293	384.232	553.662	351.24	356.282	292.397	346.231	475.724	444.334	592.112	336.11	1530.92	206.623	662.771	309.974	220.589	390.921	428.686	372.206	81.0866	132.945	393.833	435.987	552.987	560.077	351.24	297.957	232.88	199.681	311.97	392.122	527.55	238.401
17.97_1299.6398n	17.9671	1.19975	1299.64	1.53545	_02	_004	0.647656	44.3244	760.959	622.794	384.244	465.863	263.763	912.021	950.254	336.404	407.706	420.936	509.678	416.413	915.421	453.632	785.993	490.061	624.613	317.117	572.057	354.148	850.193	511.406	739.92	293.722	330.336	445.37	285.437	372.73	492.498	213.503	351.786	605.81	515.583	416.413	765.564	361.297	453.303	321.372	551.217	282.539	405.758
29.39_1355.7022n	29.3853	1.34488	1355.7	3.37018	_5	_02	0.448364	106.33	510.992	1023.81	1115.77	988.826	44.4863	97.1619	582.732	1031.77	896.91	484.864	676.863	89.47	534.903	591.464	609.287	970.973	478.093	818.581	728.343	3424.82	541.921	646.5	496.864	482.85	959.228	945.328	48.1418	39.7087	302.019	654.826	773.89	697.815	684.704	89.47	447.337	471.073	351.392	636.744	421.914	729.325	516.611
44.13_1794.9846n	44.1269	1.15413	1794.98	1.75868	_H2O	_004	0.627982	58.3049	2500.22	5918.72	1937.19	1198.87	1693.34	3569.33	3575.3	2068.77	2177.64	1153.52	1226.11	2179.24	1595.52	2348.09	1929.54	2537.77	1535	1143.14	4228.95	3683.85	2820.04	1088.16	2431.09	2791.39	1665.41	1146.13	1832.48	1458.73	1853.01	1312.97	1878.96	1660.15	1240.32	2179.24	1334.33	1870.14	1112.82	1664.22	1354.63	1018.49	2999.58
48.13_1458.8389n	48.1307	0.633367	1458.84	1.9062	_5	_H2O	0.129171	46.6406	1004.6	854.473	549.901	611.983	818.955	758.27	714.021	970.97	879.08	530.79	1239.65	914.781	1550.63	651.499	1006.66	1089.77	636.4	1038.32	1166.55	2218.59	1151.33	969.856	976.823	402.987	472.751	585.062	886.251	309.894	370.063	616.239	758.506	763.912	1254.01	914.781	1296.79	518.889	580.569	714.65	561.619	925.105	827.427
28.04_1034.6245n	28.0402	0.795567	1034.62	2.94726	_5	_02	0.232771	88.4054	362.237	463.007	199.683	332.093	140.946	326.981	547.747	209.696	458.816	254.779	236.982	235.773	117.031	152.196	491.816	308.39	350.129	326.408	165.028	1475.69	461.559	266.157	352.222	218.364	171.668	317.485	152.528	133.632	283.887	133.086	395.885	366.677	239.727	235.773	97.8728	121.217	283.643	202.236	308.986	290.817	117.054
8.88_872.4727n	8.88097	0.9169	872.473	1.92147	_5	_02	0.833164	90.1155	328.551	564.617	658.18	1284.27	97.9669	11.5484	537.423	613.863	527.074	428.937	384.709	176.127	476.949	283.089	400.948	481.493	306.668	509.664	576.044	1297.57	428.667	200.675	319.467	266.285	565.839	1227.77	106.017	4.71967	278.536	389.596	454.781	617.326	389.166	176.127	398.871	225.468	231.238	315.753	270.632	454.092	408.586
36.96_1465.6500n	36.9592	0.800983	1465.65	2.14038	_5	_H2O	0.331997	77.9827	321.705	248.49	519.677	622.366	605.222	57.3448	193.777	721.82	501.205	799.586	812.576	352.293	492.802	266.906	361.759	511.241	593.455	857.633	298.427	1337.76	126.735	891.68	312.81	117.193	446.768	594.988	654.954	23.436	100.431	458.113	432.46	1150.76	821.989	352.293	412.129	212.578	208.636	335.261	523.72	764.119	211.673
20.33_1059.5828n	20.3314	0.846117	1059.58	2.85355	_5	_004	0.0681232	68.1414	103.441	212.172	181.809	153.114	530.255	550.01	177.806	60.153	103.802	134.677	208.706	384.133	292.759	145.529	260.846	225.392	209.634	224.859	105.621	329.537	344.206	412.042	100.581	100.065	156.302	146.379	573.827	224.781	92.1534	38.1769	89.5642	193.827	211.124	384.133	244.833	115.907	150.437	147.807	185.001	200.341	74.9168
36.03_1414.6648n	36.0256	0.697033	1414.66	2.24157	_5	_02	0.360825	92.2622	517.779	486.436	718.337	761.302	817.133	649.095	387.316	677.055	728.767	765.504	898.313	645.359	623.295	468.078	477.33	628.287	666.245	886.346	595.365	2549.5	425.773	746.953	503.463	229.413	617.557	727.813	884.279	265.276	200.738	429.702	628.809	1101.71	908.72	645.359	521.26	372.802	275.289	412.018	587.957	789.701	422.29
34.78_1440.8922n	34.7798	1.83698	1440.89	1.40583	_1	_02	0.937598	63.5569	1238.02	669.32	2683.28	1438.07	558.117	1079.91	1372.51	799.934	1258.49	2162.78	448.185	596.854	1102.53	1373.12	1446.36	809.084	934.777	1691.85	2917.04	2059.46	1294.46	531.313	1203.79	315.665	2306.83	1374.81	603.978	441.344	711.344	507.689	1085.88	3112.66	453.377	596.854	922.045	1093.63	834.152	530.581	824.935	1507.38	2069.04
8.06_972.4999n	8.06123	0.256067	972.5	177.064	_5	_02	0.0544935	169.604	2.11556	8.15553	7.68528	19.2576	6.12949	9.62968	34.154	32.865	4.47324	21.2744	8.95904	0.243042	0.720885	7.38036	9.61803	1.78853	9.58969	5.27626	9.40337	24.6684	8.42202	2352.27	2.05707	3.84631	6.60706	18.4105	6.63316	3.93551	17.7014	20.8582	3.8597	30.618	9.06284	0.243042	0.602874	5.87811	5.54697	1.17288	8.46284	4.70095	6.66977
38.18_1500.6556n	38.18	0.6335	1500.66	1.9505	_5	_02	0.451118	71.6127	384.425	238.546	597.112	936.937	747.498	153.052	248.63	649.309	501.477	835.366	757.118	404.055	436.229	249.66	344.799	471.346	611.897	779.388	329.407	1191.24	189.714	717.891	373.796	112.503	513.339	895.721	808.921	62.5501	128.86	412.093	432.695	1202.26	765.889	404.055	364.817	198.843	198.855	309.099	539.996	694.405	233.647
20.46_1236.6437n	20.4577	0.729917	1236.64	1.24462	_1	_02	0.889837	73.2057	337.518	335.432	175.541	386.08	187.173	370.394	426.076	495.633	115.389	241.885	268.113	224.659	153.396	230.499	455.132	236.236	446.679	415.721	225.245	87.4938	291.689	531.435	328.186	158.196	150.913	369.097	202.554	151.375	220.827	314.56	99.5626	348.121	271.219	224.659	128.285	183.582	262.487	154.919	394.192	370.392	159.766
17.88_1116.6396n	17.8833	0.789367	1116.64	1.39672	_H2O	_1	0.866333	62.0141	257.907	460.512	238.868	399.339	313.07	1026.34	364.827	616.642	212.569	279.425	318.443	266.66	359.901	283.545	500.669	291.137	386.152	423.723	151.254	292.905	509.01	318.037	250.776	217.187	205.355	381.773	338.796	419.449	189.083	391.36	183.413	402.148	322.132	266.66	300.984	225.83	288.749	190.922	340.777	377.522	107.284
27.33_933.5775n	27.3313	0.74855	933.577	1.44032	_5	_H2O	0.57072	44.4659	229.165	375.222	277.019	282.316	349.082	245.392	203.822	465.543	240.287	350.392	266.794	397.866	211.712	215.072	403.238	466.387	343.895	314.655	245.365	609.201	277.453	324.459	222.829	176.963	238.154	269.897	377.766	100.288	105.637	295.463	207.329	504.284	269.885	397.866	177.054	171.295	232.558	305.847	303.485	280.346	174.036
36.96_1464.6400n	36.9592	0.88555	1464.64	1.68568	_5	_H2O	0.179009	62.6082	786.858	926.89	929.092	754.478	903.475	366.967	612.774	1256.18	1230.23	866.093	1049.6	726.393	976.019	811.156	800.345	1119.07	970.313	1074.24	856.425	2156.26	612.783	1045.79	765.103	437.14	798.743	721.289	977.716	149.974	317.589	797.25	1061.49	1246.48	1061.76	726.393	816.242	646.048	461.58	733.861	856.295	957.106	607.459
25.74_1712.9509n	25.7404	0.970983	1712.95	1.25337	_1	_H2O	0.505726	30.7231	502.937	355.057	404.103	526.995	587.695	430.518	479.364	355.13	476.25	697.951	622.32	559.527	464.519	846.025	468.755	484.289	665.969	656.148	547.548	552.146	360.879	595.041	489.032	167.452	347.409	503.813	635.987	175.946	248.445	225.388	410.928	1004.49	629.529	559.527	388.476	673.82	270.343	317.587	587.713	584.603	388.373
31.45_1490.7170n	31.446	1.22055	1490.72	3.58311	_5	_02	0.311967	83.6887	185.166	139.363	286.252	519.357	371.036	16.456	73.0316	365.895	329.664	654.714	546.22	219.236	188.171	100.46	128.015	301.005	296.971	603.238	122.207	1006.38	61.1137	641.33	180.046	65.7262	246.092	496.511	401.525	6.72533	37.8509	232.22	284.448	942.263	552.548	219.236	157.367	80.012	73.8294	197.393	262.075	537.462	86.6811
26.87_902.6658n	26.8741	0.791683	902.666	1.60147	_5	_02	0.527468	70.5975	230.516	202.69	314.372	336.471	295.806	108.09	166.546	240.023	281.804	409.049	309.563	231.844	216.636	215.06	254.624	291.613	314.544	294.474	218.971	656.181	153.374	293.252	224.142	95.5928	270.266	321.669	320.113	44.1749	86.3177	152.334	243.152	588.702	313.15	231.844	181.172	171.285	146.848	191.234	277.583	262.366	155.316
24.77_1337.7645n	24.775	0.756367	1337.76	3.0833	_5	_02	0.710303	159.706	307.815	2053.03	1301.65	319.932	1020.08	66.3777	253.928	122.122	2122.58	962.53	54.8608	1057.49	108.017	57.3635	86.669	1411.05	122.009	69.411	60.7195	2810.56	122.529	95.1998	299.305	968.25	1119.03	305.858	1103.9	27.1276	131.606	77.5063	1831.45	1385.27	55.4964	1057.49	90.3339	45.6874	49.9843	925.337	107.672	61.8426	43.0681
22.46_1014.5355n	22.4628	0.776567	1014.54	1.4434	_004	_02	0.257325	63.7035	208.357	182.658	248.67	276.604	231.106	161.152	236.078	135.263	219.864	242.171	318.7	205.35	101.542	123.077	204.644	198.683	172.873	193.198	165.285	54.9888	166.363	258.453	202.596	86.1452	213.783	264.437	250.096	65.8604	122.354	85.8462	189.708	348.531	322.392	205.35	84.9194	98.0248	118.024	130.292	152.56	172.132	117.236
33.79_1462.8071n	33.7915	0.691967	1462.81	2.56328	_5	_02	0.29686	88.2709	570.357	1582.36	1014.1	597.204	623.064	1839.82	1892.27	1124.17	744.318	821.273	605.742	590.76	380.06	619.874	608.234	1376.66	474.146	1026.87	916.616	2843.35	626.045	757.944	554.588	746.271	871.823	570.933	674.262	751.906	980.728	713.469	642.228	1181.97	612.76	590.76	317.843	493.701	350.785	902.783	418.431	914.905	650.152
18.86_879.4515n	18.8571	0.592717	879.451	1.79046	_5	_H2O	0.0561231	31.8068	106.572	212.074	202.543	186.527	160.403	155.166	140.976	221.212	208.712	138.593	230.519	177.432	163.452	201.003	274.864	203.249	178.77	292.838	161.937	405.361	261.152	226.871	103.625	100.018	174.127	178.322	173.583	63.4139	73.0651	140.395	180.085	199.463	233.189	177.432	136.694	160.089	158.521	133.287	157.763	260.908	114.861
38.18_1463.7582n	38.18	0.669933	1463.76	1.46714	_H2O	_004	0.57719	61.9601	834.073	1010.29	764.968	393.498	685.902	1223.15	885.041	606.257	1005.05	334.491	312.013	856.752	645.277	886.436	757.129	878.287	596.591	267.014	879.124	845.706	1067.97	218.71	811.013	476.473	657.645	376.188	742.264	499.882	458.7	384.769	867.2	481.399	315.628	856.752	539.643	706.005	436.656	575.962	526.488	237.899	623.559
50.81_2429.2247n	50.812	0.686883	2429.22	1.10466	_1	_H2O	0.971199	57.3079	1277.51	1258.71	1146.27	1642.06	1121.78	538.232	2230.56	1638.83	1308.58	1174.73	1594.92	912.86	1636.07	1871.28	1245.98	1320.04	1858.15	1871.11	767.612	2052.75	502.57	1683.74	1242.19	593.631	985.455	1569.83	1213.95	219.968	1156.05	1040.1	1129.09	1690.67	1613.4	912.86	1368.24	1490.39	718.588	865.657	1639.81	1667.09	544.464
9.97_929.4688n	9.97287	0.928	929.469	2.33123	_5	_02	0.591366	95.0021	446.216	995.146	733.245	672.575	412.487	350.742	428.845	453.484	730.367	365.338	318.636	593.014	239.127	384.474	527.238	842.437	731.021	546.748	295.659	2115.48	305.021	628.489	433.879	469.331	630.373	642.989	446.382	143.343	222.262	287.81	630.191	525.795	322.327	593.014	199.981	306.216	304.072	552.453	645.122	487.132	209.71
28.59_1192.5783n	28.586	1.04987	1192.58	1.76287	_5	_H2O	0.058216	53.4107	539.987	324.044	463.598	548.874	483.583	187.947	290.444	630.528	562.533	590.853	803.323	517.303	596.365	466.749	468.295	500.802	711.246	898.837	634.842	661.424	362.559	1120.53	525.057	152.826	398.557	524.729	523.32	76.8111	150.531	400.173	485.376	850.354	812.629	517.303	498.739	371.744	270.078	328.416	627.67	800.831	450.291
20.08_1456.7129n	20.079	1.3041	1456.71	2.40312	_5	_02	0.0677138	64.6755	279.33	582.114	375.854	357.266	256.618	644.208	530.314	567.085	310.557	228.062	417.736	267.762	387.39	336.554	527.388	431.178	376.155	472.48	417.482	1590.02	639.264	508.635	271.607	274.537	323.123	341.55	277.705	263.278	274.852	359.908	267.961	328.226	422.575	267.762	323.973	268.05	304.159	282.758	331.955	420.962	296.118
14.74_1022.4595n	14.7357	0.687933	1022.46	1.42341	_004	_02	0.555058	48.333	266.924	251.077	237.871	326.71	199.759	141.628	257.468	488.283	218.735	197.123	376.866	197.852	259.392	186.366	256.345	273.856	320.887	345.207	256.831	412.176	139.097	389.797	259.544	118.413	204.498	312.338	216.174	57.8812	133.441	309.895	188.734	283.698	381.232	197.852	216.929	148.432	147.841	179.589	283.181	307.567	182.169
22.80_1098.5452n	22.7978	0.881333	1098.55	3.33098	_5	_004	0.0442921	88.8128	116.937	254.191	208.059	203.308	122.204	363.645	270.335	292.949	157.731	139.077	253.764	137.577	196.58	163.484	357.056	239.703	187.562	323.919	228.747	1422.66	329.937	354.715	113.703	119.882	178.869	194.365	132.246	148.617	140.109	185.924	136.097	200.159	256.704	137.577	164.4	130.208	205.923	157.193	165.522	288.599	162.249
30.27_935.4779n	30.268	0.71415	935.478	5.41186	_5	_004	0.0867955	71.862	146.885	464.511	240.968	89.0763	127.622	567.089	301.427	229.139	164.213	19.1649	92.1285	141.011	245.763	217.515	336.677	299.654	158.31	149.95	262.493	1086.22	802.49	159.594	142.824	219.073	207.161	85.1579	138.109	231.761	156.224	145.426	141.689	27.5821	93.1958	141.011	205.531	173.24	194.17	196.507	139.708	133.6	186.185
24.90_1378.6498n	24.9007	1.0084	1378.65	2.75707	_5	_02	0.101704	84.8551	307.334	577.654	361.907	389.772	254.905	538.538	634.112	634.514	339.445	275.024	536.395	302.346	408.99	380.568	482.652	457.649	367.768	624.942	487.107	2148.25	580.199	527.427	298.837	272.433	311.132	372.626	275.851	220.093	328.648	402.703	292.887	395.814	542.609	302.346	342.037	303.105	278.358	300.117	324.553	556.8	345.503
37.93_1289.5618n	37.9276	0.7446	1289.56	2.51371	_5	_02	0.284313	73.9045	160.124	101.852	270.161	434.04	399.406	79.6999	78.7937	367.017	201.507	382.812	374.462	171.274	147.759	101.853	129.261	184.962	209.833	462.076	121.938	618.405	111.821	306.956	155.697	48.0354	232.258	414.947	432.226	32.5722	40.8372	232.932	173.869	550.942	378.801	171.274	123.57	81.121	74.5485	121.294	185.176	411.693	86.4902
15.45_1083.6396n	15.4501	0.778567	1083.64	1.50772	_5	_H2O	0.606728	59.4298	462.956	518.46	303.43	530.007	77.6246	125.82	717.861	760.874	238.625	316.395	501.968	132.016	534.191	412.678	701.517	324.279	582.55	618.374	651.402	542.156	430.375	795.481	450.156	244.516	260.86	506.693	84.0032	51.4209	372.053	482.899	205.895	455.355	507.783	132.016	446.742	328.679	404.584	212.655	514.097	550.949	462.037
29.13_2169.2032n	29.1327	0.799533	2169.2	2.52116	_02	_5	0.0282281	68.313	989.934	1253.97	800.511	450.892	767.084	1416.61	1628.62	868.452	872.066	484.045	685.668	883.836	1024.88	1167.42	2221.51	612.72	558.067	307.341	735.619	431.21	921.855	222.888	962.565	591.4	688.202	431.058	830.117	578.946	844.083	551.175	752.454	696.637	693.611	883.836	857.101	929.795	1281.2	401.809	492.49	273.829	521.772
10.25_815.4519n	10.2462	0.952133	815.452	5.28575	_5	_02	0.241684	80.3824	195.585	222.82	305.67	385.273	19.8093	7.79372	253.326	156.129	220.067	216.885	248.812	30.4335	232.704	113.607	215.052	234.737	159.265	170.481	342.892	1447.61	198.444	700.011	190.177	105.087	262.785	368.325	21.4371	3.18518	131.294	99.0894	189.883	312.14	251.694	30.4335	194.609	90.483	124.026	153.936	140.55	151.892	243.212
23.01_1524.8691n	23.0078	0.922483	1524.87	3.75345	_5	_H2O	3.51758e-05	57.2893	370.036	258.441	322.176	260.32	238.14	278.098	238.741	322.744	356.34	258.141	221.138	396.272	239.986	464.561	312.664	706.926	545.742	431.768	576.706	840.546	1735.85	586.074	359.805	121.886	276.976	248.869	257.709	113.654	123.735	204.834	307.464	371.516	223.7	396.272	200.699	370.001	180.322	463.588	481.614	384.69	409.056
18.98_848.5254n	18.9823	0.6756	848.525	2.33336	_5	_02	0.101444	59.3439	513.041	563.061	314.975	390.293	124.178	526.864	518.782	499.495	787.939	261.933	217.007	157.698	387.63	148.682	204.009	329.616	235.498	202.84	256.361	672.835	518.663	380.055	498.856	265.551	270.785	373.124	134.382	215.321	268.875	317.011	679.866	376.974	219.521	157.698	324.174	118.419	117.657	216.155	207.826	180.723	181.836
1.88_1842.2849n	1.88103	0.75455	1842.28	1.9902	_5	_004	0.200944	42.3886	863.137	2361.59	2360.04	1735.7	1750.35	2983.29	3853.52	1909.13	1400.57	1007.07	1614.73	1036.1	1745.43	1893.21	2498.78	1258.77	1268.9	1530.96	2582.81	3829.65	3046.63	1977.39	839.273	1113.78	2028.93	1659.34	1894.18	1219.23	1997.2	1211.66	1208.47	1449.37	1633.43	1036.1	1459.7	1507.85	1441.11	825.476	1119.79	1364.03	1831.98
34.11_1853.0705n	34.1051	0.65055	1853.07	1.78912	_02	_5	0.554966	84.9183	422.741	721.819	401.377	310.447	490.909	1189.71	1048.62	1102.85	621.855	204.383	345.598	363.764	1062.1	795.79	931.243	419.397	1106.98	327.515	743.018	133.487	857.248	330.965	411.053	340.425	345.065	296.791	531.248	486.217	543.481	699.938	536.562	294.147	349.602	363.764	888.234	633.81	537.073	275.032	976.9	291.804	527.02
25.91_969.5405n	25.9092	0.801283	969.541	2.86584	_004	_02	0.45497	98.3344	203.695	196.905	240.219	312.614	2.0624	0	132.667	314.576	318.943	247.683	192.034	10.4876	125.686	119.638	118.681	168.35	136.732	224.867	328.331	503.658	42.983	176.481	198.063	92.8643	206.517	298.862	2.23187	0	68.7585	199.65	275.197	356.465	194.259	10.4876	105.111	95.2865	68.4465	110.4	120.665	200.348	232.884
25.70_1217.7221n	25.6982	0.802833	1217.72	1.69306	_5	_004	0.0775619	33.7377	224.863	345.27	213.314	261.083	172.261	253.258	347.52	180.655	202.738	299.919	259.819	241.837	229.051	242.062	241.445	273.814	327.939	251.079	214.511	529.053	260.163	408.37	218.646	162.836	183.387	249.598	186.416	103.503	180.113	114.655	174.93	431.644	262.829	241.837	191.554	192.791	139.248	179.562	289.404	223.702	152.152
18.86_894.4165n	18.8571	0.718183	894.416	1.91706	_5	_H2O	0.528265	86.4333	247.179	372.994	292.724	197.523	197.266	141.443	169.066	372.12	326.246	160.388	264.307	291.111	289.567	234.339	302.143	363.774	295.845	247.014	241.02	883.439	186.383	259.68	240.345	175.911	251.656	188.834	213.476	57.8058	87.6234	236.171	281.499	230.83	267.369	291.111	242.164	186.64	174.254	238.556	261.081	220.081	170.955
18.44_1724.9188n	18.436	0.674483	1724.92	2.03153	_004	_5	0.00049579	23.9737	665.871	501.521	590.875	717.334	836.862	476.253	667.553	506.12	707.68	924.67	795.599	639.965	628.462	555.677	573.436	388.515	493.45	453.052	432.442	395.892	274.632	412.676	647.461	236.527	507.977	685.779	905.629	194.638	345.98	321.216	610.615	1330.78	804.816	639.965	525.581	442.571	330.716	254.78	435.467	403.652	306.73
24.44_1140.6263n	24.4378	0.9667	1140.63	1.78252	_5	_1	0.0329686	29.8998	344.252	578.528	399.661	458.411	294.783	472.327	550.818	324.962	322.15	417.291	464.577	313.606	433.171	312.043	476.144	486.073	376.208	296.996	319.994	885.761	564.764	527.1	334.734	272.846	343.59	438.245	319.006	193.033	285.478	206.241	277.964	600.565	469.959	313.606	362.26	248.528	274.605	318.757	332.001	264.612	226.97
25.19_893.5100n	25.1943	1.39073	893.51	1.79776	_5	_004	0.179369	44.5209	197.155	348.07	339.128	268.757	509.609	360.787	210.05	126.475	249.669	422.989	326.399	464.054	381.891	271.498	290.541	340.021	376.457	269.552	174.978	590.774	380.13	546.674	191.704	164.157	291.549	256.935	551.485	147.448	108.865	80.2691	215.425	608.765	330.18	464.054	319.375	216.235	167.563	222.979	332.221	240.16	124.111
10.16_959.4836n	10.1615	0.902783	959.484	1.59424	_5	_004	0.253803	40.1611	361.066	613.827	345.096	545.103	264.106	499.354	422.861	452.606	295.614	223.009	289.132	299.461	231.434	356.138	569.894	354.631	455.84	447.307	393.152	694.102	403.92	408.965	351.083	289.493	296.68	521.124	285.808	204.079	219.161	287.253	255.068	320.954	292.482	299.461	193.548	283.647	328.673	232.56	402.276	398.534	278.861
32.58_1037.4992n	32.5808	0.644133	1037.5	2.0501	_5	_004	0.394882	51.1956	203.107	458.403	263.478	182.113	166.197	411.525	429.635	303.35	315.788	103.085	177.67	260.48	246.422	349.017	402.396	430.898	230.878	209.716	384.448	637.576	553.113	192.962	197.492	216.192	226.512	174.102	179.854	168.184	222.672	192.525	272.475	148.359	179.728	260.48	206.082	277.976	232.072	282.574	203.748	186.849	272.687
21.16_1493.8491n	21.1566	1.88368	1493.85	3.79263	_5	_H2O	7.07636e-06	30.2427	571.07	311.798	558.132	663.59	578.173	752.875	521.975	783.963	507.547	810.101	935.914	609.029	591.997	734.16	726.858	794.748	1013.52	1128.55	970.104	2782.77	1486.25	2163.74	555.281	147.05	479.828	634.399	625.683	307.689	270.53	497.553	437.933	1165.9	946.757	609.029	495.085	584.725	419.198	521.18	894.424	1005.5	688.091
36.41_3497.7965n	36.4077	0.637117	3497.8	1.59376	_5	_H2O	0.270548	43.9055	1319.23	756.359	1088.63	1185.44	981.602	1221.49	1138.29	1662.54	951.975	971.439	1601.84	610.428	1499.12	844.735	1664.85	896.115	1475.23	1914.81	847.343	2002.35	1620.44	1630.48	1282.75	356.714	935.9	1133.29	1062.26	499.203	589.954	1055.15	821.403	1398.09	1620.4	610.428	1253.71	672.792	960.161	587.654	1301.88	1706.02	601.017
25.32_1154.4852n	25.3203	0.839317	1154.49	4.38191	_5	_H2O	0.0284855	105.368	235.328	497.694	340.56	366.649	210.785	280.902	261.597	506.331	316.205	171.627	400.439	254.387	436.546	223.645	417.981	406.884	341.187	550.825	313.653	3040.99	455.889	622.455	228.822	234.723	292.781	350.52	228.106	114.8	135.581	321.35	272.835	247.005	405.078	254.387	365.082	178.123	241.061	266.827	301.096	490.764	222.473
20.04_1472.8050n	20.037	0.589033	1472.81	2.64469	_004	_02	0.374638	155.78	137.292	659.035	920.476	343.155	426.703	168.04	118.319	135.667	835.124	615.538	37.8404	504.952	30.0464	42.2585	36.8674	813.607	73.2878	59.9992	29.2561	877.657	53.3627	77.1318	133.496	310.814	791.336	328.059	461.766	68.6754	61.3225	86.1028	720.579	885.88	38.2788	504.952	25.1277	33.6569	21.2624	533.547	64.676	53.457	20.7512
14.74_1006.4887n	14.7357	0.682333	1006.49	1.23209	_5	_H2O	0.814445	41.5083	145.1	169.159	154.828	166.529	106.8	175.096	237.64	262.733	124.546	116.885	248.11	113.985	176.38	157.732	212.279	131.923	208.872	220.62	160.993	181.662	178.086	250.216	141.088	79.7789	133.106	159.204	115.575	71.5592	123.164	166.747	107.463	168.22	250.985	113.985	147.506	125.626	122.427	86.5122	184.328	196.565	114.192
44.13_1831.8796n	44.1269	1.05187	1831.88	2.88125	_5	_02	0.385427	88.092	581.01	694.163	673.258	1059.25	840.833	167.026	371.968	1045.33	585.916	1145.82	1121.86	566.887	533.258	289.043	360.183	675.543	716.212	1260.78	691.33	2389.41	170.386	1220.49	564.946	327.381	578.802	1012.65	909.926	68.2612	192.784	663.432	505.552	1649.06	1134.85	566.887	445.962	230.209	207.727	443.008	632.053	1123.31	490.358
26.00_800.4953n	25.9987	0.842867	800.495	3.55762	_5	_02	0.026007	78.1108	96.9741	288.394	116.069	111.571	89.1212	264.077	143.155	211.615	102.73	111.399	225.86	114.77	195.414	91.7091	161.908	225.879	164.247	211.789	148.052	952.741	301.609	249.99	94.2929	136.012	99.7846	106.663	96.4445	107.925	74.1946	134.304	88.6397	160.325	228.476	114.77	163.424	73.042	93.3766	148.127	144.947	188.696	105.013
36.45_3461.9080n	36.4502	0.637117	3461.91	2.17932	_5	_004	0.64401	109.59	1669.45	1512.75	911.57	393.145	599.645	3533.69	1982.4	1099.31	1111.44	314.263	535.911	689.924	1416.98	1495.87	2145.5	1077.06	1019.53	547.532	1221.91	831.945	3763.75	407.361	1623.29	713.443	783.68	375.851	648.919	1444.17	1027.44	697.69	958.998	452.287	542.119	689.924	1185.02	1191.39	1237.36	706.317	899.73	487.831	866.697
28.46_931.5614n	28.4596	0.671233	931.561	1.48182	_004	_02	0.453221	45.0425	147.332	195.298	206.703	205.325	209.534	70.9	62.3732	239.915	205.091	275.433	170.061	185.899	150.959	119.992	144.103	210.555	167.151	210.17	112.918	298.986	111.797	213.342	143.258	92.1066	177.703	196.293	226.752	28.9758	32.3268	152.266	176.961	396.403	172.031	185.899	126.247	95.568	83.1079	138.077	147.509	187.253	80.0923
39.05_2375.0521n	39.0508	0.722983	2375.05	5.02298	_5	_H2O	0.0112287	93.2878	704.082	1469.85	1168.02	1561.21	802.432	922.002	1766.42	2242.48	1044.61	926.147	2377.68	862.008	1549.76	744.953	1772.96	1336.29	1458.68	2041.03	1326.93	12403	1809.92	3856.94	684.616	693.213	1004.15	1492.53	868.369	376.809	915.502	1423.22	901.333	1332.91	2405.23	862.008	1296.06	593.321	1022.51	876.313	1287.28	1818.49	941.185
14.74_985.5671n	14.7357	0.682333	985.567	1.53121	_02	_004	0.642299	72.9689	210.196	384.06	230.887	109.295	92.0433	329.237	521.998	334.833	267.977	36.5464	113.032	191.787	264.616	359.024	336.639	276.199	185.954	121.275	319.388	295.825	306.33	101.628	204.384	181.131	198.494	104.487	99.6066	134.555	270.541	212.506	231.222	52.5975	114.342	191.787	221.297	285.946	194.149	181.126	164.103	108.051	226.54
32.58_1061.4783n	32.5808	0.72815	1061.48	2.04274	_5	_02	0.380932	72.2097	191.29	316.994	369.305	258.266	303.154	167.566	211.695	290.517	276.887	188.273	333.069	209.088	176.482	172.083	266.748	349.735	189.572	325.165	237.088	764.03	184.895	314.101	186.001	149.501	317.492	246.905	328.065	68.4816	109.717	184.38	238.909	270.962	336.928	209.088	147.591	137.056	153.84	229.349	167.296	289.709	168.165
14.08_1000.5414n	14.0765	0.953883	1000.54	2.05801	_5	_004	0.0896445	39.2935	262.923	416.35	135.244	216.014	328.521	500.321	316.412	256.151	191.84	252.846	284.303	259.366	421.03	522.425	289.431	312.617	317.309	223.18	137.911	632.763	556.425	331.387	255.654	196.359	116.27	206.512	355.516	204.474	163.99	162.57	165.527	363.895	287.597	259.366	352.106	416.088	166.922	205.008	280.023	198.845	97.8195
34.70_1866.8538n	34.6951	2.31472	1866.85	2.12053	_H2O	_004	0.655529	71.7586	1155.65	3243.99	1322.48	651.68	294.793	3730.48	2777.09	1688.43	972.608	277.175	612.423	789.23	1691.8	1361.1	2813.6	1612.46	909.316	955.837	1353.7	1606.63	2392.64	491.422	1123.7	1529.93	1136.94	623.013	319.017	1524.59	1439.31	1071.59	839.205	398.91	619.518	789.23	1414.85	1084.05	1622.68	1057.42	802.465	851.616	960.173
30.39_1170.7104n	30.3938	0.630067	1170.71	2.85494	_02	_5	0.0316817	99.3844	242.289	329.96	239.889	92.6146	207.964	379.943	347.627	205.025	240.229	125.731	135.374	212.855	242.219	391.013	251.978	204.72	158.183	67.8138	314.773	34.4141	206.229	47.8207	235.59	155.616	206.233	88.5405	225.053	155.277	180.168	130.122	207.279	180.951	136.942	212.855	202.567	311.424	145.322	134.251	139.596	60.4196	223.267
6.29_1000.4979n	6.29217	1.34183	1000.5	1.91343	_H2O	_004	0.32391	88.1092	923.37	1727.27	1018.88	1100.19	1033.3	2188.36	2703.57	937.308	688.953	610.355	957.33	976.31	1439.24	1052.74	2136.48	874.295	932.564	1064.05	1401.88	324.459	2469.21	958.099	897.84	814.615	875.938	1051.8	1118.21	894.352	1401.21	594.875	594.457	878.421	968.421	976.31	1203.64	838.455	1232.17	573.345	822.982	948.033	994.345
25.66_2761.3752n	25.656	0.762517	2761.38	1.15221	_H2O	_02	0.994806	48.0359	204.926	210.916	146.368	215.112	136.312	458.623	326.761	375.64	137.791	165.362	208.738	150.7	186.376	227.778	277.76	139.253	294.715	267.689	208.342	140.088	273.665	279.161	199.261	99.4723	125.833	205.649	147.513	187.433	169.354	238.405	118.892	237.989	211.156	150.7	155.866	181.415	160.192	91.3195	260.084	238.501	147.776
30.39_1191.6295n	30.3938	0.6298	1191.63	2.30653	_02	_5	0.0450261	95.8679	204.646	190.521	217.243	158.653	163.982	309.831	306.66	252.063	244.508	129.019	206.278	202.869	328.159	281.435	297.816	163.74	173.604	206.233	354.946	23.5738	248.015	89.4345	198.988	89.8536	186.765	151.674	177.457	126.623	158.936	159.975	210.971	185.684	208.668	202.869	274.439	224.15	171.759	107.378	153.204	183.746	251.762
46.68_1714.8831n	46.6763	0.549517	1714.88	1.58725	_H2O	_004	0.328169	46.5549	940.352	2267.29	1705.23	1156.03	760.403	2145.78	1630.42	912.63	1588.37	580.641	736.471	778.142	1318.48	1479.76	1769.87	1028.76	875.954	1268.71	842.618	2167.05	1412.47	808.058	914.353	1069.3	1465.99	1105.17	822.886	876.948	845.017	579.213	1370.51	835.657	745.003	778.142	1102.64	1178.56	1020.73	674.639	773.024	1130.38	597.666
9.01_892.4415n	9.01447	1.01442	892.441	2.07244	_5	_02	0.906025	110.409	336.279	505.619	476.607	674.946	170.836	23.5219	613.41	550.868	453.946	287.476	257.834	210.314	438.873	330.432	397.934	480.491	263.208	383.389	540.814	1620.09	330.147	190.932	326.981	238.46	409.74	645.255	184.874	9.61304	317.919	349.616	391.683	413.735	260.821	210.314	367.028	263.174	229.499	315.096	232.279	341.585	383.597
20.54_1656.9646n	20.5416	0.61435	1656.96	1.47754	_004	_H2O	0.656929	78.1655	276.869	213.919	342.825	355.877	408.014	137.353	196.656	206.467	382.426	586.503	455.4	365.032	266.062	220.297	254.226	316.919	330.497	358.773	239.419	592.066	102.139	263.882	269.214	100.889	294.728	340.222	441.541	56.134	101.923	131.037	329.973	844.095	460.676	365.032	222.507	175.456	146.619	207.829	291.661	319.654	169.819
23.97_1272.6810n	23.9748	0.968283	1272.68	2.40601	_H2O	_004	0.0777351	47.2456	418.223	620.052	699.729	498.175	172.327	963.947	455.253	224.927	284.559	130.262	269.333	292.74	308.758	697.686	733.725	310.436	370.244	540.839	459.973	412.858	508.878	366.326	406.66	292.429	601.559	476.261	186.487	393.951	235.949	142.753	245.529	187.473	272.453	292.74	258.214	555.674	423.159	203.578	326.738	481.868	326.257
25.61_1142.6640n	25.6138	0.6779	1142.66	1.4783	_5	_02	0.430664	38.1018	273.409	204.5	354.299	354.525	373.987	357.45	338.159	281.325	270.524	434.076	302.235	314.985	276.805	225.253	265.85	342.779	279.291	337.671	272.974	546.294	242.039	412.298	265.85	96.4463	304.592	338.93	404.719	146.085	175.261	178.547	233.419	624.721	305.737	314.985	231.491	179.404	153.323	224.787	246.473	300.852	193.62
22.59_1179.6144n	22.5889	0.898583	1179.61	3.01204	_5	_02	0.386856	96.6587	486.343	506.853	649.345	686.957	115.36	683.392	668.988	626.936	456.959	181.675	494.135	285.401	484.086	191.334	645.836	208.071	285.142	663.407	491.359	2551.43	671.689	406.374	472.897	239.042	558.244	656.738	124.839	279.292	346.723	397.893	394.283	261.466	499.86	285.401	404.84	152.389	372.471	136.449	251.636	591.071	348.519
10.80_812.4419n	10.7961	1.03817	812.442	3.00763	_5	_02	0.0937051	85.7144	119.367	287.606	144.005	148.969	121.809	762.265	297.772	265.693	144.8	104.6	200.958	138.835	162.677	145.129	169.791	270.494	150.676	239.274	305.614	651.18	470.703	268.62	116.066	135.641	123.801	142.416	131.819	311.527	154.33	168.625	124.94	150.541	203.286	138.835	136.047	115.589	97.9231	177.384	132.971	213.185	216.771
44.56_2465.1064n	44.5551	0.772033	2465.11	5.63927	_5	_02	0.0572403	75.0494	606.024	992.687	1444.71	1250.59	926.823	384.662	723.928	1975.06	688.697	1772.93	1418.64	618.998	1174.92	474.074	962.221	1118.15	1897.11	1744.8	615.241	7150.4	681.885	5829.74	589.268	468.171	1242.02	1195.57	1002.98	157.206	375.198	1253.5	594.235	2551.6	1435.07	618.998	982.579	377.578	554.939	733.262	1674.19	1554.55	436.388
21.99_1097.6548n	21.9928	0.863783	1097.65	1.82869	_02	_5	0.196186	70.6593	197.723	155.654	158.614	165.896	322.296	250.614	297.869	177.529	147.745	251.663	300.256	303.827	294.203	262.611	278.562	131.47	244.955	215.601	238.536	29.019	210.965	227.236	192.256	73.4095	136.361	158.598	348.78	102.422	154.38	112.671	127.48	362.193	303.735	303.827	246.041	209.157	160.654	86.2156	216.171	192.093	169.193
30.86_1756.8472n	30.856	0.8011	1756.85	3.07423	_5	_004	0.0394464	72.0664	321.11	787.583	501.309	428.238	304.211	1032.98	646.947	560.153	414.03	282.31	509.664	345.283	489.829	460.04	640.47	619.104	455.997	595.618	548.915	2481.69	889.489	700.995	312.232	371.44	430.977	409.4	329.209	422.163	335.3	355.509	357.242	406.3	515.568	345.283	409.643	366.401	369.376	405.996	402.415	530.673	389.343
29.76_961.5720n	29.7628	0.672	961.572	1.80681	_5	_02	0.247091	67.7563	143.722	108.703	180.443	178.16	150.649	164.197	93.3201	128.552	217.856	264.48	162.801	130.4	123.235	126.244	118.076	148.792	176.136	178.069	133.961	399.85	120.786	154.147	139.749	51.2664	155.127	170.323	163.028	67.1047	48.366	81.587	187.975	380.64	164.687	130.4	103.061	100.548	68.0976	97.575	155.439	158.653	95.0181
22.15_1488.7885n	22.1528	1.09758	1488.79	1.90032	_5	_1	0.143343	73.8219	367.551	691.477	400.594	496.065	618.382	1141.68	712.439	340.958	316.174	483.977	475.221	507.616	325.045	329.56	870.992	805.034	430.919	212.102	152.263	909.136	820.322	551.377	357.389	326.115	344.392	474.243	669.196	466.588	369.243	216.394	272.807	696.539	480.726	507.616	271.834	262.48	502.324	527.925	380.284	188.975	107.999
14.74_1030.4705n	14.7357	0.634117	1030.47	1.76023	_5	_02	0.632245	60.1912	125.215	176.158	212.149	240.592	240.423	91.4881	228.707	251.576	116.896	193.849	301.974	105.16	114.738	114.425	192.338	120.925	196.905	242.649	138.156	296.79	71.6195	326.871	121.753	83.0795	182.385	230.009	260.18	37.3899	118.535	159.666	100.863	278.987	305.473	105.16	95.9549	91.1342	110.926	79.3003	173.767	216.191	97.9938
68.75_1851.3481n	68.7486	9.07963	1851.35	104338	_02	_004	0.0839915	163.838	2.19571	6.76274	5.91171	0.0109222	12.6483	0.0131548	0.0194179	0.297691	1.27369	0.00420626	0	2.36496	81319.1	0.0590312	83072.8	15.0452	98.2837	0.00026127	132.806	18.6391	0.0779806	0.623365	2.13501	3.18945	5.08231	0.0104418	13.6876	0.00537617	0.0100639	0.188933	1.09899	0.00605365	0	2.36496	68006.9	0.0470156	47910.3	9.86636	86.7347	0.000232782	94.1984
26.33_1745.0140n	26.3311	0.667267	1745.01	1.23992	_004	_1	0.835415	45.0699	266.254	244.731	331.291	402.508	447.952	253.187	218.656	197.38	340.741	414.745	324.42	354.643	298.513	280.759	216.119	275.156	233.906	328.47	192.606	422.104	176.275	245.447	258.892	115.42	284.812	384.802	484.762	103.474	113.325	125.27	294.005	596.901	328.178	354.643	249.645	223.611	124.641	180.442	206.42	292.654	136.615
31.45_1474.7464n	31.446	1.09403	1474.75	1.83753	_5	_02	0.0321637	50.7062	399.941	430.062	516.324	525.589	470.691	321.269	313.14	483.356	545.728	514.012	517.519	390.24	368.72	399.175	438.816	539.55	418.722	519.526	381.511	1163.07	512.164	525.596	388.884	202.826	443.885	502.468	509.369	131.298	162.294	306.769	470.876	739.765	523.514	390.24	308.36	317.925	253.077	353.826	369.519	462.879	270.604
30.44_1215.6080n	30.4357	0.671867	1215.61	2.8658	_004	_5	0.0298062	110.735	167.15	122.745	226.629	268.444	367.08	88.0417	158.118	248.486	228.25	335.306	415.233	144.31	173.13	144.01	175.759	108.162	183.331	270.499	196.249	41.4479	35.8188	243.92	162.529	57.889	194.833	256.635	397.244	35.9814	81.9495	157.705	196.943	482.572	420.044	144.31	144.788	114.697	101.365	70.9302	161.788	241.004	139.199
22.50_839.5249n	22.505	0.759717	839.525	2.73585	_5	_02	0.0429563	74.435	120.667	167.827	142.095	120.317	83.8012	198.962	148.476	165.775	108.363	69.2532	156.071	81.1894	147.742	96.0631	141.832	178.613	136.963	195.92	140.206	593.288	168.893	195.697	117.33	79.1509	122.16	115.024	90.6873	81.313	76.9522	105.212	93.4999	99.6691	157.88	81.1894	123.556	76.5098	81.7985	117.131	120.869	174.558	99.4479
26.08_2488.1752n	26.0816	1.05167	2488.18	2.74309	_5	_02	0.351711	83.0072	484.175	441.025	262.191	740.773	218.505	368.265	282.873	1316.38	345.75	800.505	362.497	254.35	128.346	192.191	710.528	993.106	688.767	863.963	204.638	1615.27	151.863	877.375	470.788	207.996	225.406	708.187	236.46	150.505	146.608	835.456	298.327	1152.09	366.696	254.35	107.336	153.071	409.78	651.259	607.832	769.759	145.149
20.29_2061.0595n	20.2894	0.6734	2061.06	1.69633	_02	_5	0.334632	105.3	420.528	723.532	343.596	208.136	313.598	786.35	662.77	747.718	416.146	104.102	218.893	370.938	516.286	554.637	640.873	474.443	422.507	199.858	359.899	136.057	679.733	105.05	408.901	341.232	295.39	198.98	339.368	321.37	343.501	474.549	359.068	149.824	221.429	370.938	431.769	441.742	369.609	311.13	372.86	178.066	255.275
36.03_1415.6756n	36.0256	0.527567	1415.68	2.69332	_5	_02	0.464791	94.3884	140.765	57.3157	234.307	337.805	300.866	80.8974	78.7918	180.036	187.489	379.878	372.526	183.22	179.323	92.5549	118.013	156.289	229.343	341.587	141.802	783.297	67.9407	306.437	136.873	27.0313	201.435	322.945	325.588	33.0616	40.8363	114.262	161.773	546.72	376.842	183.22	149.967	73.7157	68.0609	102.491	202.394	304.341	100.579
30.27_941.4468n	30.268	0.67205	941.447	3.7574	_5	_02	0.152214	105.791	50.5534	249.203	146.055	119.504	166.658	100.93	101.672	177.347	100.052	66.2673	160.733	63.9742	131.702	88.0761	162.881	139.86	109.241	182.102	147.401	931.424	141.683	185.529	49.1557	117.529	125.564	114.247	180.353	41.2485	52.6944	112.555	86.329	95.3718	162.595	63.9742	110.142	70.1485	93.938	91.7176	96.4049	162.246	104.551
69.12_1735.2644n	69.1191	9.34358	1735.26	1417.29	_004	_1	0.102509	127.499	7.78605	104.391	33.7705	6.17867	28.7795	61.8992	57.7947	67112.7	35.1071	6.70458	33622.8	33.1367	22.9105	24.2279	20.3798	40.9184	3.33231	17.047	9.80799	101.578	60.3108	2.8628	7.57078	49.2331	29.0326	5.90687	31.1443	25.2973	29.9539	42594	30.2918	9.64922	34012.3	33.1367	19.16	19.2964	11.7536	26.8335	2.94075	15.1882	6.95677
25.45_1356.7482n	25.446	0.798667	1356.75	1.8476	_5	_02	0.0391171	33.2493	224.099	230.155	231.467	371.565	174.359	436.164	324.691	187.178	216.413	272.2	276.741	206.772	198.33	180.998	258.487	271.59	283.962	238.201	258.622	448.321	300.565	421.459	217.903	108.546	198.993	355.22	188.687	178.254	168.281	118.795	186.73	391.75	279.948	206.772	165.863	144.157	149.076	178.103	250.595	212.228	183.439
10.58_1012.5666n	10.5847	1.09522	1012.57	1.31506	_004	_02	0.853156	83.6988	191.876	265.025	165.593	374.681	76.4041	270.508	391.989	364.613	176.09	213.175	303.184	74.8475	173.042	219.845	336.078	92.7208	136.519	265.913	337.653	40.0605	222.266	421.508	186.571	124.991	142.361	358.199	82.6824	110.552	203.16	231.406	151.937	306.801	306.696	74.8475	144.715	175.097	193.825	60.8044	120.477	236.918	239.496
36.41_3444.8795n	36.4077	0.637117	3444.88	1.30571	_5	_H2O	0.672729	38.9076	990.202	592.333	675.421	649.69	609.046	891.216	829.576	1001.4	657.804	584.236	821.944	453.98	1004.68	666.364	1158.01	624.012	922.789	991.663	541.14	924.343	1168.4	838.102	962.825	279.356	580.661	621.11	659.093	364.227	429.953	635.554	567.58	840.831	831.466	453.98	840.208	530.728	667.856	409.214	814.355	883.535	383.828
26.33_1992.1772n	26.3311	0.79855	1992.18	2.08211	_004	_5	0.152056	98.0848	575.187	144.191	498.33	650.429	511.276	214.15	196.437	576.691	377.523	816.218	824.654	444.875	467.346	628.524	454.582	377.863	717.951	818.722	427.905	39.0435	253.717	642.018	559.284	68.0033	428.416	621.817	553.289	87.5199	101.809	366.005	325.742	1174.7	834.208	444.875	390.84	500.59	262.17	247.795	633.587	729.451	303.512
39.24_3709.1146n	39.2416	0.98435	3709.11	2.99589	_H2O	_5	0.219889	86.2962	1733.68	4406.11	1038.39	658.947	845.51	6310.77	2234.71	1235.28	1071.56	417.489	1016.42	1192.5	2069.11	2034.81	1962.83	1265	1058.9	381.106	2499.18	579.025	1333.51	551.994	1685.75	2078.01	892.706	629.961	914.987	2579.12	1158.21	783.988	924.585	600.849	1028.19	1192.5	1730.39	1620.63	1132.02	829.561	934.47	339.551	1772.66
23.13_1455.6755n	23.1337	0.92425	1455.68	2.47829	_5	_004	0.0726876	48.8431	276.306	471.458	310.389	224.761	252.591	383.321	359.603	138.114	351.381	195.398	194.505	262.539	164.888	380.86	405.169	333.074	283.81	189.052	350.231	803.761	558.731	272.061	268.666	222.349	266.842	214.874	273.347	156.657	186.375	87.6556	303.186	281.217	196.758	262.539	137.895	303.337	233.672	218.423	250.461	168.438	248.417
26.37_3071.7446n	26.3729	0.542333	3071.74	7.03607	_004	_5	0.0654723	153.274	468.798	4.50108	199.725	498.084	446.451	38.7978	70.3865	312.063	166.534	895.208	725.433	306.982	247.6	398.337	234.902	63.0006	335.69	505.265	196.988	0	17.5556	206.21	455.837	2.1228	171.704	476.174	483.136	15.8561	36.48	198.055	143.692	1288.38	733.837	306.982	207.067	317.257	135.474	41.3145	296.245	450.172	139.723
34.53_1849.8284n	34.527	1.66548	1849.83	1.36893	_H2O	_004	0.915987	54.3789	732.481	1561.51	892.522	779.707	225.783	1401.02	1493.12	1310.72	612.721	369.006	665.491	479.197	1055.48	667.449	1571.76	951.971	660.272	1252.78	679.636	1330.01	1030.23	626.876	712.229	736.439	767.304	745.408	244.336	572.576	773.856	831.867	528.681	531.073	673.2	479.197	882.693	531.593	906.473	624.283	582.686	1116.18	482.063
24.40_1068.5712n	24.3957	0.673483	1068.57	2.11528	_004	_5	0.12687	85.5033	166.204	155.443	186.706	219.465	210.89	78.9175	150.515	111.916	192.412	320.58	271.96	163.66	69.5075	115.637	126.289	144.876	134.345	158.278	115.649	23.4805	91.515	203.001	161.609	73.3101	160.512	209.811	228.219	32.2524	78.009	71.0292	166.021	461.378	275.111	163.66	58.1289	92.0995	72.8344	95.0066	118.558	141.019	82.0296
22.76_1320.7143n	22.756	0.8395	1320.71	1.34014	_5	_02	0.908302	69.9487	208.134	154.988	118.475	288.26	137.583	232.891	352.478	287.758	84.3621	219.768	191.952	128.42	103.218	135.588	383.497	53.5931	338.656	283.288	172.821	152.972	232.944	368.636	202.379	73.0953	101.853	275.58	148.888	95.1793	182.683	182.63	72.791	316.29	194.176	128.42	86.3207	107.99	221.173	35.1452	298.862	252.399	122.581
10.37_956.5198n	10.3726	2.84507	956.52	4.05238	_5	_1	0.129958	93.6228	708.16	2350.99	956.845	1502.29	240.134	280.676	1606.21	1456.71	1379.49	959.382	886.752	341.341	2638.44	733.44	1068.9	1554.69	1044.42	559.23	1174.31	9131.01	2178.49	1858.68	688.581	1108.77	822.603	1436.21	259.866	114.708	832.467	924.523	1190.28	1380.74	897.025	341.341	2206.52	584.151	616.464	1019.54	921.696	498.253	832.932
15.79_966.4472n	15.7872	0.89245	966.447	1.69318	_5	_H2O	0.291023	52.9633	157.54	268.676	230.833	209.313	146.609	135.516	144.858	201.232	187.051	183.989	287.408	222.153	170.322	153.705	249.661	247.77	186.834	234.421	145.402	494.579	170.197	273.735	153.184	126.713	198.447	200.105	158.656	55.3834	75.0768	127.715	161.395	264.797	290.737	222.153	142.44	122.419	143.986	162.483	164.88	208.861	103.133
23.89_1115.6074n	23.8907	0.7155	1115.61	1.144	_H2O	_02	0.995351	49.2204	116.769	137.172	378.682	157.543	326.631	201.443	143.063	102.712	125.281	298.968	242.839	256.09	155.406	170.995	147.429	202.358	213.495	226.755	114.984	192.847	161.228	229.25	113.541	64.6931	325.554	150.613	353.471	82.3268	74.1469	65.1874	108.097	430.275	245.652	256.09	129.966	136.189	85.026	132.702	188.408	202.03	81.5576
24.35_1177.6991n	24.3538	0.631833	1177.7	1.35777	_1	_02	0.483806	90.6393	155.542	143.147	136.582	182.274	89.1807	97.1656	203.642	101.489	123.786	166.39	136.148	141.119	28.0945	103.207	169.951	158.336	169.958	148.38	123.963	22.9079	95.7517	231.204	151.242	67.5112	117.42	174.256	96.5089	39.7102	105.544	64.4115	106.808	239.468	137.726	141.119	23.4954	82.1995	98.015	103.834	149.987	132.201	87.9265
22.92_1885.0502n	22.9239	1.34362	1885.05	2.1575	_004	_5	0.18952	89.0978	300.646	152.825	257.916	491.439	298.867	182.317	214.651	389.14	208.753	543.105	587.957	260.794	226.989	406.993	361.059	169.876	346.68	571.516	282.544	30.6076	183.943	386.477	292.334	72.0753	221.731	469.82	323.425	74.5103	111.249	246.973	180.121	781.636	594.768	260.794	189.831	324.151	208.232	111.401	305.943	509.199	200.407
30.48_1655.8677n	30.4777	0.545283	1655.87	1.91446	_1	_5	0.803781	116.696	224.709	9.73207	8.16578	225.4	70.4096	328.378	431.459	610.189	1.42607	102.174	201.55	75.8321	43.693	307.349	522.197	15.3295	339.529	425.577	318.543	0.184421	135.088	295.257	218.496	4.58984	7.02014	215.485	76.1953	134.203	223.617	387.265	1.23047	147.049	203.885	75.8321	36.5403	244.79	301.165	10.0528	299.632	379.173	225.941
36.45_3478.9269n	36.4502	0.637117	3478.93	3.00821	_5	_004	0.573904	138.464	1279.13	1333.19	616.739	210.937	344.015	4092.61	1774.17	742.219	832.384	135.716	252.483	521.61	1028.38	1308.92	1671.86	793.167	684.664	256.259	1037.11	413.451	3832.46	182.471	1243.76	628.758	530.212	201.658	372.284	1672.59	919.516	471.059	718.215	195.322	255.408	521.61	860.03	1042.49	964.207	520.143	604.212	228.317	735.616
44.86_1510.6962n	44.8568	0.626333	1510.7	1.35385	_5	_004	0.977013	65.8524	635.854	654.52	362.579	549.284	309.102	474.237	1361.98	581.586	865.381	427.908	453.372	751.598	610.712	263.487	1160.59	723.557	634.629	613.289	530.082	1350.95	328.721	684.399	618.274	308.685	311.71	525.121	334.502	193.814	705.889	369.112	746.686	615.845	458.624	751.598	510.737	209.855	669.344	474.494	560.056	546.418	375.985
17.05_1324.6977n	17.0522	0.990167	1324.7	1.92022	_004	_5	0.922718	94.2753	303.025	168.867	114.558	295.728	197.791	757.562	538.245	1213.54	53.1316	223.781	741.049	96.7148	383.641	370.44	1097.48	151.072	489.908	475.51	728.674	60.6877	386.195	424.697	294.647	79.6413	98.4861	282.719	214.044	309.604	278.962	770.19	45.8441	322.065	749.634	96.7148	320.838	295.039	632.946	99.0696	432.341	423.662	516.845
17.84_986.4148n	17.8413	0.661933	986.415	1.85649	_5	_H2O	0.0457166	46.9692	88.7493	128.661	127.878	122.32	95.1092	122.113	111.942	175.532	129.197	99.6636	182.795	147.609	98.5177	135.134	138.383	137.049	122.434	160.297	108.741	324.253	137.97	171.721	86.2955	60.6791	109.937	116.94	102.925	49.906	58.0173	111.404	111.476	143.436	184.913	147.609	82.39	107.628	79.8091	89.8738	108.047	142.819	77.1296
38.53_2340.1499n	38.5258	0.92665	2340.15	3.44847	_5	_004	0.302794	74.431	484.179	1761.87	521.273	235.874	548.58	1493.01	876.536	901.99	566.509	113.451	280.803	575.961	679.6	599.082	1027.95	886.615	821.416	631.486	1822.3	2587.6	1955.28	274.86	470.792	830.932	448.14	225.498	593.657	610.171	454.292	572.46	488.807	163.279	284.056	575.961	568.348	477.141	592.843	581.424	724.895	562.63	1292.55
34.11_1483.8036n	34.1051	0.98815	1483.8	4.25638	_5	_004	0.0286425	86.0362	133.465	355.374	241.061	121.413	477.534	1203.75	492.008	118.928	225.524	115.825	137.443	422.84	436.258	254.356	442.052	292.8	310.665	178.807	186.759	894.53	617.566	395.996	129.775	167.602	207.24	116.073	516.774	491.956	254.998	75.4793	194.591	166.695	139.035	422.84	364.842	202.583	254.943	192.012	274.16	159.31	132.468
26.41_1588.7929n	26.4147	0.542333	1588.79	3.73552	_004	_02	0.416141	146.05	82.4255	8.42531	87.1	355.557	231.661	4.63325	13.5721	194.004	59.044	389.778	499.158	111.581	100.157	41.0751	52.8955	30.4386	174.099	427.972	45.3476	35.3892	3.83052	328.311	80.1466	3.97355	74.8801	339.917	250.697	1.89354	7.03417	123.127	50.9455	560.967	504.941	111.581	83.7613	32.7144	30.5063	19.961	153.641	381.307	32.1649
13.42_823.5044n	13.4181	0.740883	823.504	1.90599	_H2O	_02	0.33453	58.7619	177.449	508.774	104.743	238.385	111.817	375.442	228.436	174.347	111.423	158.976	127.145	118.446	66.6725	113.941	224.117	226.017	164.699	128.237	143.042	103.313	266.098	127.284	172.543	239.948	90.0475	227.898	121.005	153.438	118.394	110.652	96.1407	228.798	128.618	118.446	55.758	90.7485	129.254	148.217	145.346	114.254	101.459
24.44_1324.7303n	24.4378	0.715833	1324.73	1.5584	_5	_004	0.953466	67.6049	283.879	156.32	100.21	275.04	127.448	335.516	472.044	258.574	76.5309	213.988	229.861	152.11	201.85	252.476	428.682	118.202	336.151	256.083	307.787	66.5739	421.558	422.312	276.03	73.7238	86.1512	262.941	137.92	137.121	244.651	164.107	66.034	307.971	232.524	152.11	168.806	201.085	247.232	77.5147	296.651	228.161	218.312
1.84_1616.2563n	1.8443	0.7601	1616.26	1.95997	_5	_004	0.213727	42.6684	554.765	1502.23	1490.14	1101.78	1120.73	1844.05	2492.27	1271.99	912.245	636.841	997.884	674.11	1097.54	1230.52	1566.04	831.942	814.119	973.603	1627.89	2499.79	1856.86	1257.13	539.426	708.48	1281.08	1053.31	1212.82	753.638	1291.7	807.286	787.122	916.541	1009.45	674.11	917.873	980.056	903.175	545.57	718.455	867.444	1154.66
32.33_1360.7083n	32.3291	0.588283	1360.71	2.67623	_5	_02	0.25234	76.4816	173.051	441.001	328.702	224.545	171.642	628.269	439.693	711.502	231.553	164.83	283.147	178.193	281.352	235.037	431.79	320.617	251.712	379.413	346.421	1413.21	500.604	347.011	168.267	207.985	282.586	214.668	185.746	256.764	227.884	451.564	199.794	237.223	286.427	178.193	235.294	187.196	249.025	210.254	222.135	338.043	245.715
18.18_1378.8002n	18.1766	0.95575	1378.8	1.3147	_5	_004	0.888895	86.4188	262.641	337.755	177.492	300.043	119.277	201.604	411.602	143.812	154.524	258.784	253.752	188.929	137.906	128.362	608.08	231.404	271.506	207.324	182.846	238.623	236.91	324.006	255.379	159.292	152.59	286.844	129.078	82.3925	213.325	91.2725	133.329	372.442	256.692	188.929	115.33	102.234	350.696	151.75	239.602	184.718	129.692
19.32_1479.8485n	19.3222	0.801533	1479.85	1.33605	_1	_004	0.826512	76.7124	267.83	189.873	189.325	271.633	496.636	375.28	351.102	250.625	143.016	415.424	413.035	448.834	312.742	451.586	339.234	195.029	378.661	412.495	646.602	77.5534	665.22	409.549	260.425	89.5478	162.764	259.684	537.445	153.371	181.97	159.063	123.4	597.877	417.82	448.834	261.545	359.667	195.646	127.896	334.166	367.518	458.632
25.66_2812.2497n	25.656	0.630517	2812.25	2.456	_004	_02	0.357167	76.5152	224.435	251.842	220.283	625.121	297.415	266.903	244.414	1047.07	206.64	441.024	781.326	140.646	396.671	202.261	268.59	211.413	498.494	925.513	176.251	273.322	172.899	593.927	218.23	118.774	189.378	597.622	321.854	109.079	126.675	664.536	178.298	634.72	790.378	140.646	331.735	161.091	154.903	138.64	439.918	824.597	125.014
27.87_1602.8086n	27.8732	0.667717	1602.81	3.35923	_004	_02	0.231959	146.119	106.425	26.3952	124.2	332.429	234.406	21.9653	50.0906	234.696	69.4611	389.653	479.346	99.8978	105.796	65.1526	78.3869	52.9074	160.771	368.364	62.5548	16.9296	12.5156	252.798	103.483	12.4485	106.775	317.805	253.668	8.97691	25.961	148.953	59.9338	560.788	484.9	99.8978	88.477	51.8911	45.2078	34.6956	141.88	328.198	44.3698
22.59_1084.1494n	22.5889	0.700567	1084.15	1.28345	_004	_02	0.917855	41.4855	89.2916	66.1291	122.146	129.782	166.522	71.5148	85.6532	70.2495	116.56	182.069	122.911	116.752	100.468	85.704	80.2546	83.9028	108.265	138.312	100.718	136.35	56.81	133.869	86.8229	31.1878	105.009	124.073	180.205	29.227	44.3924	44.5848	100.572	262.033	124.335	116.752	84.0207	68.2593	46.285	55.0217	95.5436	123.231	71.4388
20.98_924.3901n	20.978	0.7591	924.39	1.91442	_5	_02	0.210894	57.6944	136.525	192.963	158.855	140.932	130.584	202.958	191.677	106.151	216.638	148.007	195.771	142.38	147.028	57.864	126.836	179.59	135.927	95.2338	165.404	378.027	147.928	154.778	132.75	91.0051	136.568	134.733	141.314	82.946	99.3425	67.3699	186.924	213.011	198.039	142.38	122.959	46.086	73.1497	117.772	119.955	84.8498	117.32
45.17_2412.1843n	45.1676	1.45595	2412.18	2.26628	_5	_004	0.26856	64.2836	1149.64	3863.26	1838.32	1604.68	1824.06	6166.57	2663.23	3242.68	2642.4	906.621	1170.09	2553.67	2964.91	1960.66	3649.25	2353.28	2304.21	2004.67	1896.53	5465.39	6036.94	2030.39	1117.86	1821.99	1580.41	1534.09	1973.95	2520.19	1380.3	2058.01	2279.97	1304.81	1183.65	2553.67	2479.55	1561.57	2104.62	1543.23	2033.45	1786.09	1345.2
41.09_3409.7344n	41.088	2.13087	3409.73	2.6178	_5	_004	0.278977	70.5441	2859.28	10326.7	6532.22	5727.53	1191.96	9361.26	7099.53	11271.7	4954.08	1635.73	4972.03	2796.51	7554	5474.77	10858	7343.29	5361.32	6893.62	6934.84	25991.4	10456.9	8382.08	2780.22	4870.3	5615.77	5475.58	1289.91	3825.81	3679.55	7153.75	4274.58	2354.14	5029.63	2796.51	6317.39	4360.4	6262.09	4815.58	4731.33	6141.96	4918.85
38.53_2323.1234n	38.5258	0.673883	2323.12	3.13202	_5	_02	0.0514654	90.4501	394.524	1118.23	551.338	506.114	667.853	624.914	572.492	1128.66	500.491	235.36	585.212	490.628	624.252	379.702	814.569	717.534	951.252	1458.57	1301.98	3684.04	1057.53	682.663	383.616	527.381	473.987	483.85	722.732	255.393	296.711	716.321	431.844	338.729	591.992	490.628	522.06	302.415	469.784	470.544	839.474	1299.53	923.49
27.33_1390.7065n	27.3313	0.789583	1390.71	3.39265	_5	_02	0.510449	95.1273	190.999	240.596	277.98	401.372	14.0186	11.977	334.317	322.887	167.524	110.495	235.317	75.1152	190.654	135.091	222.792	188.819	143.283	195.218	234.26	1109.77	224.917	252.187	185.719	113.47	238.98	383.716	15.1705	4.89481	173.27	204.925	144.547	159.025	238.044	75.1152	159.443	107.593	128.49	123.823	126.447	173.932	166.159
19.04_2375.1483n	19.0447	1.22202	2375.15	2.77494	_5	_02	0.376199	102.537	361.356	2247.23	605.009	588.238	194.501	131.804	792.36	476.029	456.912	332.731	220.659	359.484	195.977	211.839	389.913	901.316	447.064	423.41	400.142	1300.93	707.127	400.345	351.365	1059.84	520.128	562.362	210.484	53.8662	410.665	302.118	394.242	478.866	223.215	359.484	163.895	168.72	224.873	591.064	394.532	377.242	283.819
3.90_806.3922n	3.90465	0.79685	806.392	1.72786	_004	_H2O	0.202208	142.187	408.513	376.516	241.571	201.424	280.79	236.486	330.036	507.932	341.184	247.832	952.138	341.121	619.871	501.189	495.446	352.689	606.372	247.555	242.366	22.7949	932.439	105.872	397.218	177.573	207.679	192.564	303.863	96.6485	171.051	322.366	294.387	356.679	963.168	341.121	518.396	399.174	285.737	231.286	535.119	220.563	171.909
40.66_2196.1821n	40.6583	0.51315	2196.18	2.18472	_5	_004	0.854217	107.506	795.358	756.334	373.14	347.264	153.841	1470.45	1170.9	440.148	512.365	275.164	307.328	273.245	853.969	613.21	918.85	488.641	550.984	195.806	807.766	462.701	1866.78	185.682	773.368	356.703	320.789	331.988	166.483	600.952	606.856	279.346	442.089	396.016	310.888	273.245	714.172	488.394	529.925	320.441	486.24	174.456	572.945
74.51_1619.1862n	74.5106	3.26398	1619.19	2671.66	_H2O	_1	0.322498	218.449	15586.2	32.8648	4.02695	1.11013	8.41218	80476.9	17.6265	42.6829	6.49547	1.52028	15.9632	8.09683	3.66818	5.08774	10.9681	15.5139	0.328665	2.75164	1.96594	20.4209	16.2044	1.05754	15155.3	15.4997	3.46198	1.0613	9.10343	32889.7	9.1355	27.0893	5.60456	2.18798	16.1482	8.09683	3.06768	4.05215	6.32557	10.1737	0.290045	2.45161	1.39443
29.43_1503.7534n	29.4273	0.71445	1503.75	1.70077	_5	_004	0.592929	64.0926	278.676	341.815	335.7	310.366	285.783	453.293	196.053	305.062	342.649	198.476	200.202	341.487	240.033	335.19	340.289	284.948	235.45	283.269	322.047	745.111	411.98	177.656	270.971	161.207	288.602	296.713	309.267	185.254	101.61	193.612	295.651	285.646	202.522	341.487	200.739	266.964	196.254	186.863	207.783	252.382	228.427
12.18_868.3648n	12.1813	0.93035	868.365	1.1584	_004	_5	0.839295	66.7191	192.432	100.825	128.781	168.016	180.457	285.169	124.162	189.601	109.9	167.316	246.21	146.56	198.291	160.9	155.267	125.223	214.076	202.475	119.462	36.342	226.036	199.268	187.112	47.551	110.713	160.625	195.285	116.544	64.3509	120.333	94.8265	240.801	249.062	146.56	165.83	128.149	89.5463	82.1185	188.921	180.398	84.7343
15.23_1444.8143n	15.2287	0.7894	1444.81	4.47785	_5	_02	0.126041	156.864	139.063	636.443	700.509	529.801	519.142	161.789	276.936	188.507	727.76	648.477	37.6316	415.389	23.0346	24.5876	32.62	444.894	49.887	52.3006	10.9169	1548.61	46.7437	69.1653	135.219	300.159	602.229	506.495	561.801	66.121	143.531	119.639	627.941	933.286	38.0676	415.389	19.2638	19.5829	18.8128	291.753	44.0249	46.5978	7.74332
5.92_2825.5050n	5.91928	1.75913	2825.5	2.79965	_5	_004	0.337394	85.1118	3765.94	10596.5	4898.39	4292.63	2546.55	10322.6	8747.03	5804.19	7276.64	2015.31	3989.7	4262.31	5481.77	5556.07	5292.56	8307.38	4506.54	5384.91	7115.32	26019.2	10035.8	4020.3	3661.82	4997.51	4211.16	4103.8	2755.8	4218.68	4533.42	3683.71	6278.58	2900.43	4035.92	4262.31	4584.39	4425.15	3052.36	5447.81	3976.99	4797.76	5046.87
17.14_1345.6972n	17.1363	0.690183	1345.7	9.04022	_H2O	_1	0.418539	174.141	36.7527	39.5663	182.449	1219.46	106.691	1974.8	374.719	1583.84	55.9113	16.3477	99.0642	44.0103	34.1325	85.9914	175.685	83.0789	32.8215	42.1228	90.6714	25.8968	227.141	20.4563	35.7366	18.6603	156.852	1165.82	115.458	807.072	194.21	1005.21	48.2425	23.5275	100.212	44.0103	28.5449	68.4882	101.322	54.4815	28.9648	37.5298	64.3128
35.54_1090.6172n	35.5409	0.683167	1090.62	1.90358	_5	_02	0.810081	83.1227	141.958	277.889	189.078	379.432	17.1856	70.3678	591.946	313.056	145.252	110.032	211.918	50.201	192.016	165.933	286.643	192.734	153.281	203.085	180.581	568.546	203.184	220.216	138.033	131.058	162.551	362.741	18.5977	28.7583	306.794	198.685	125.329	158.357	214.373	50.201	160.582	132.158	165.314	126.391	135.27	180.942	128.086
29.55_1408.7651n	29.5528	0.96665	1408.77	2.33317	_5	_004	0.225836	51.5411	126.538	346.786	228.223	132.696	436.693	493.013	236.424	171.916	209.113	184.549	199.808	384.344	309.726	244.796	271.412	408.083	177.357	216.825	134.498	672.402	448.362	218.568	123.04	163.552	196.204	126.859	472.577	201.487	122.534	109.109	180.431	265.602	202.122	384.344	259.023	194.969	156.53	267.613	156.517	193.183	95.399
42.61_1735.9443n	42.6057	0.619733	1735.94	1.78688	_02	_004	0.472706	60.4869	406.232	883.225	341.969	227.718	247.368	1010.18	640.034	585.795	424.188	140.603	203.729	792.185	356.385	584.739	686.683	485.051	429.347	243.537	529.778	784.31	784.921	228.652	395	416.547	293.992	217.7	267.695	412.846	331.717	371.783	366.006	202.355	206.089	792.185	298.044	465.717	396.028	318.087	378.896	216.982	375.77
28.17_3134.6984n	28.1655	1.55088	3134.7	1.91432	_004	_5	0.531597	60.6232	376.896	830.95	479.494	577.611	402.605	237.248	647.935	1372.95	555.463	426.262	533.046	244.89	590.703	418.699	637.084	410.893	483.453	829.654	317.076	349.142	344.786	437.433	366.475	391.893	412.222	552.202	435.688	96.9598	335.812	871.359	479.276	613.476	539.221	244.89	494.003	333.474	367.423	269.455	426.644	739.191	224.901
22.25_1028.5412n	22.2524	3.32302	1028.54	1.59363	_H2O	_1	0.436039	60.6623	420.575	748.34	604.81	499.423	903.692	780.42	522.433	289.291	398.911	643.299	535.338	799.143	256.699	342.535	586.733	552.965	429.408	326.305	297.608	145.561	618.664	676.831	408.947	352.932	519.957	477.454	977.951	318.946	270.767	183.602	344.196	925.835	541.54	799.143	214.676	272.813	338.384	362.623	378.95	290.726	211.093
18.52_1121.5043n	18.5202	0.579267	1121.5	1.84168	_004	_5	0.152847	73.7501	185.853	93.027	135.364	215.74	180.35	89.2013	156.31	259.818	154.294	203.731	312.897	151.621	213.751	140.785	175.272	106.13	194.842	206.544	184.201	65.6131	79.7929	233.625	180.715	43.8734	116.373	206.249	195.17	36.4553	81.0126	164.897	133.131	293.209	316.522	151.621	178.76	112.128	101.084	69.5976	171.947	184.023	130.653
48.00_3550.8898n	48.0025	0.570417	3550.89	1.83427	_1	_5	0.611956	77.8791	1841.88	285.551	1081.04	1291.01	366.975	173.26	607.99	924.566	629.677	965.464	692.613	474.134	1220.24	527.937	1214.36	388.855	757.626	1370.47	1064.36	319.972	221.04	923.325	1790.96	134.672	929.375	1234.22	397.13	70.809	315.11	586.788	543.311	1389.49	700.637	474.134	1020.48	420.477	700.353	255.003	668.6	1221.04	754.95
26.37_3088.7701n	26.3729	0.6258	3088.77	9.83877	_02	_5	0.0121258	95.114	442.856	20.215	181.427	199.875	344.73	81.1742	109.836	222.997	150.305	375.377	359.085	290.809	205.791	458.025	241.582	39.1116	273.299	194.24	219.924	0	33.6391	57.5466	430.612	9.53378	155.973	191.082	373.058	33.1747	56.926	141.528	129.689	540.242	363.245	290.809	172.103	364.796	139.327	25.6486	241.184	173.06	155.991
18.82_990.4029n	18.8151	0.592717	990.403	2.04072	_5	_H2O	0.724286	99.7052	124.071	188.24	181.42	118.934	100.876	79.3897	141.296	259.275	182.108	59.1289	140.135	133.943	139.049	153.755	132.611	220.844	141.721	176.248	148.792	584.01	86.611	146.447	120.64	88.7776	155.967	113.702	109.165	32.4454	73.2308	164.552	157.13	85.0981	141.758	133.943	116.286	122.459	76.4801	144.825	125.068	157.03	105.537
24.65_1082.5151n	24.6487	0.756433	1082.52	3.1451	_5	_02	0.0610222	88.9933	109.49	245.709	167.263	169.1	117.96	268.706	199.43	260.141	153.219	98.321	224.306	105.215	197.383	144.926	215.385	195.82	175.772	233.508	183.587	1056.84	255.585	251.261	106.463	115.881	143.796	161.662	127.653	109.816	103.36	165.102	132.203	141.503	226.904	105.215	165.071	115.427	124.218	128.415	155.118	208.047	130.218
23.22_988.4814n	23.2176	0.840283	988.481	3.79867	_5	_02	0.0227421	82.064	66.2328	175.998	110.026	127.184	72.1597	235.183	130.121	160.615	78.8042	73.6749	143.319	60.4189	105.757	101.079	166.34	127.862	102.961	157.542	125.221	800.865	242.567	191.883	64.4016	83.0043	94.5901	121.589	78.0893	96.1157	67.4391	101.937	67.9955	106.033	144.979	60.4189	88.4446	80.5048	95.9328	83.8492	90.8628	140.364	88.8191
50.11_2400.2465n	50.1094	0.604083	2400.25	1.51828	_02	_5	0.353955	40.9738	455.772	488.041	337.643	441.027	399.718	278.112	281.863	462.386	326.894	352.136	431.957	363.865	611.079	445.414	557.299	429.905	649.604	562.835	236.092	304.351	204.138	468.432	443.17	230.17	290.272	421.627	432.564	113.66	146.084	293.46	282.057	506.794	436.961	363.865	511.043	354.751	321.409	281.923	573.271	501.465	167.459
30.35_2051.2021n	30.3518	0.54585	2051.2	2.3966	_004	_5	0.0328908	78.593	235.866	102.812	216.905	270.689	251.334	155.587	215.781	241.707	239.303	343.381	393.039	202.205	299.906	293.423	291.719	137.976	266.338	262.887	209.43	32.5812	116.963	231.443	229.345	48.488	186.474	258.782	271.986	63.5863	111.835	153.402	206.481	494.194	397.592	202.205	250.811	233.698	168.242	90.4816	235.042	234.222	148.548
43.79_2412.1788n	43.7893	1.01268	2412.18	3.74692	_5	_H2O	0.0230157	78.1061	611.98	1713.78	935.003	1034.15	530.052	1186.83	1307.77	2000.28	898.733	608.312	991.563	599.312	1328.33	443.059	1830.1	1331.41	1198.65	1196.83	1139.9	7431.21	2489.34	1833.38	595.06	808.254	803.825	988.656	573.607	485.04	677.791	1269.5	775.464	875.481	1003.05	599.312	1110.88	352.876	1055.47	873.109	1057.8	1066.33	808.528
26.37_1665.9158n	26.3729	0.750783	1665.92	2.68398	_02	_5	0.134612	137.169	302.161	279.474	240.305	99.5095	136	553.272	350.16	265.345	377.253	33.1007	96.4687	332.233	321.69	445.902	347.27	257.015	148.762	45.6097	429.752	20.5564	348.104	35.7105	293.807	131.805	206.591	95.1321	147.175	226.114	181.481	168.405	325.509	47.6385	97.5863	332.233	269.028	355.14	200.28	168.545	131.281	40.6365	304.821
11.22_1012.5667n	11.2152	0.596717	1012.57	1.76345	_02	_5	0.319378	80.1581	118.165	108.325	102.957	138.944	387.183	363.37	270.316	291.104	219.165	163.889	179.817	270.801	380.764	148.855	169.119	164.499	175.581	278.508	268.829	12.761	177.918	221.669	114.898	51.0881	88.5128	132.832	418.999	148.504	140.1	184.753	189.105	235.868	181.9	270.801	318.432	118.556	97.5355	107.875	154.949	248.141	190.679
35.50_3511.9392n	35.4988	0.719283	3511.94	1.70849	_H2O	_5	0.42072	47.2479	631.351	636.397	477.191	1118.23	338.164	848.954	1377.14	547.113	387.7	818.134	890.706	541.216	622.983	510.33	572.15	560.997	685.062	577.955	426.436	291.306	396.96	673.196	613.896	300.138	410.243	1069.04	365.951	346.955	713.744	347.233	334.524	1177.46	901.025	541.216	520.999	406.454	329.974	367.89	604.563	514.937	302.469
30.60_2669.4656n	30.6033	0.588583	2669.47	2.21205	_02	_004	0.193599	117.744	335.615	309.952	134.46	135.379	189.566	910.765	422.187	336.633	147.395	96.4004	151.859	191.861	389.943	553.069	484.985	157.61	353.015	188.874	319.888	0	467.363	142.844	326.336	146.18	115.596	129.424	205.143	372.216	218.811	213.649	127.178	138.739	153.618	191.861	326.108	440.494	279.704	103.357	311.533	168.28	226.895
22.21_982.4996n	22.2123	1.14027	982.5	1.59466	_004	_5	0.403895	78.6839	244.868	241.255	293.973	249.301	151.056	282.939	303.03	87.9641	265.146	381.829	361.503	214.347	98.9456	161.811	291.581	357.997	172.376	261.143	229.063	41.4077	162.816	311.454	238.098	113.781	252.73	238.335	163.469	115.633	157.054	55.8276	228.778	549.528	365.691	214.347	82.7479	128.875	168.162	234.767	152.121	232.669	162.474
11.91_825.4834n	11.9128	0.949883	825.483	2.43818	_H2O	_02	0.353405	70.5796	173.534	708.339	409.79	381.485	167.258	101.308	176.59	120.296	303.899	112.477	106.887	120.716	144.356	110.013	121.374	331.07	146.468	93.3221	153.95	63.2884	288.871	190.752	168.736	334.067	352.298	364.704	181.002	41.403	91.5231	76.3477	262.217	161.877	108.125	120.716	120.725	87.6203	69.9997	217.109	129.257	83.1465	109.196
35.37_1418.7857n	35.3724	0.6955	1418.79	2.40192	_H2O	_004	0.632391	109.245	136.088	243.689	192.49	149.496	856.355	1455.25	204.829	132.395	173.488	279.725	184.775	631.32	193.723	469.048	291.473	261.055	305.589	174.142	228.973	277.778	843.698	165.217	132.325	114.929	165.484	142.92	926.724	594.74	106.159	84.026	149.692	402.58	186.915	631.32	162.01	373.575	168.1	171.194	269.681	155.154	162.41
27.12_931.5620n	27.1237	0.58195	931.562	1.85117	_5	_02	0.587736	87.9498	55.9545	94.7316	122.551	83.1029	93.2313	33.5932	54.1698	102.32	73.0722	173.914	68.0825	76.3796	111.681	52.0039	59.1288	104.147	101.152	117.792	61.0936	278.813	60.7355	75.8461	54.4075	44.6774	105.357	79.4473	100.892	13.729	28.0751	64.9391	63.0496	250.296	68.8712	76.3796	93.3988	41.4187	34.1012	68.2972	89.2656	104.949	43.3335
23.18_1427.7006n	23.1757	1.0928	1427.7	2.0149	_5	_02	0.257483	59.498	237.316	304.595	273.405	509.661	435.028	348.06	280.491	465.454	230.374	314.292	251.821	254.222	168.655	342.375	381.602	246.566	242.773	478.987	315.306	952.645	502.935	277.514	230.755	143.653	235.047	487.241	470.776	142.247	145.373	295.406	198.776	452.329	254.738	254.222	141.045	272.686	220.08	161.693	214.246	426.759	223.645
30.69_1402.7542n	30.6872	1.09418	1402.75	1.78314	_5	_02	0.297872	51.2951	272.602	415.185	376.042	413.192	320.615	593.705	265.404	415.857	387.313	421.779	235.103	313.293	131.043	303.779	292.637	552.924	306.58	404.213	251.16	737.963	308.909	344.984	265.065	195.81	323.284	395.016	346.961	242.639	137.554	263.929	334.19	607.024	237.826	313.293	109.591	241.946	168.772	362.596	270.555	360.139	178.147
36.92_1428.7404n	36.9171	1.1378	1428.74	1.63348	_02	_004	0.596901	61.923	377.011	685.092	373.963	128.669	319.385	684.628	363.683	338.743	536.847	160.313	171.716	480.33	480.323	583.645	428.325	498.818	324.407	156.77	445.972	408.863	700.341	172.272	366.588	323.104	321.497	123.009	345.629	279.797	188.49	214.988	463.213	230.722	173.705	480.33	401.692	464.846	247.027	327.115	286.288	139.676	316.326
23.01_1085.5980n	23.0078	0.54525	1085.6	1.30059	_004	_1	0.593593	33.8322	63.8557	58.5835	69.7328	113.302	110.824	106.595	61.6762	62.6534	62.5359	122.529	96.917	81.5155	68.4335	60.0391	62.4229	60.7251	63.2159	93.5549	47.4877	88.8529	60.3665	89.5556	62.0903	27.6292	59.9495	108.318	119.93	43.5636	31.9656	39.7638	53.9585	176.343	98.0398	81.5155	57.2307	47.8184	36.001	39.8223	55.7877	83.354	33.6829
27.87_1679.9309n	27.8732	0.7511	1679.93	3.0461	_02	_5	0.103875	112.098	334.306	439.573	312.17	104.908	210.396	781.449	652.388	294.233	426.386	54.4643	139.155	293.18	356.171	580.284	548.576	247.33	218.869	97.5521	550.424	53.5847	334.832	49.408	325.063	207.312	268.374	100.293	227.685	319.367	338.12	186.739	367.904	78.3849	140.767	293.18	297.865	462.169	316.378	162.194	193.15	86.9153	390.414
27.79_1726.9676n	27.7895	0.54295	1726.97	1.37179	_1	_02	0.809835	56.7122	189.146	38.4335	211.01	243.25	286.781	130.35	216.821	154.028	91.2836	347.502	243.057	244.542	169.943	168.802	144.822	243.434	255.926	280.696	218.755	323.888	81.5851	254.929	183.917	18.126	181.406	232.55	310.346	53.272	112.374	97.756	78.7632	500.124	245.872	244.542	142.123	134.443	83.5226	159.639	225.853	250.09	155.162
70.65_1561.1452n	70.645	5.66283	1561.15	4630.11	_H2O	_004	0.438656	197.182	18007	58.8995	0.56044	0.722185	0.304849	52664.1	13.6571	1.9501	5.67931	0.52336	0.578311	4.37565	1.22598	19.0526	3.24001	6.79459	0.792499	0.760637	8.59193	9.758	138.924	0.590588	17509.1	27.7782	0.481812	0.690417	0.3299	21523	7.07823	1.23766	4.90034	0.753219	0.58501	4.37565	1.02528	15.1746	1.8686	4.45575	0.699375	0.6777	6.09422
27.87_3099.7769n	27.8732	0.62595	3099.78	12.4417	_004	_5	0.00827874	144.308	354.758	44.4507	196.264	439.18	480.704	74.9145	107.705	261.689	173.013	810.529	605.779	198.853	178.515	295.055	204.365	24.3866	204.827	302.323	142.164	0	12.8569	98.7243	344.95	20.9639	168.728	419.861	520.205	30.6165	55.8212	166.084	149.282	1166.51	612.797	198.853	149.291	234.998	117.863	15.9922	180.759	269.358	100.837
27.12_1521.8837n	27.1237	0.956017	1521.88	2.75354	_5	_004	0.0555342	44.7937	239.898	134.984	136.338	272.914	210.993	407.681	421.368	262.635	126.22	118.581	190.73	171.344	281.481	232.145	415.45	202.69	354.059	268.798	338.202	310.689	722.701	408.426	233.265	63.6613	117.21	260.909	228.331	166.613	218.387	166.685	108.907	170.661	192.94	171.344	235.402	184.893	239.601	132.92	312.455	239.489	239.885
7.46_872.4731n	7.45693	1.01837	872.473	1.40941	_02	_004	0.580774	40.6393	561.538	966.558	634.75	517.744	1296.2	471.209	669.675	525.31	660.386	502.512	579.105	1155.73	650.974	633.377	755.496	811.607	741.468	584.683	552.813	594.121	849.881	677.919	546.012	455.848	545.696	494.968	1402.72	192.576	347.079	333.395	569.808	723.215	585.814	1155.73	544.407	504.455	435.714	532.235	654.341	520.93	392.108
23.64_1577.8860n	23.6383	0.715333	1577.89	4.44662	_5	_02	0.155849	159.384	156.782	1288.22	784.26	516.013	414.571	403.403	267.729	443.957	716.641	453.528	42.6021	387.064	67.5938	31.6232	40.8123	940.206	110.215	44.8379	16.9351	1501.4	181.927	74.5083	152.447	607.553	674.23	493.313	448.637	164.865	138.759	281.763	618.347	652.716	43.0957	387.064	56.5285	25.1864	23.5376	616.568	97.2644	39.9489	12.012
15.62_899.3786n	15.6191	0.772133	899.379	4.03158	_5	_H2O	0.173544	119.804	126.51	204.382	130.275	172.535	105.299	191.914	229.301	225.121	141.547	124.585	208.916	222.678	344.52	100.358	207.187	166.77	273.639	241.958	175.445	1591.83	173.495	239.321	123.012	96.3909	111.998	164.945	113.952	78.4323	118.842	142.876	122.132	179.302	211.336	222.678	288.121	79.9307	119.49	109.364	241.485	215.576	124.442
22.59_1429.6814n	22.5889	0.717917	1429.68	2.28617	_5	_02	0.0421621	43.2808	73.1962	133.521	88.5418	104.587	184.948	217.835	126.372	127.289	107.023	160.112	167.252	161.448	94.5536	111.349	133.311	197.8	145.456	244.076	94.9423	429.156	214.907	214.385	71.1725	62.9713	76.1196	99.986	200.145	89.0259	65.4963	80.7856	92.3437	230.433	169.19	161.448	79.0749	88.6844	76.8842	129.713	128.364	217.462	67.3422
26.39_1573.8295n	26.3938	0.834017	1573.83	1.69931	_004	_5	0.463007	42.827	227.075	132.469	232.906	300.995	274.31	244.352	258.995	431.547	154.16	321.734	452.182	206.108	261.247	295.408	315.423	133.823	275.312	396.748	229.732	120.329	189.131	290.617	220.797	62.4753	200.23	287.755	296.851	99.8633	134.232	273.887	133.015	463.039	457.42	206.108	218.48	235.279	181.913	87.7583	242.961	353.488	162.948
32.39_3243.6352n	32.3922	0.670833	3243.64	1.9329	_004	_02	0.390503	58.4012	576.241	855.856	693.882	984.244	686.185	274.696	584.812	2151.77	733.811	618.516	1289.12	457.933	883.608	440.454	697.816	785.477	985.804	1476.52	391.919	949.077	309.861	795.188	560.309	403.639	596.533	940.947	742.57	112.264	303.097	1365.65	633.162	890.166	1304.05	457.933	738.959	350.801	402.449	515.1	869.966	1315.53	277.986
35.41_1721.9307n	35.4149	1.3442	1721.93	2.93197	_5	_004	0.161274	92.8939	685.756	1278.41	1002.02	918.115	391.583	817.484	902.22	795.322	703.988	619.963	738.974	494.238	767.065	1132.82	1048.35	901.342	623.087	1141.97	954.38	4342.1	1000.31	942.811	666.796	602.926	861.439	877.728	423.761	334.094	467.603	504.762	607.429	892.249	747.535	494.238	641.494	902.241	604.611	591.082	549.87	1017.46	676.938
29.26_1740.9784n	29.259	0.7994	1740.98	1.76508	_5	_1	0.192314	50.8183	279.437	285.684	374.256	358.798	412.255	542.547	266.683	234.328	325.263	454.219	363.61	310.933	238.654	256.214	363.404	273.68	283.835	276.128	204.772	719.213	383.724	271.725	271.711	134.735	321.749	343.014	446.13	221.731	138.217	148.72	280.65	653.711	367.822	310.933	199.585	204.063	209.585	179.474	250.483	246.02	145.244
74.70_1967.4258n	74.7046	8.83448	1967.43	18405.9	_1	_004	0.0377251	171.442	0.353167	0.0196726	5.06384	1.0551	0	0	10.7324	1.182	2.7558	0	0.00480403	0.713883	0.975498	10.0858	1.23174	5.6741	36528.6	0.096549	36032.7	4.56958	17.8111	3273.71	0.343402	0.00927801	4.3534	1.00869	0	0	5.5624	0.750169	2.37781	0	0.00485969	0.713883	0.815806	8.0329	0.710377	3.72096	32236.3	0.0860216	25557.8
22.38_1085.5978n	22.3787	0.547933	1085.6	1.63751	_5	_02	0.375398	55.4994	126.62	127.344	148.449	197.199	169.188	91.5742	133.149	112.379	139.897	188.904	169.218	145.614	138.025	102.255	128.117	113.246	134.622	178.972	112.143	342.665	121.439	167.169	123.12	60.0579	127.622	188.525	183.091	37.425	69.0086	71.3226	120.709	271.87	171.178	145.614	115.43	81.4414	73.8884	74.2643	118.803	159.458	79.5428
18.90_903.4307n	18.8989	0.55065	903.431	1.50254	_004	_1	0.690765	65.0303	108.679	136.361	219.021	111.715	175.953	24.3191	38.2241	185.335	129.188	124.401	215.248	147.741	91.1699	110.525	178.763	69.1258	139.25	132.158	94.8443	185.213	32.5161	158.167	105.674	64.3107	188.293	106.8	190.412	9.93886	19.8108	117.625	111.468	179.037	217.741	147.741	76.2451	88.0278	103.097	45.3313	122.887	117.747	67.2727
18.56_1738.9349n	18.5623	0.663233	1738.93	2.02114	_5	_H2O	0.0696228	68.1039	313.12	261.142	303.021	331.716	353.855	226.33	317.395	223.328	372.21	389.015	329.224	369.266	279.874	302.58	265.981	361.374	348.783	345.794	280.961	1084.77	334.155	405.802	304.463	123.16	260.508	317.124	382.932	92.4977	164.5	141.738	321.158	559.87	333.038	369.266	234.058	240.991	153.398	236.982	307.799	308.089	199.284
27.87_1587.8402n	27.8732	0.7511	1587.84	2.45265	_004	_5	0.0569062	82.6955	209.988	142.987	223.665	300.301	277.579	248.65	245.92	302.31	163.765	290.936	373.219	180.43	224.816	254.302	297.741	99.5443	214.027	303.759	215.136	13.2388	130.434	201.944	204.182	67.4356	192.286	287.091	300.388	101.62	127.456	191.865	141.303	418.715	377.543	180.43	188.013	202.54	171.715	65.2791	188.878	270.638	152.595
24.23_1196.7044n	24.2278	0.631817	1196.7	1.86485	_5	_004	0.1384	41.6266	126.956	91.8474	151.441	216.591	108.622	159.336	286.737	107.295	95.6207	136.504	165.367	115.864	123.565	125.034	223.286	127.166	179.626	165.403	158.05	238.843	185.664	281.506	123.446	43.3171	130.194	207.064	117.548	65.1181	148.61	68.0963	82.5054	196.456	167.283	115.864	103.337	99.5839	128.775	83.3927	158.519	147.368	112.104
26.79_959.4639n	26.7909	0.874767	959.464	1.84808	_5	_004	0.812869	128.7	198.697	276.895	265.205	81.2541	111.365	93.5651	167.122	263.635	265.424	29.1608	56.5326	190.191	176.182	200.939	221.04	253.529	156.038	107.071	217.41	703.619	113.968	34.4961	193.203	130.589	227.997	77.6798	120.517	38.2387	86.616	167.32	229.018	41.9681	57.1876	190.191	147.341	160.038	127.48	166.259	137.703	95.3961	154.208
27.71_2374.3030n	27.7053	0.708817	2374.3	1.47507	_1	_02	0.697532	59.7923	218.845	220.391	255.173	308.25	183.488	147.88	408.172	315.539	177.707	191.894	176.702	216.392	110.077	154.179	256.527	368.219	290.802	297.361	131.006	388.441	116.594	196.191	212.795	103.941	219.373	294.69	198.566	60.4364	211.548	200.261	153.333	276.173	178.749	216.392	92.0574	122.797	147.946	241.47	256.631	264.938	92.9224
3.70_1616.2557n	3.70063	0.998067	1616.26	2.91944	_5	_004	0.390586	94.5397	1490.74	3004.34	1515.48	1257.34	1131.11	3365.88	3169.57	1919.27	1737.94	1011.55	1190.82	1613.25	1760.39	1861.95	2480.78	2620.11	1369.66	1832.92	2114.07	8846.86	2817.44	1165.7	1449.53	1416.91	1302.87	1202.03	1224.06	1375.59	1642.72	1218.09	1499.56	1455.82	1204.62	1613.25	1472.2	1482.96	1430.73	1718.22	1208.72	1633.06	1499.5
21.78_1514.7004n	21.7831	0.9717	1514.7	1.72282	_5	_004	0.674974	68.0781	213.623	304.975	256.913	144.58	206.92	282.62	160.261	240.654	287.54	66.0916	103.847	273.081	186.344	264.449	238.766	296.174	163.602	127.094	261.391	482.188	341.075	78.8023	207.716	143.833	220.869	138.22	223.923	115.503	83.0603	152.734	248.101	95.1189	105.05	273.081	155.839	210.622	137.703	194.225	144.378	113.236	185.404
11.46_918.4572n	11.4566	1.1402	918.457	2.45822	_004	_02	0.32478	77.2384	257.919	232.565	207.581	265.206	58.6039	30.3769	245.356	473.516	685.729	294.159	178.795	91.1025	238.595	173.699	160.58	154.43	315.045	323.51	238.689	573.791	72.9959	325.792	250.788	109.683	178.458	253.54	63.4195	12.4146	127.163	300.523	591.675	423.354	180.866	91.1025	199.536	138.343	92.6108	101.272	278.025	288.235	169.301
24.35_1457.7126n	24.3538	0.800133	1457.71	1.67595	_5	_02	0.174112	41.4647	189.18	170.895	231.458	320.224	282.973	195.037	163.703	248.146	208.074	265.525	229.483	206.154	127.274	185.713	191.812	179.548	194.494	287.573	154.044	439.534	212.675	241.432	183.949	80.5975	198.985	306.137	306.226	79.7088	84.8443	157.489	179.535	382.143	232.142	206.154	106.439	147.912	110.623	117.744	171.639	256.217	109.262
22.25_1843.1120n	22.2524	0.595783	1843.11	6.65472	_H2O	_1	0.185758	144.475	55.201	64.8678	150.42	511.898	114.044	1749.95	299.022	463.893	68.3563	96.2499	115.721	87.847	40.2919	94.2587	93.683	33.2502	47.1631	103.394	69.1095	56.6529	176.697	61.652	53.6748	30.593	129.316	489.38	123.416	715.18	154.977	294.416	58.9806	138.523	117.062	87.847	33.696	75.0727	54.0295	21.8048	41.6211	92.12	49.0191
14.74_1117.4410n	14.7357	0.635033	1117.44	1.66091	_5	_02	0.784897	68.566	122.784	148.159	146.88	153.211	76.7818	81.0135	114.53	275.744	152.731	67.6589	193.557	91.5574	146.038	112.517	120.322	135.207	136.924	247.265	128.841	303.28	45.45	237.282	119.389	69.8746	126.273	146.471	83.0911	33.109	59.3587	175.005	131.782	97.3745	195.8	91.5574	122.131	89.6144	69.3931	88.6662	120.835	220.303	91.3867
27.12_1048.6054n	27.1237	0.665083	1048.61	3.77625	_5	_004	0.0677572	81.1037	97.8014	213.699	66.7483	129.629	61.8102	212.699	135.65	95.4929	81.7105	44.4882	101.734	108.034	69.9651	95.0105	166.344	155.916	141.713	156.016	104.977	583.557	109.057	223.387	95.0974	100.785	57.3837	123.927	66.8893	86.9269	70.3048	60.6059	70.5031	64.0273	102.913	108.034	58.5116	75.6715	95.9349	102.246	125.06	139.004	74.4598
26.41_1597.8015n	26.4147	0.6258	1597.8	2.87516	_004	_5	0.179535	121.958	156.27	27.0561	173.104	218.231	302.071	50.3603	69.6686	185.725	89.138	266.649	352.995	95.4668	116.062	129.052	158.291	86.9323	138.439	271.362	124.724	15.3616	31.0392	186.936	151.949	12.7602	148.818	208.631	326.892	20.5815	36.1079	117.873	76.9119	383.761	357.085	95.4668	97.0625	102.784	91.2906	57.0084	122.171	241.774	88.4659
28.54_1177.6131n	28.5441	0.923767	1177.61	1.56341	_1	_H2O	0.0297517	36.1416	169.785	100.725	152.129	117.196	125.47	152.642	135.299	154.037	149.709	107.621	176.816	162.131	206.124	238.837	202.496	152.646	228.653	195.466	274.843	114.214	243.494	227.712	165.09	47.5041	130.786	112.041	135.781	62.3826	70.123	97.7614	129.175	154.887	178.864	162.131	172.381	190.222	116.785	100.102	201.785	174.153	194.945
28.54_1201.5927n	28.5441	0.923433	1201.59	1.5957	_004	_H2O	0.406395	80.0748	149.423	71.8032	186.344	213.237	235.033	47.5543	82.7916	164.137	140.942	248.361	345.795	123.578	148.513	140.14	158.21	117.093	211.327	323.973	193.847	146.628	96.383	429.228	145.292	33.8639	160.201	203.857	254.347	19.4348	42.9093	104.172	121.61	357.441	349.801	123.578	124.201	111.615	91.2439	76.7875	186.495	288.648	137.495
24.27_1730.9988n	24.2699	0.5896	1731	2.1697	_004	_5	0.0287803	38.6722	248.018	155.439	247.242	393.057	387.669	185.709	170.934	179.209	238.186	382.641	321.714	230.598	239.875	209.672	208.91	127.536	197.971	225.05	172.199	103.713	98.7507	185.292	241.161	73.3081	212.554	375.767	419.524	75.8965	88.592	113.738	205.517	550.697	325.441	230.598	200.606	166.994	120.484	83.6354	174.708	200.512	122.14
7.38_2355.4048n	7.38393	0.848567	2355.4	4.52507	_5	_004	0.558904	88.9844	804.022	2560.53	806.214	519.435	402.071	2798.19	2502.54	1419.02	1078.07	272.587	538.474	829.788	897.222	1172.51	1372.94	1795.06	704.805	677.036	1632.16	6993.4	3895.45	338.363	781.793	1207.6	693.104	496.585	435.11	1143.58	1297.02	900.603	930.201	392.307	544.712	829.788	750.344	933.848	791.81	1177.17	621.986	603.214	1157.68
22.88_1383.6749n	22.882	0.503167	1383.67	2.3232	_H2O	_1	0.530145	99.8876	50.5373	75.5538	71.9454	96.1762	448.413	359.327	57.2907	67.4481	55.0671	111.585	79.8566	273.959	62.8761	69.7973	102.967	41.0892	97.5243	106.431	40.0909	132.692	139.321	122.497	49.14	35.6327	61.8517	91.9455	485.26	146.852	29.6927	42.8068	47.5141	160.593	80.7817	273.959	52.5831	55.5904	59.3836	26.9455	86.0646	94.8259	28.4363
32.97_1464.7911n	32.9729	0.5794	1464.79	1.59483	_H2O	_1	0.898983	73.5119	155.162	362.594	161.941	115.351	736.663	711.45	263.398	161.583	197.085	422.123	216.363	266.259	135.62	301.682	200.261	252.841	151.659	191.27	302.333	609.027	336.722	118.951	150.872	171.007	139.221	110.277	797.196	290.759	136.514	102.551	170.053	607.519	218.87	266.259	113.419	240.276	115.496	165.808	133.838	170.415	214.444
14.78_2050.0892n	14.7776	0.57065	2050.09	5.44534	_004	_5	0.0032925	81.58	340.595	120.187	237.035	246.092	238.201	68.2588	182.028	413.423	212.112	231.631	329.009	234.532	203.341	329.853	268.911	142.191	314.689	273.766	208.315	5.28796	91.7112	66.3754	331.178	56.6826	203.78	235.267	257.775	27.8964	94.3416	262.384	183.019	333.363	332.82	234.532	170.054	262.713	155.088	93.2458	277.711	243.915	147.757
2.07_1504.2259n	2.07038	0.997367	1504.23	2.23388	_5	_004	0.304729	50.4453	417.6	1549.32	1250.46	1040.78	887.296	2391.43	2126.5	1024.66	845.11	544.041	737.179	595.628	1035.95	1163.94	1625.21	609.378	737.793	1002.93	1255.88	1900.91	2560.3	818.01	406.054	730.689	1075.02	994.993	960.207	977.344	1102.12	650.317	729.196	782.983	745.719	595.628	866.361	927.021	937.299	399.618	651.098	893.572	890.793
21.16_1033.6399n	21.1566	1.02037	1033.64	1.25393	_5	_02	0.616921	88.7336	99.8673	62.2576	61.842	145.039	65.4912	95.8295	103.07	40.5616	38.6702	135.908	126.589	63.9576	119.031	60.5156	60.3072	47.7418	98.3604	87.9065	137.196	0.968211	164.205	120.546	97.1061	29.3619	53.1658	138.658	70.8728	39.1641	53.4192	25.7429	33.3662	195.599	128.056	63.9576	99.5453	48.1978	34.7807	31.3081	86.8025	78.3214	97.3127
26.87_1363.8174n	26.8741	0.6251	1363.82	1.77748	_004	_5	0.219346	155.771	173.96	16.502	143.985	190.5	161.615	14.5435	81.768	189.703	75.3828	268.174	204.597	147.917	107.652	77.0034	136.179	136.41	259.325	207.69	57.3325	18.7205	2.40923	290.206	169.151	7.78268	123.784	182.12	174.895	5.9437	42.3788	120.398	65.0433	385.956	206.967	147.917	90.0292	61.3296	78.5382	89.4547	228.853	185.044	40.6657
21.32_1009.3214n	21.3241	1.1358	1009.32	2.52179	_004	_5	0.116274	96.0843	91.1846	84.604	99.2852	119.342	90.4737	42.6477	82.7455	57.7054	123.355	128.6	173.306	91.6063	54.3958	41.5564	57.6093	92.2133	71.93	75.2347	56.0405	0	51.8916	91.7459	88.6635	39.901	85.3558	114.092	97.9081	17.4295	42.8854	36.6235	106.436	185.08	175.314	91.6063	45.491	33.0977	33.2248	60.4716	63.4778	67.0313	39.7493
29.34_1447.8069n	29.3432	1.30385	1447.81	2.25049	_5	_02	0.30929	66.9749	173.439	232.565	292.129	251.397	180.224	70.4759	121.369	178.031	234.309	357.723	343.321	163.041	163.608	128.661	185.865	263.369	186.915	254.568	122.311	594.798	112.237	375.18	168.644	109.682	251.144	240.338	195.034	28.8025	62.903	112.99	202.171	514.834	347.299	163.041	136.825	102.472	107.193	172.712	164.952	226.811	86.7544
30.60_2705.3509n	30.6033	0.588833	2705.35	1.94816	_004	_H2O	0.393482	142.433	171.95	99.076	102.734	361.542	247.561	119.334	121.901	451.839	105.917	308.123	496.829	127.212	314.015	166.352	220.403	119.165	418.11	672.807	115.17	7.12263	81.0999	637.21	167.196	46.7262	88.3205	345.638	267.903	48.7702	63.1787	286.766	91.3898	443.45	502.584	127.212	262.61	132.491	127.112	78.1459	368.98	599.446	81.69
34.86_1383.6965n	34.8643	0.6755	1383.7	2.92997	_H2O	_004	0.275399	69.8696	103.008	714.225	468.782	129.115	287.361	1025.24	690.974	242.166	139.641	131.727	153.21	276.88	286.525	276.564	513.657	459.045	218.823	275.372	384.878	536.086	537.996	199.446	100.16	336.843	403.013	123.435	310.974	419	358.119	153.694	120.488	189.582	154.985	276.88	239.62	220.271	296.24	301.032	193.11	245.346	272.992
12.90_1026.5813n	12.9012	0.695483	1026.58	2.20095	_5	_004	0.72286	76.6726	135.963	370.639	131.141	163.988	50.1902	594.595	540.9	209.604	91.1803	100.116	199.368	91.5308	128.467	156.016	315.264	210.122	98.3024	185.252	227.284	279.847	595.464	115.559	132.203	174.801	112.743	156.774	54.3145	243.002	280.338	133.028	78.6741	144.087	201.678	91.5308	107.436	124.26	181.821	137.794	86.7513	165.052	161.211
17.97_865.4372n	17.9671	0.6081	865.437	2.15552	_5	_02	0.0440712	38.1934	53.4609	131.853	139.948	81.3477	81.654	80.5305	55.9451	112.429	145.874	93.5113	88.8142	61.6732	58.974	82.4908	98.2221	112.767	87.7346	115.693	67.5228	227.667	113.953	145.571	51.9828	62.1847	120.313	77.7693	88.3637	32.9117	28.9952	71.3544	125.866	134.581	89.8431	61.6732	49.3198	65.7001	56.6473	73.9504	77.4252	103.078	47.8936
18.82_975.4391n	18.8151	0.587383	975.439	1.35403	_5	_004	0.834929	58.1774	123.775	171.416	131.22	72.9995	59.9684	129.405	141.018	172.643	140.878	60.5082	88.2785	135.444	127.565	155.352	159.024	155.947	194.292	80.7792	120.467	229.523	185.473	54.4882	120.353	80.8433	112.811	69.7883	64.8962	52.8861	73.0869	109.57	121.555	87.0833	89.3012	135.444	106.682	123.73	91.7134	102.267	171.461	71.9713	85.4467
27.62_1453.6782n	27.622	0.6252	1453.68	2.41813	_02	_5	0.350332	63.3471	74.1884	63.1698	123.358	151.669	64.2127	250.898	56.3471	223.817	62.5693	87.925	96.6543	128.938	349.702	121.042	142.554	139.338	70.0936	200.408	65.2924	78.1899	40.4077	111.612	72.1373	29.7922	106.051	144.997	69.4891	102.538	29.2036	142.048	53.9873	126.542	97.7741	128.938	292.455	96.4043	82.2145	91.3751	61.8572	178.556	46.3116
27.87_3116.8061n	27.8732	0.667717	3116.81	13.16	_004	_5	0.00115256	93.0543	461.082	86.8464	230.063	271.932	472.054	209.789	225.502	262.459	234.049	435.265	388.504	247.097	248.964	494.682	287.681	36.2208	216.306	155.555	240.821	0	29.0827	46.1608	448.334	40.9585	197.786	259.97	510.844	85.7376	116.873	166.573	201.947	626.433	393.005	247.097	208.208	393.991	165.913	23.7529	190.889	138.594	170.813
26.54_1178.5621n	26.54	0.667867	1178.56	9.39456	_5	_H2O	5.08507e-05	54.5712	67.7871	23.1248	54.2008	60.4334	50.4789	6.5845	26.9959	102.483	59.6264	62.3048	111.228	71.2546	101.502	65.0393	61.6117	175.697	175.106	241.018	178.017	506.847	221.752	437.422	65.9129	10.9061	46.5966	57.775	54.6269	2.69099	13.9915	65.042	51.4481	89.669	112.517	71.2546	84.8858	51.8008	35.5331	115.219	154.53	214.738	126.267
3.37_806.3925n	3.37095	0.309383	806.392	2.82592	_H2O	_5	0.167918	94.3749	81.9341	57.4114	89.7183	77.2604	68.7342	222.339	330.417	0	20.5241	98.1037	90.7083	130.731	149.539	82.0067	53.8735	58.1197	74.1349	64.8798	234.713	47.8486	3.76437	89.0969	79.6687	27.0764	77.1311	73.8617	74.3823	90.8667	171.249	0	17.709	141.191	91.7591	130.731	125.059	65.3145	31.0703	38.1137	65.4236	57.8055	166.481
17.93_880.4016n	17.9252	0.602467	880.402	1.58604	_5	_H2O	0.736519	77.3002	112.467	227.188	123.47	109.463	115.953	70.1218	89.0255	175.887	190.921	122.312	97.4643	127.205	126.434	105.719	152	190.571	127.11	159.64	119.948	358.078	72.0037	146.121	109.357	107.146	106.148	104.648	125.481	28.6577	46.1402	111.629	164.734	176.032	98.5934	127.205	105.736	84.2001	87.6626	124.973	112.174	142.234	85.0785
7.71_916.4990n	7.71268	0.768767	916.499	1.14135	_1	_5	0.9531	83.2175	307.57	418.695	214.256	322.026	74.5587	64.8524	645.095	712.941	178.663	122.705	273.748	91.5566	428.227	255.939	482.026	314.644	286.152	330.45	359.986	111.97	415.767	320.752	299.067	197.465	184.196	307.86	80.6853	26.5042	334.34	452.478	154.158	176.597	276.919	91.5566	358.125	203.843	277.997	206.337	252.528	294.419	255.336
9.55_926.4767n	9.5478	0.950633	926.477	1.71324	_H2O	_004	0.471466	93.3116	390.221	934.325	404.836	352.075	270.711	644.933	942.225	417.908	390.822	263.052	242.132	390.929	238.949	413.937	493.201	683.144	247.49	264.94	194.568	203.15	889.174	191.768	379.433	440.647	348.039	336.587	292.956	263.575	488.337	265.231	337.217	378.585	244.937	390.929	199.833	329.681	284.442	447.992	218.409	236.052	138.006
12.90_809.4855n	12.9012	0.9482	809.485	3.30171	_5	_02	0.0264834	64.2989	148.07	230.804	134.348	204.256	197.116	214.713	89.5752	173.913	145.139	183.643	141.69	127.144	84.0891	95.7884	112.098	224.273	108.714	178.565	115.911	580.096	320.331	137.428	143.976	108.852	115.499	195.27	213.314	87.7501	46.4251	110.376	125.232	264.299	143.332	127.144	70.3235	76.291	64.6498	147.073	95.9392	159.094	82.2153
3.72_2068.3124n	3.71922	0.898067	2068.31	2.89273	_5	_004	0.353252	93.4653	1405.59	2871.1	1464.88	1284.05	1038.01	2830.74	2900.94	1729.34	1795.11	1061.22	1170.75	1592.97	1797.22	1864.92	2408.82	2621.81	1326.91	1768.54	2200.46	8563.5	2747.17	1178.15	1366.72	1354.07	1259.36	1227.57	1123.3	1156.88	1503.5	1097.55	1548.9	1527.31	1184.32	1592.97	1503.01	1485.32	1389.23	1719.33	1170.99	1575.7	1560.78
24.10_1380.7683n	24.1011	0.926017	1380.77	2.03557	_5	_1	0.376146	75.2367	128.085	129.704	142.811	160.45	306.885	189.73	121.102	112.675	135.903	273.63	168.335	224.811	112.32	150.837	137.125	153.123	137.062	196.605	106.821	563.889	155.401	186.963	124.544	61.1712	122.775	153.391	332.103	77.5399	62.765	71.5108	117.263	393.808	170.285	224.811	93.9329	120.135	79.0836	100.415	120.957	175.168	75.768
24.82_1429.6803n	24.8169	0.798367	1429.68	1.19722	_5	_02	0.983903	46.4973	121.675	168.189	124.574	160.478	304.524	224.861	123.083	158.975	138.867	181.161	209.6	245.543	119.234	166.026	134.69	219.064	173.505	278.904	73.6355	295.576	150.417	151.563	118.311	79.3212	107.097	153.419	329.547	91.8975	63.7913	100.895	119.82	260.726	212.028	245.543	99.715	132.232	77.6793	143.657	153.117	248.493	52.2293
12.10_1463.8061n	12.0961	1.11813	1463.81	1.43857	_02	_5	0.50336	92.9921	296.484	313.508	161.008	339.203	201.859	554.877	389.086	370.559	142.371	431.285	446.557	206.291	387.961	328.469	522.408	224.342	571.644	298.95	285.557	36.0138	499.526	217.877	288.287	147.857	138.419	324.281	218.447	226.77	201.656	235.18	122.844	620.705	451.73	206.291	324.451	261.611	301.287	147.119	504.473	266.353	202.544
29.68_1565.8275n	29.6789	0.75615	1565.83	2.13449	_H2O	_004	0.304347	92.0774	285.379	761.671	259.263	100.088	131.123	667.611	328.816	144.029	396.5	49.6344	88.2058	259.72	248.252	437.343	455.67	299.984	179.322	111.062	319.203	423.111	496.186	110.527	277.489	359.219	222.889	95.6848	141.897	272.843	170.419	91.4097	342.116	71.4337	89.2277	259.72	207.612	348.323	262.797	196.723	158.251	98.9524	226.409
22.46_1903.0092n	22.4628	0.69245	1903.01	4.28168	_004	_02	0.279937	121.209	103.159	112.947	137.694	715.233	73.5579	536.926	388.666	1090.07	112.818	243.525	109.633	71.9967	46.5718	81.5894	163.262	133.613	134.516	168.487	66.9057	116.472	312.699	154.233	100.307	53.2679	118.376	683.77	79.6023	219.434	201.438	691.828	97.3442	350.481	110.904	71.9967	38.9478	64.9822	94.1575	87.6207	118.709	150.116	47.456
6.81_912.5075n	6.8097	1.08488	912.507	1.61039	_H2O	_004	0.278214	51.9553	772.186	1462.17	833.607	853.004	981.729	1853.07	1584.74	1174.66	674.418	410.341	700.108	949.934	760.122	849.913	1515.91	972.944	970.076	820.578	837.427	429.719	1308.08	806.612	750.836	689.591	716.654	815.481	1062.4	757.321	821.34	745.516	581.915	590.561	708.219	949.934	635.688	676.917	874.265	638.037	856.086	731.104	593.984
44.13_1830.8697n	44.1269	1.05757	1830.87	1.91714	_5	_02	0.388719	73.6692	708.216	1243.68	662.507	716.497	644.372	412.598	695.455	826.76	693.987	697.986	716.893	616.349	490.666	507.682	423.485	725.572	575.267	786.825	1022.67	1782.96	399.004	748.643	688.635	586.545	569.559	684.978	697.321	168.623	360.441	524.714	598.8	1004.54	725.198	616.349	410.342	404.346	244.235	475.815	507.669	701.032	725.373
56.99_1202.7497n	56.9883	6.20153	1202.75	3.42869	_5	_02	0.0386266	86.1652	2321.84	6102.68	4049.09	6064.16	4398.64	4857.61	5067.95	6881.93	4419.45	5105.36	7337.57	3418.2	4516.23	2984.79	4967.49	5807.13	4910.5	8257.48	4103.96	26990.1	5044.16	8818.65	2257.64	2878.15	3481.02	5797.4	4760.08	1985.24	2626.62	4367.71	3813.28	7347.63	7422.57	3418.2	3776.91	2377.25	2864.88	3808.2	4333.48	7357.11	2910.92
27.75_1346.7294n	27.7474	0.708817	1346.73	1.46035	_004	_02	0.521472	44.8161	61.9703	152.27	150.985	131.369	161.446	68.0012	57.7832	165.954	158.966	157.805	105.588	164.522	62.248	98.9908	77.0972	139.024	87.006	108.296	87.4915	145.757	88.8279	94.8546	60.2569	71.8134	129.802	125.59	174.713	27.7911	29.9479	105.325	137.162	227.113	106.811	164.522	52.0578	78.8416	44.464	91.1691	76.7823	96.488	62.0574
3.11_1616.2561n	3.11403	0.378	1616.26	2.49117	_5	_004	0.324479	76.666	456.559	1035.52	486.556	641.11	405.643	1032.73	1052.35	550.467	784.027	314.648	402.17	391.442	624.96	507.288	572.949	674.714	489.799	576.337	619.848	2294.21	1198.28	340.141	443.936	488.372	418.294	612.908	438.975	422.062	545.414	349.361	676.49	452.841	406.829	391.442	522.652	404.031	330.435	442.464	432.244	513.495	439.656
33.64_1940.1089n	33.6444	0.782567	1940.11	3.12458	_5	_02	0.212566	82.8808	245.95	570.9	442.867	391.83	122.292	761.885	722.944	502.682	292.162	220.924	274.621	338.567	199.827	143.152	247.754	519.256	306.166	624.45	290.658	1417.34	321.681	438.727	239.15	269.248	380.734	374.594	132.341	311.371	374.688	319.034	252.089	317.953	277.802	338.567	167.115	114.014	142.887	340.518	270.19	556.361	206.162
28.54_1156.6918n	28.5441	0.965117	1156.69	1.67559	_02	_004	0.319979	72.5825	162.875	124.447	125.94	52.6101	98.4028	164.771	154.105	122.38	191.349	58.1462	97.772	174.3	184.518	242.925	185.197	220.828	159.907	81.8181	308.315	106.774	312.934	91.4812	158.372	58.6916	108.271	50.2958	106.489	67.3396	79.8696	77.6704	165.103	83.6839	98.9047	174.3	154.312	193.478	106.808	144.814	141.117	72.8969	218.687
27.87_1611.8181n	27.8732	0.7511	1611.82	2.46922	_004	_5	0.0912306	78.941	159.118	105.214	186.209	246.508	301.46	116.381	121.111	189.938	117.023	241.438	312.858	104.802	113.57	118.301	140.933	59.0526	125.919	224.013	132.885	16.9578	90.1021	154.538	154.719	49.6209	160.084	235.664	326.232	47.5631	62.7693	120.547	100.972	347.477	316.483	104.802	94.9784	94.2214	81.2796	38.7255	111.123	199.588	94.2545
11.66_1134.5796n	11.6638	0.854633	1134.58	4.51491	_004	_5	0.00183812	81.9883	212.188	156.205	185.111	125.561	167.474	252.376	335.95	213.056	121.499	169.83	448.507	124.599	153.035	332.203	301.315	113.553	96.9544	87.2527	202.649	20.2788	36.143	101.869	206.321	73.6694	159.14	120.038	181.236	103.142	174.116	135.219	104.835	244.42	453.703	124.599	127.983	264.584	173.777	74.4655	85.5617	77.7389	143.738
36.87_1549.7855n	36.875	0.421883	1549.79	1.34931	_5	_02	0.562295	50.9265	174.686	192.244	214.136	193.256	200.55	126.602	173.1	179.997	236.648	192.02	199.474	178.467	196.903	171.754	169.908	223.816	173.954	180.831	171.542	384.02	166.48	175.121	169.857	90.666	184.094	184.754	217.029	51.7404	89.7146	114.237	204.19	276.355	201.785	178.467	164.669	136.794	97.9904	146.774	153.513	161.114	121.674
[truncated: 5,319 more rows]
[truncated: 78 more columns]

## Sheet: VPA_cleaned_up
Simplified_annotation	LDC_SV_VPA_DDA_H2O _B2	LDC_SV_VPA_DDA_H2O_A1	LDC_SV_VPA_DDA_H2O_A2	LDC_SV_VPA_DDA_H2O_B1	LDC_SV_VPA_DDA_H2O_C	LDC_SV_VPA_DDA_H2O_D1	LDC_SV_VPA_DDA_H2O_D2	H2O	LDC_SV_VPA_DDA_004 _B2	LDC_SV_VPA_DDA_004_A	LDC_SV_VPA_DDA_004_C	LDC_SV_VPA_DDA_004_D2	0.04	LDC_SV_VPA_DDA_02_A	LDC_SV_VPA_DDA_02_B	LDC_SV_VPA_DDA_02_C	LDC_SV_VPA_DDA_02_D	0.2	LDC_SV_VPA_DDA_1_A	LDC_SV_VPA_DDA_1_B	LDC_SV_VPA_DDA_1_C	LDC_SV_VPA_DDA_1_D	1	LDC_SV_VPA_DDA_5_C	LDC_SV_VPA_DDA_5_D	5
[truncated: 45 more rows]

[truncated: 3 more sheets: VPA_fold_changes, Heatmap, Heatmap_lines_removed]
