# Supplementary material for: A large scale mass spectrometry-based histone screening for assessing epigenetic developmental toxicity
Source: Sci Rep. 2022 Jan 24;12:1256. doi: 10.1038/s41598-022-05268-x (PMC8786925; doi:10.1038/s41598-022-05268-x)
Supplement: Supplementary file 4 — Supplementary Information 4. [file 41598_2022_5268_MOESM4_ESM.xlsx]

## Sheet: Info
Relative abundance
Sheets in the document
VPA_export	Contains the following parameters excluded from the exported deconvoluted peptide ion data for the different conditions of VPA from Progenesis® (limited to histone H3 and H4): 1) Protein, 2) Sequence, 3) Variable modifications ([position] description) and 4) Normalized abundance
VPA_RA	Shows the relative abundance (RA) calculated for single PTMs on histone H3 and histone H4. RA of each individual hPTM i present on a specific peptide sequence was calculated as ∑(intensities of peptidoforms containing hPTM i )/ ∑(intensities of all peptidoforms). A peptidoform is a peptide sequence containing a unique set of localized hPTMs.
H31K9	Shows the boxplot generated based on the RA of every PTM present on the K9 of histone H3.1
H31K14	Shows the boxplot generated based on the RA of every PTM present on the K14 of histone H3.1
H31K18	Shows the boxplot generated based on the RA of every PTM present on the K18 of histone H3.1
H31K23	Shows the boxplot generated based on the RA of every PTM present on the K23 of histone H3.1
H31K27	Shows the boxplot generated based on the RA of every PTM present on the K27 of histone H3.1
H33K27	Shows the boxplot generated based on the RA of every PTM present on the K27 of histone H3.3
H4K8	Shows the boxplot generated based on the RA of every PTM present on the K8 of histone H4
H4K12	Shows the boxplot generated based on the RA of every PTM present on the K12 of histone H4
H4K16	Shows the boxplot generated based on the RA of every PTM present on the K16 of histone H4
Background
	RA can be defined as the ratio of the abundances of the peptidoforms containing the hPTM of interest, divided by the sum of the abundances of all peptidoforms of the peptide. RAs are calculated for the following PTMs of VPA: Acetyl, Crotonyl, Formyl, Mono-methyl, Di-methyl, Tri-methyl and the unmodified form.
Definitions/abbreviations/included parameters/remarks
BIX	BIX-01294
CAF	Caffeine
DZNep	3-Deazaneplanocin A
EtOH	Ethanol
MTX	Methotrexate
NIC	Nicotine
PenG	Penicillin G
RA	Retinoic acid
TSA	Trichostatin A
VPA	Valproic acid
Ac	Acetyl
Cr	Crotonyl
Fo	Formyl
Me	Mono-methyl
Me2	Di-methyl
Me3	Tri-methyl
Unmod	unmodified
K	Lysine
RA	Relative abundance
PTM	Post-translational modification

## Sheet: VPA_export
			Normalized abundance
			H2O							0.04				0.2				1				5
Protein	Sequence	Variable modifications ([position] description)	LDC_SV_VPA_DDA_H2O _B2	LDC_SV_VPA_DDA_H2O_A1	LDC_SV_VPA_DDA_H2O_A2	LDC_SV_VPA_DDA_H2O_B1	LDC_SV_VPA_DDA_H2O_C	LDC_SV_VPA_DDA_H2O_D1	LDC_SV_VPA_DDA_H2O_D2	LDC_SV_VPA_DDA_004 _B2	LDC_SV_VPA_DDA_004_A	LDC_SV_VPA_DDA_004_C	LDC_SV_VPA_DDA_004_D2	LDC_SV_VPA_DDA_02_A	LDC_SV_VPA_DDA_02_B	LDC_SV_VPA_DDA_02_C	LDC_SV_VPA_DDA_02_D	LDC_SV_VPA_DDA_1_A	LDC_SV_VPA_DDA_1_B	LDC_SV_VPA_DDA_1_C	LDC_SV_VPA_DDA_1_D	LDC_SV_VPA_DDA_5_A	LDC_SV_VPA_DDA_5_C	LDC_SV_VPA_DDA_5_D
H33_HUMAN	YRPGTVALR	[N-term] Propionyl N-term (N-term)	9628.86	8709	12260.2	14461.8	15345.3	8992.25	10187.6	9137.44	11556.5	18310.4	14211.9	12054.7	9761.34	9038.2	10147.6	9826.27	11929.4	13217.9	10360.4	17615.6	8284.92	15855.7
H33_HUMAN	KQLATKAAR	[N-term] Propionyl N-term (N-term)|[1] Propionyl K (K)|[6] Propionyl K (K)	16990.8	11097.4	11319	14245.3	15468.5	13830.9	16980.7	14840.5	14675	19624.4	19465.4	13785.9	15205.8	16645.5	15144.2	8672.83	13083.9	11783	14443.2	2559.75	8589.04	9660.81
H33_HUMAN	KQLATKAAR	[N-term] Propionyl N-term (N-term)|[1] Propionyl K (K)|[6] Propionyl K (K)	39.0226	34.1918	1144.46	14.264	7.87554	90.655	22.216	42.1902	26.3028	7.35717	22.0102	89.0296	115.961	463.236	47.2682	437.892	76.3862	32.3385	76.3154	21.3189	157.74	53.5331
H33_HUMAN	VTIMPKDIQLAR	[N-term] Propionyl N-term (N-term)|[4] Oxidation (M)|[6] Propionyl K (K)	143.145	281.705	147.119	180.397	126.038	287.179	239.742	97.8341	199.133	105.144	94.7951	147.702	134.957	188.897	107.429	125.7	92.0188	98.7003	169.277	172	110.881	92.0645
H33_HUMAN	VTIMPKDIQLAR	[N-term] Propionyl N-term (N-term)|[4] Oxidation (M)|[6] Propionyl K (K)	6064.16	7318.21	6525.14	4473.95	5467.37	6082.47	6349.43	4748.41	8037.4	4341.44	4474.09	5874.85	5797.03	6347.83	5413.33	7398.25	4515.31	3826.52	6446.48	8729.21	6566.32	3561.04
H33_HUMAN	KSTGGKAPR	[N-term] Propionyl N-term (N-term)|[1] Trimethyl K (K)|[1] Propionyl K (K)|[6] Propionyl K (K)	3846.45	2398.04	2724.54	3932.06	3936.81	3558.67	3852.12	3930.58	2779.76	5045.55	5092.34	3292.79	3467.73	3668.94	3741.41	2414.83	7862.64	3537.03	3632.84	1176.45	2574.09	1434.81
H33_HUMAN	KSTGGKAPR	[N-term] Propionyl N-term (N-term)|[1] Dimethyl KR (KR)|[1] Propionyl K (K)|[6] Propionyl K (K)	3364.83	2098.32	2938.46	3787.73	3748.89	2638.56	3642.54	3642.17	2524.18	4906.66	4831.29	2800.67	2771.36	2908.25	3024.87	1673.22	2917.89	2476.84	4946.27	1099.52	1641.56	1745.1
H33_HUMAN	RYQKSTELLIR	[N-term] Propionyl N-term (N-term)|[4] Propionyl K (K)	4838.46	2936.75	4598.75	5280.68	4856.79	8894.25	3691.82	5106.53	4999	5733.55	5040.09	5047.16	4382.68	4746.22	3988.28	4502.12	3947.15	5054.27	4654.35	10157.9	4803.75	4918.42
H33_HUMAN	RYQKSTELLIR	[N-term] Propionyl N-term (N-term)|[4] Propionyl K (K)	81.8349	12.0205	71.0131	152.412	118.839	142.077	74.579	74.9583	43.5411	332.566	111.009	88.7498	55.7578	177.73	53.5785	30.87	76.0324	186.927	142.368	11.4409	73.1541	76.0127
H33_HUMAN	KSTGGKAPR	[N-term] Propionyl N-term (N-term)|[1] Propionyl K (K)|[6] Propionyl K (K)	5266.06	3554.66	3167.95	5040.21	5151.93	4294.94	5277.04	5414.2	3649.81	6554.9	7056.47	4195.93	5132.04	5369.27	6301.49	2632.03	5110.83	4125.26	4840.16	1338.09	3441.39	4217.95
H33_HUMAN	KQLATKAAR	[N-term] Propionyl N-term (N-term)|[1] Propionyl K (K)|[6] Acetyl K (K)|[6] Propionyl K (K)	7359.58	4695.17	4900.26	5719.69	5567.23	5813.85	6226.56	6700.81	6175.22	7624.22	7425.41	6671.82	7004.14	7917.96	6630.99	6252.7	8834.81	7744.8	8711.4	4698.65	7996.49	10306.2
H33_HUMAN	EIAQDFKTDLR	[N-term] Propionyl N-term (N-term)|[7] Propionyl K (K)	129.684	325.56	232.977	117.987	129.954	149.709	144.427	196.028	249.638	125.687	85.4165	153.202	185.622	123.914	137.506	212.63	167.282	102.11	213.394	806.932	186.78	189.782
H33_HUMAN	EIAQDFKTDLR	[N-term] Propionyl N-term (N-term)|[7] Propionyl K (K)	3919.08	4221.5	3701.28	2884.12	3633.66	4449.74	3782.72	3268.91	4709.3	2370.35	2069.9	3738.8	3089.43	3661.41	3260.65	4072.77	3005.65	2009.49	3695.87	4890.86	4122.63	1665.45
H33_HUMAN	KSTGGKAPR	[N-term] Propionyl N-term (N-term)|[1] Dimethyl KR (KR)|[1] Propionyl K (K)|[6] Acetyl K (K)|[6] Propionyl K (K)	1439.54	1343.83	1101.09	1934.34	1876.79	732.833	1215.23	1455.83	1552.89	1775.42	1640.84	1436.21	1492.28	1426.23	1551.79	2144.05	1747.16	1560.04	1377.35	469.299	2142.74	1519.8
H33_HUMAN	KSTGGKAPR	[N-term] Propionyl N-term (N-term)|[1] Propionyl K (K)|[6] Acetyl K (K)|[6] Propionyl K (K)	3036.59	1596.47	1795.53	2750.16	2716.68	2379.19	3497.41	3563.47	2188.68	3406.79	3788.64	2615.93	3563.71	3359.83	3446.83	2807.1	5432.26	4686.85	4047.99	1985.15	6980.96	6571.07
H33_HUMAN	KSTGGKAPR	[N-term] Propionyl N-term (N-term)|[1] Butyryl (K)|[1] Propionyl K (K)|[6] Propionyl K (K)	1866.02	1204.13	1455.28	1714.24	1824.07	1727.03	2313.77	1776.74	1469.19	2213.32	2522.46	1515.57	1668.76	1759.24	1913.92	772.338	1473.55	1201.15	1479.07	146.32	732.233	978.895
H33_HUMAN	YQKSTELLIR	[N-term] Propionyl N-term (N-term)|[3] Propionyl K (K)	878.137	1097.73	901.733	570.823	747.666	1993.31	858.443	726.138	1141.51	518.757	570.709	982.176	784.512	978.837	841.9	950.642	707.694	482.165	1061.47	2021.68	1197.28	379.28
H33_HUMAN	KQLATKAAR	[N-term] Propionyl N-term (N-term)|[1] Acetyl K (K)|[1] Propionyl K (K)|[6] Acetyl K (K)|[6] Propionyl K (K)	1595.2	747.336	976.465	1104.11	1050.84	778.942	971.918	1572.98	1090.41	1437.11	1521.72	1726.92	1696.1	1970.86	1480.95	2732.93	3441.38	3147.75	3068.98	3677.32	5987.92	5616.11
H33_HUMAN	KSTGGKAPR	[N-term] Propionyl N-term (N-term)|[1] Trimethyl K (K)|[1] Propionyl K (K)|[6] Acetyl K (K)|[6] Propionyl K (K)	736.946	364.488	399.05	689.798	1102.92	448.801	551.776	837.226	365.014	991.065	997.437	1204.24	1529.16	1230.06	934.632	797.301	1347.74	1118.85	1089.17	872.076	1191.96	1257.82
H33_HUMAN	KSAPSTGGVKKPHR	[N-term] Propionyl N-term (N-term)|[1] Butyryl (K)|[1] Propionyl K (K)|[10] Propionyl K (K)|[11] Dimethyl KR (KR)|[11] Propionyl K (K)	454.646	305.633	483.459	628.918	660.552	167.159	323.373	358.031	490.166	886.119	611.389	471.312	335.999	284.381	313.681	305.233	376.267	351.133	224.164	59.5626	155.736	391.839
H33_HUMAN	EIAQDFKTDLR	[N-term] Propionyl N-term (N-term)|[7] Butyryl (K)|[7] Propionyl K (K)	676.085	1186.26	642.896	544.216	667.743	1910.15	658.746	903.397	940.927	365.983	392.281	566.079	468.593	667.379	667.96	722.53	632.405	383.885	765.563	2102.14	1283.59	430.879
H33_HUMAN	KSAPSTGGVKKPHR	[N-term] Propionyl N-term (N-term)|[1] Propionyl K (K)|[10] Propionyl K (K)|[11] Propionyl K (K)	366.287	236.735	316.331	489.142	436.165	291.813	382.232	292.65	294.102	536.62	467.424	335.381	278.908	278.773	357.22	284.818	404.491	470.281	329.332	521.697	343.322	692.936
H33_HUMAN	KSAPSTGGVKKPHR	[N-term] Propionyl N-term (N-term)|[1] Propionyl K (K)|[10] Dimethyl KR (KR)|[10] Propionyl K (K)|[11] Propionyl K (K)	235.203	123.83	168.773	371.757	352.993	127.101	211.46	186.638	142.024	499.649	331.776	158.824	195.868	170.264	272.933	130.642	152.508	212.014	77.3728	161.696	98.7286	248.663
H33_HUMAN	KSTGGKAPR	[N-term] Propionyl N-term (N-term)|[1] Acetyl K (K)|[1] Propionyl K (K)|[6] Acetyl K (K)|[6] Propionyl K (K)	159.038	168.088	140.672	127.01	124.371	358.503	109.862	205.707	169.829	190.99	258.55	220.444	307.754	274.282	226.523	360.924	634.468	650.641	641.293	659.411	1177.54	1568.64
H33_HUMAN	KSAPSTGGVKKPHR	[N-term] Propionyl N-term (N-term)|[1] Butyryl (K)|[1] Propionyl K (K)|[10] Butyryl (K)|[10] Propionyl K (K)|[11] Propionyl K (K)	158.65	134.536	202.347	166.722	247.96	127.208	100.814	112.561	159.559	255.975	158.214	226.358	163.96	124.148	93.507	85.1551	156.278	106.966	74.0688	127.584	70.9801	143.819
H33_HUMAN	RYQKSTELLIR	[N-term] Propionyl N-term (N-term)|[4] Formyl K (K)|[4] Propionyl K (K)	135.577	323.488	174.516	132.039	279.8	710.712	165.251	128.133	124.366	123.087	180.422	266.867	253.556	150.31	235.103	246.152	160.979	185.479	108.509	454.044	339.241	247.04
H33_HUMAN	TKQTAR	[N-term] Propionyl N-term (N-term)|[2] Propionyl K (K)	135.742	143.538	119.118	80.8059	97.2185	336.093	120.163	95.8396	138.762	52.9728	60.1787	153.426	112.056	175.267	131.037	174.8	119.07	88.7518	126.726	168.737	233.494	37.1828
H33_HUMAN	VTIMPKDIQLAR	[N-term] Propionyl N-term (N-term)|[4] Oxidation (M)|[6] Butyryl (K)|[6] Propionyl K (K)|[9] Deamidated NQR (NQR)|[12] Deamidated NQR (NQR)	1738.33	4260.13	2862.59	1632.13	3192.41	6724.77	2653.53	1391.78	2193.41	1359.12	1540.57	2928.23	2552.32	2035.5	2806.76	2991.2	1653.69	1202.22	2235.59	3037.1	4979.85	1877.63
H33_HUMAN	KSAPSTGGVKKPHR	[N-term] Propionyl N-term (N-term)|[1] Dimethyl KR (KR)|[1] Propionyl K (K)|[10] Butyryl (K)|[10] Propionyl K (K)|[11] Propionyl K (K)	74.2423	97.6769	70.3146	181.312	154.681	22.0477	54.0516	72.6855	92.2242	246.167	161.137	107.314	89.235	62.1532	148.461	72.7705	105.613	135.84	45.9691	161.407	42.1388	194.892
H33_HUMAN	YRPGTVALREIR	[N-term] Propionyl N-term (N-term)	186.086	123.21	180.14	314.397	263.08	44.5933	123.791	132.59	177.998	343.16	264.593	182.644	148.858	141.376	124.055	174.968	234.075	207.542	88.836	178.446	82.4797	274.6
H33_HUMAN	KQLATKAAR	[N-term] Propionyl N-term (N-term)|[1] Formyl K (K)|[1] Propionyl K (K)|[6] Propionyl K (K)	33.9885	129.868	33.5441	20.236	107.905	329.811	116.799	49.5322	33.6943	18.9585	51.1471	86.1533	101.297	84.5632	134.087	43.8153	53.97	34.3694	39.3913	7.55561	170.544	24.1355
H33_HUMAN	EIAQDFKTDLR	[N-term] Propionyl N-term (N-term)|[7] Dimethyl KR (KR)|[7] Propionyl K (K)	67.6871	51.2623	64.8896	84.7625	94.3444	38.4693	20.3752	39.203	67.2352	86.3123	61.0139	44.1976	29.839	47.2675	31.3099	69.4937	41.871	53.0609	50.9657	142.654	15.8977	78.9758
H33_HUMAN	RYQKSTELLIR	[N-term] Propionyl N-term (N-term)|[1] Methyl R (R)|[4] Crotonyl (K)|[4] Propionyl K (K)	62.6884	49.5863	64.4519	93.6801	81.8773	56.292	31.1432	55.0401	63.0254	85.7789	77.3681	65.5661	85.274	61.6624	57.337	57.3098	59.9008	89.4993	67.5549	70.1735	48.7328	95.609
H33_HUMAN	YQKSTELLIR	[N-term] Propionyl N-term (N-term)|[3] Formyl K (K)|[3] Propionyl K (K)	35.6521	194.229	68.5537	40.7974	76.9289	351.005	127.051	36.8473	37.9743	20.1517	25.6625	77.2479	123.371	60.3406	91.0072	84.5321	73.4223	31.7695	53.064	256.051	145.091	72.2371
H33_HUMAN	KSAPSTGGVKKPHR	[N-term] Propionyl N-term (N-term)|[1] Dimethyl KR (KR)|[1] Propionyl K (K)|[10] Propionyl K (K)|[11] Propionyl K (K)	49.2749	109.836	77.9141	78.3732	87.8131	208.524	36.4763	86.9885	98.3755	127.615	67.904	65.3934	56.2644	25.2001	29.5538	67.9476	73.5561	75.3755	41.7483	299.717	75.2966	177.913
H33_HUMAN	RYQKSTELLIR	[N-term] Propionyl N-term (N-term)|[1] Deamidated NQR (NQR)|[3] Deamidated NQR (NQR)|[4] Butyryl (K)|[4] Propionyl K (K)	264.947	197.601	269.585	302.247	836.086	1128.4	267.325	307.431	181.362	438.65	381.897	650.704	569.148	425.795	383.906	333.142	374.522	390.46	288.032	438.441	635.567	627.517
H33_HUMAN	KSAPSTGGVKKPHR	[N-term] Propionyl N-term (N-term)|[1] Acetyl K (K)|[1] Propionyl K (K)|[10] Propionyl K (K)|[11] Propionyl K (K)	24.7529	9.72237	22.1409	27.8076	26.6805	9.30539	23.3568	12.8369	27.7881	39.8634	33.0808	13.2977	17.4086	11.9233	13.0578	35.4113	29.5287	32.1339	21.6163	148.098	54.0839	73.1908
H33_HUMAN	EIAQDFKTDLR	[N-term] Propionyl N-term (N-term)|[4] Deamidated NQR (NQR)|[7] Propionyl K (K)	111.661	144.164	127.347	161.419	225.051	272.948	285.971	154.881	110.596	40.7905	83.3743	42.3899	52.9061	79.5215	84.3685	80.5464	51.9056	61.4465	93.1311	56.416	87.4832	23.3977
H33_HUMAN	KSTGGKAPR	[N-term] Propionyl N-term (N-term)|[1] Formyl K (K)|[1] Propionyl K (K)|[6] Propionyl K (K)	7.59675	2.82877	2.12948	6.00745	37.3548	131.138	49.4104	5.57191	1.41446	3.85412	12.3168	29.9417	16.1603	12.3278	27.3548	3.28815	9.97891	12.3042	5.17283	0.794102	20.1774	8.96564
H33_HUMAN	LVREIAQDFKTDLR	[N-term] Propionyl N-term (N-term)|[10] Propionyl K (K)	125.956	71.1911	169.825	175.938	68.2808	33.1893	46.5687	57.9628	112.185	116.111	70.44	68.3123	139.826	65.8834	49.7019	92.15	76.0795	114.836	94	82.5389	33.0303	96.85
H33_HUMAN	KLPFQR	[N-term] Propionyl N-term (N-term)|[1] Propionyl K (K)	19.4379	58.1114	48.2746	26.5185	22.1176	94.4572	13.0453	20.2646	21.2521	0	15.3175	24.0384	27.6899	44.1116	11.9034	74.4351	11.9168	16.0858	48.4607	8.92544	57.889	27.8301
H33_HUMAN	KQLATKAAR	[N-term] Propionyl N-term (N-term)|[1] Formyl K (K)|[1] Propionyl K (K)|[6] Acetyl K (K)|[6] Propionyl K (K)	2.59381	0	4.475	1.825	30.8515	83.7713	21.9092	9.76513	0	1.01074	3.12083	25.866	29.3884	7.38584	49.0467	0.469784	18.1653	6.55107	6.06226	10.0645	64.1119	12.0753
H33_HUMAN	KSAPSTGGVKKPHR	[N-term] Propionyl N-term (N-term)|[1] Propionyl K (K)|[10] Butyryl (K)|[10] Propionyl K (K)|[11] Propionyl K (K)	234.959	189.529	112.235	373.091	171.451	104.97	141.419	445.943	186.897	373.675	316.747	201.336	180.985	32.2288	61.2391	119.023	240.434	258.346	26.3854	113.58	237.629	262.935
H33_HUMAN	KSAPSTGGVKKPHR	[N-term] Propionyl N-term (N-term)|[1] Propionyl K (K)|[10] Butyryl (K)|[10] Propionyl K (K)|[11] Propionyl K (K)	191.465	144.689	313.507	257.703	453.803	307.425	315.606	241.535	187.163	303.828	258.148	223.616	193.259	314.481	303.224	206.966	225.197	271.087	269.73	285.963	183.996	325.526
H31_HUMAN	KSAPATGGVKKPHR	[N-term] Propionyl N-term (N-term)|[1] Propionyl K (K)|[10] Propionyl K (K)|[11] Propionyl K (K)	2996.54	2229.02	3430.95	4230.97	4455.68	2417.2	3110.28	2590.46	3094.48	5284.91	5163.65	3548.16	3285.82	3347.77	3576.44	3204.95	4395.16	4759.42	3962.48	3252.08	2794.34	4255.83
H31_HUMAN	KSAPATGGVKKPHR	[N-term] Propionyl N-term (N-term)|[1] Butyryl (K)|[1] Propionyl K (K)|[10] Dimethyl KR (KR)|[10] Propionyl K (K)|[11] Propionyl K (K)	4054.21	3257.57	4336.79	5092.75	5498.73	2474.86	3586.49	3502.83	4876.66	7461.37	5893.44	4241.76	3680.58	3100.19	3418.37	3456.18	3840.8	3987.48	2744.62	6133.41	2067.09	3942.84
H31_HUMAN	KSAPATGGVKKPHR	[N-term] Propionyl N-term (N-term)|[1] Butyryl (K)|[1] Propionyl K (K)|[10] Propionyl K (K)|[11] Propionyl K (K)	1800.46	1211.5	2053.17	2128.5	2476.26	1180.65	1528.15	1417.14	2352.64	3272.02	2470.7	2345.23	1804.55	1662.52	1660.94	2283.84	2350.69	2563.61	1699.56	2600.57	1406.91	2654.08
H31_HUMAN	KSAPATGGVKKPHR	[N-term] Propionyl N-term (N-term)|[1] Propionyl K (K)|[10] Dimethyl KR (KR)|[10] Propionyl K (K)|[11] Propionyl K (K)	2538.98	1794.51	2411.5	3467.96	3779.31	1721.79	2487.38	2256.6	2557.99	4570.9	4036.58	2454.09	2459.55	2073.26	2447.36	1581.67	2345.79	2294.45	1816.47	2072.16	1270.53	2293.25
H31_HUMAN	KSAPATGGVKKPHR	[N-term] Propionyl N-term (N-term)|[1] Butyryl (K)|[1] Propionyl K (K)|[10] Butyryl (K)|[10] Propionyl K (K)|[11] Propionyl K (K)	1671.98	2181.91	2074.89	2039.98	2448.05	1285.67	1692.4	1408.3	2265.85	2792.75	2106.86	2109.35	1711.99	1580.62	1710.67	1648.12	1605.41	1624.66	1327.21	2073.82	1180.98	1498.99
H31_HUMAN	KSAPATGGVKKPHR	[N-term] Propionyl N-term (N-term)|[1] Dimethyl KR (KR)|[1] Propionyl K (K)|[10] Butyryl (K)|[10] Propionyl K (K)|[11] Propionyl K (K)	1215.53	929.471	1291.66	1625.41	1719.95	765.512	1083.29	1052.49	1392.61	2299.73	1941.51	1457.56	1168.5	998.2	1149.93	1284.7	1662.61	1567.8	1081.77	3857.79	978.352	2058.24
H31_HUMAN	KSAPATGGVKKPHR	[N-term] Propionyl N-term (N-term)|[1] Butyryl (K)|[1] Propionyl K (K)|[10] Propionyl K (K)|[11] Propionyl K (K)|[14] Dimethyl KR (KR)	488.77	327.802	583.639	698.831	766.132	297.804	406.981	362.497	501.861	1054.68	776.324	497.365	372.341	415.301	389.504	376.256	433.43	521.884	347.861	413.374	290.214	439.408
H31_HUMAN	KSAPATGGVKKPHR	[N-term] Propionyl N-term (N-term)|[1] Dimethyl KR (KR)|[1] Propionyl K (K)|[10] Propionyl K (K)|[11] Propionyl K (K)	679.823	1230.98	790.449	758.684	827.23	582.396	771.811	556.523	695.5	1116.68	600.748	873.016	616.321	568.111	721.251	958.141	1121.93	1159.55	810.191	3897.49	1023.13	890.128
H31_HUMAN	KSAPATGGVKKPHR	[N-term] Propionyl N-term (N-term)|[1] Dimethyl KR (KR)|[1] Propionyl K (K)|[10] Propionyl K (K)|[11] Propionyl K (K)	48.7312	190.279	58.3381	102.54	84.3663	362.51	151.435	220.715	96.5041	126.064	256.34	114.201	103.444	51.7583	92.6657	152.95	139.834	80.9851	82.9018	693.628	123.041	797.797
H31_HUMAN	KSAPATGGVKKPHR	[N-term] Propionyl N-term (N-term)|[1] Acetyl K (K)|[1] Propionyl K (K)|[10] Propionyl K (K)|[11] Dimethyl KR (KR)|[11] Propionyl K (K)	410.294	572.733	855.874	576.246	879.216	316.948	241.004	538.388	552.671	810.68	983.642	600.329	533.411	373.573	650.179	1225.32	834.669	866.575	1111.93	5294.02	1380.07	1665.99
H31_HUMAN	KSAPATGGVKKPHR	[N-term] Propionyl N-term (N-term)|[1] Acetyl K (K)|[1] Propionyl K (K)|[10] Dimethyl KR (KR)|[10] Propionyl K (K)|[11] Propionyl K (K)	5.76263	1.11246	10.9716	12.2884	92.633	1.69865	7.26443	7.06638	3.00072	21.8408	24.3723	52.0368	27.0695	6.96921	16.1122	13.0139	24.0627	9.50581	0.397553	0	1.15543	43.7151
H31_HUMAN	KSAPATGGVKKPHR	[N-term] Propionyl N-term (N-term)|[1] Propionyl K (K)|[10] Propionyl K (K)|[11] Propionyl K (K)|[14] Dimethyl KR (KR)	177.263	85.7429	184.517	268.954	281.315	13.0945	149.201	155.654	136.189	408.221	293.038	156.12	174.065	76.5808	73.7087	71.7044	133.958	135.25	62.7302	57.1027	6.63186	156.44
H31_HUMAN	KSAPATGGVKKPHR	[N-term] Propionyl N-term (N-term)|[1] Dimethyl KR (KR)|[1] Propionyl K (K)|[10] Dimethyl KR (KR)|[10] Propionyl K (K)|[11] Propionyl K (K)	924.982	1063.41	1054.69	1645.34	1445.18	389.656	485.462	903.32	1122.83	1757.15	1687.39	1053.28	858.781	671.154	754.462	1515.61	1541.14	1201.3	784.427	2522.89	753.005	1822.92
H31_HUMAN	KSAPATGGVKKPHR	[N-term] Propionyl N-term (N-term)|[1] Acetyl K (K)|[1] Propionyl K (K)|[10] Propionyl K (K)|[11] Propionyl K (K)	150.533	122.265	182.705	168.473	229.466	123.967	106.323	135.491	185.613	302.9	208.43	210.112	137.109	121.122	122.001	223.042	258.763	216.675	194.487	428.358	161.818	329.585
H31_HUMAN	KSAPATGGVKKPHR	[N-term] Propionyl N-term (N-term)|[1] Acetyl K (K)|[1] Propionyl K (K)|[10] Propionyl K (K)|[11] Propionyl K (K)	3.29111	4.89697	2.21387	3.63659	87.7447	63.1509	7.86735	0.179925	3.74897	6.02751	4.86272	41.7457	24.2397	6.73416	16.0178	7.34289	9.98487	11.5572	0.396307	6.056	22.2153	22.884
H31_HUMAN	KSAPATGGVKKPHR	[N-term] Propionyl N-term (N-term)|[1] Acetyl K (K)|[1] Propionyl K (K)|[10] Butyryl (K)|[10] Propionyl K (K)|[11] Butyryl (K)|[11] Propionyl K (K)	67.1822	75.8172	64.7535	83.4882	171.352	38.734	155.942	43.479	69.1765	147.994	115.273	123.64	61.4643	36.2107	36.2086	77.718	125.501	111.391	36.0329	31.427	81.0134	179.03
H31_HUMAN	KSAPATGGVKKPHR	[N-term] Propionyl N-term (N-term)|[1] Trimethyl K (K)|[1] Propionyl K (K)|[10] Butyryl (K)|[10] Propionyl K (K)|[11] Propionyl K (K)	23.2177	8.86389	24.5207	39.2409	38.0026	2.11473	9.54368	20.1394	30.1736	65.1941	42.7594	30.1954	23.8977	14.3609	20.082	32.9704	47.6677	64.5612	24.2526	153.683	30.2834	107.768
H31_HUMAN	KSAPATGGVKKPHR	[N-term] Propionyl N-term (N-term)|[1] Trimethyl K (K)|[1] Propionyl K (K)|[10] Propionyl K (K)|[11] Propionyl K (K)	16.4925	17.1411	23.6051	28.8744	36.1242	1.94059	19.0936	12.5558	30.5791	52.961	39.4042	25.9267	25.7355	16.5013	8.40941	25.1366	54.4589	46.7713	20.0155	210.51	23.3413	90.3393
H31_HUMAN	KSAPATGGVKKPHR	[N-term] Propionyl N-term (N-term)|[1] Formyl K (K)|[1] Propionyl K (K)|[10] Propionyl K (K)|[11] Propionyl K (K)	0	0	0	4.09782	70.6793	42.4774	5.10088	0	3.65856	5.05256	13.758	46.1314	24.7765	6.02505	1.42204	8.2456	16.8139	13.3364	8.48268	0	2.31086	32.9066
H31_HUMAN	KSAPATGGVKKPHR	[N-term] Propionyl N-term (N-term)|[1] Formyl K (K)|[1] Propionyl K (K)|[10] Dimethyl KR (KR)|[10] Propionyl K (K)|[11] Propionyl K (K)	0.454081	0	5.02423	7.10115	77.812	25.2986	1.25143	0.719923	3.81755	20.2721	16.601	24.114	18.9826	1.20591	2.82518	2.83821	11.4708	55.2504	3.30759	11.0829	0.730045	21.6159
H31_HUMAN	KSAPATGGVKKPHR	[N-term] Propionyl N-term (N-term)|[1] Acetyl K (K)|[1] Propionyl K (K)|[10] Butyryl (K)|[10] Propionyl K (K)|[11] Propionyl K (K)	1.53536	2.96776	3.01261	0.331294	72.8665	44.668	11.2318	2.41543	2.54149	7.37303	7.98043	36.5336	20.6931	11.4658	9.55053	2.23482	1.8741	6.28447	3.01329	1.03547	14.172	10.4255
H4_HUMAN	DNIQGITKPAIR	[N-term] Propionyl N-term (N-term)|[8] Propionyl K (K)	12154.9	12199.2	12989.9	10895.1	10835.6	733.773	9579.62	11982.8	16687.8	12282.8	10719.7	11229.1	9459.12	11398.6	11184.8	14495.7	10547.2	10883.8	11644.5	25930.4	11899.3	9718.2
H4_HUMAN	GKGGKGLGKGGAKR	[N-term] Propionyl N-term (N-term)|[2] Propionyl K (K)|[5] Propionyl K (K)|[9] Propionyl K (K)|[13] Acetyl K (K)|[13] Propionyl K (K)	9935.36	5986.36	7677.23	9272.73	8564.84	8458.44	7606.36	10351.3	7580.13	9295.66	11192.6	8476.56	8272.15	11007.1	10277.4	5868.69	9094.81	10089.1	9214.41	2520.72	6918.56	7154.85
H4_HUMAN	DAVTYTEHAKR	[N-term] Propionyl N-term (N-term)|[10] Propionyl K (K)	6758.16	6378.51	8707.7	10268	9633.51	6733.25	4792.57	9110.73	7690.67	8329.02	8463.39	7677.71	5236	6331.46	7123.93	7171.38	7206.27	9515.04	6271.02	16840.3	6966.35	8707.35
H4_HUMAN	GKGGKGLGKGGAKR	[N-term] Propionyl N-term (N-term)|[2] Propionyl K (K)|[5] Propionyl K (K)|[9] Propionyl K (K)|[13] Propionyl K (K)	8108.51	5554.93	6713.95	8117.55	8079.23	7763.84	8532.17	8292.75	6837.29	8280.53	9275.62	5935.08	6711.26	8784.3	8538.23	3375.13	5994.64	6968.69	6953.55	1466.52	3644.83	4246.31
H4_HUMAN	GKGGKGLGKGGAKR	[N-term] Propionyl N-term (N-term)|[2] Propionyl K (K)|[5] Propionyl K (K)|[9] Acetyl K (K)|[9] Propionyl K (K)|[13] Acetyl K (K)|[13] Propionyl K (K)	4560.36	2178.37	2939.77	4497.04	3494.47	2878.68	2686.87	4739.73	3043.99	4367	4735.98	3959.52	3511.77	4804.1	3672.56	4310.84	5980.94	6404.81	4511.4	3465.48	5782.46	6416.99
H4_HUMAN	ISGLIYEETR	[N-term] Propionyl N-term (N-term)	1799.16	2637.99	1812.26	1232.54	1865.48	2882.68	1645.8	1994.24	2126.85	911.572	959.73	1827.5	1249.49	1951.18	1705.2	2100	1146.83	1044.62	1716.95	2781	3500.66	641.311
H4_HUMAN	GKGGKGLGKGGAKR	[N-term] Propionyl N-term (N-term)|[2] Propionyl K (K)|[5] Acetyl K (K)|[5] Propionyl K (K)|[9] Acetyl K (K)|[9] Propionyl K (K)|[13] Acetyl K (K)|[13] Propionyl K (K)	1158.63	548.697	913.769	1260.19	810.411	728.47	649.475	1152.15	869.136	1227.19	1273.23	1113.8	824.716	1279.92	1031.61	1861.34	2113.05	2605.89	1620.68	3032.57	4129.05	4377.77
H4_HUMAN	GVLKVFLENVIR	[N-term] Propionyl N-term (N-term)|[4] Propionyl K (K)	2668.7	442.041	1344.45	1302.14	373.653	826.622	575.016	519.31	815.287	265.692	136.801	539.966	1751.06	435.483	1023.68	165.483	197.307	737.441	1925.27	503.041	315.796	172.178
H4_HUMAN	DNIQGITKPAIRR	[N-term] Propionyl N-term (N-term)|[8] Propionyl K (K)	485.074	595.321	690.859	545.99	365.624	263.852	528.728	374.863	591.763	814.861	730.578	421.505	306.241	384.132	313.621	921.554	405.816	404.905	362.435	1427.92	547.811	527.249
H4_HUMAN	GKGGKGLGKGGAKR	[N-term] Propionyl N-term (N-term)|[2] Formyl K (K)|[2] Propionyl K (K)|[5] Dimethyl KR (KR)|[5] Propionyl K (K)|[9] Propionyl K (K)|[13] Acetyl K (K)|[13] Propionyl K (K)	390.144	145.64	327.086	462.9	141.592	84.6877	285.68	542.394	272.286	459.202	632.033	180.705	352.929	394.215	486.654	261.972	388.605	604.739	435.812	103.243	264.223	510.588
H4_HUMAN	KVLRDNIQGITKPAIR	[N-term] Propionyl N-term (N-term)|[1] Dimethyl KR (KR)|[1] Propionyl K (K)|[12] Propionyl K (K)	551.914	422.821	706.912	935.484	518.573	435.691	342.316	658.145	631.617	850.593	852.699	607.478	411.063	539.262	555.315	673.523	457.628	842.488	546.274	1057.82	598.727	748.786
H4_HUMAN	KVLRDNIQGITKPAIR	[N-term] Propionyl N-term (N-term)|[1] Dimethyl KR (KR)|[1] Propionyl K (K)|[12] Propionyl K (K)	126.145	133.635	280.182	131.18	99.2781	17.0133	91.3102	183.19	216.214	298.826	200.582	149.182	86.5171	83.2254	81.1774	219.826	100.709	153.458	64.1453	1671.73	42.8401	175.333
H4_HUMAN	GKGGKGLGKGGAKR	[N-term] Propionyl N-term (N-term)|[2] Propionyl K (K)|[5] Propionyl K (K)|[9] Dimethyl KR (KR)|[9] Propionyl K (K)|[13] Formyl K (K)|[13] Propionyl K (K)	186.092	98.1097	114.811	179.667	371.293	246.307	157.063	161.785	104.547	255.375	317.009	249.369	196.751	203.453	230.949	63.2229	191.879	202.509	109.699	0	115.945	150.779
H4_HUMAN	GKGGKGLGKGGAKR	[N-term] Propionyl N-term (N-term)|[2] Formyl K (K)|[2] Propionyl K (K)|[5] Propionyl K (K)|[9] Propionyl K (K)|[13] Acetyl K (K)|[13] Propionyl K (K)	112.977	100.774	132.706	128.937	512.027	545.753	200.587	179.532	74.057	171.422	239.826	335.925	271.95	256.137	351.045	143.353	260.952	254.813	133.187	75.0694	276.575	295.864
H4_HUMAN	GKGGKGLGKGGAKR	[N-term] Propionyl N-term (N-term)|[2] Dimethyl KR (KR)|[2] Propionyl K (K)|[5] Formyl K (K)|[5] Propionyl K (K)|[9] Acetyl K (K)|[9] Propionyl K (K)|[13] Acetyl K (K)|[13] Propionyl K (K)	109.355	28.4257	82.8454	138.887	37.2333	16.8637	80.9855	170.695	69.4524	119.111	156.091	53.0677	93.8195	99.3927	109.14	116.274	174.647	249.053	137.336	217.841	166.166	333.598
H4_HUMAN	SGRGKGGKGLGKGGAKR	[N-term] Propionyl N-term (N-term)|[5] Propionyl K (K)|[8] Propionyl K (K)|[12] Propionyl K (K)|[16] Propionyl K (K)	70.2253	33.1525	54.4523	92.1035	116.559	119.632	67.468	80.3356	39.5949	53.735	150.895	54.8776	50.76	15.1731	79.1604	0.0101615	45.2201	86.2963	42.9939	0	146.449	7.87435
H4_HUMAN	KTVTAMDVVYALKRQGR	[N-term] Propionyl N-term (N-term)|[1] Propionyl K (K)|[6] Oxidation (M)|[13] Propionyl K (K)	363.107	521.455	703.951	382.201	96.1068	288.802	298.528	544.199	615.576	226.701	576.65	301.394	228.291	579.265	406.805	744.582	273.134	364.489	423.351	1478.01	291.785	326.776
H4_HUMAN	GKGGKGLGKGGAKR	[N-term] Propionyl N-term (N-term)|[2] Formyl K (K)|[2] Propionyl K (K)|[5] Propionyl K (K)|[9] Propionyl K (K)|[13] Propionyl K (K)	79.3922	15.7428	86.1778	81.0964	399.452	556.534	197.296	95.9428	46.3492	101.799	163.617	269.73	208.812	334.768	231.42	57.0746	128.796	122.922	76.1283	0	118.025	126.914
H4_HUMAN	GKGGKGLGKGGAKRHR	[N-term] Propionyl N-term (N-term)|[2] Propionyl K (K)|[5] Propionyl K (K)|[9] Butyryl (K)|[9] Propionyl K (K)|[13] Crotonyl (K)|[13] Propionyl K (K)|[14] Deamidated NQR (NQR)|[16] Deamidated NQR (NQR)	31.5113	0	28.6844	70.558	39.355	5.00296	3.61824	69.4371	15.548	93.2637	80.4994	26.8929	31.1852	28.7976	13.0518	26.2702	82.0702	126.524	26.1824	0	1.29529	174.397
H4_HUMAN	GKGGKGLGKGGAKRHR	[N-term] Propionyl N-term (N-term)|[2] Propionyl K (K)|[5] Propionyl K (K)|[9] Propionyl K (K)|[13] Acetyl K (K)|[13] Propionyl K (K)	10.2273	0.997927	32.294	57.8177	58.8632	12.0637	0	177.397	13.5035	79.9451	70.0804	48.2396	8.57159	7.30576	8.55589	9.33614	10.0795	63.4218	10.6341	3.02482	20.7653	63.311
H4_HUMAN	KVLRDNIQGITKPAIR	[N-term] Propionyl N-term (N-term)|[1] Propionyl K (K)|[12] Formyl K (K)|[12] Propionyl K (K)|[16] Dimethyl KR (KR)	27.7756	62.9988	62.1757	42.09	21.7784	4.66614	48.1023	85.5218	64.0218	73.1151	90.0963	40.2133	25.1603	44.7412	36.7964	88.0052	33.4211	58.5925	33.9308	4.28328	7.5946	18.2323
H4_HUMAN	GKGGKGLGKGGAKR	[N-term] Propionyl N-term (N-term)|[2] Butyryl (K)|[2] Propionyl K (K)|[5] Crotonyl (K)|[5] Propionyl K (K)|[9] Propionyl K (K)|[13] Acetyl K (K)|[13] Propionyl K (K)	27.9253	5.53772	13.7004	28.5765	26.5677	5.60791	11.3486	28.9688	14.4224	38.319	30.2488	18.981	33.6612	27.1302	24.6306	7.87674	28.595	29.9626	27.4999	0	10.1599	17.7446
H4_HUMAN	KTVTAMDVVYALKR	[N-term] Propionyl N-term (N-term)|[1] Formyl K (K)|[1] Propionyl K (K)|[6] Oxidation (M)|[13] Propionyl K (K)	72.9668	273.665	108.874	70.4238	462.839	2146.62	180.346	86.9972	75.7791	97.0125	165.026	328.226	339.325	228.623	294.621	289.392	132.649	245.365	74.0611	584.728	664.643	328.996
H4_HUMAN	GKGGKGLGKGGAKR	[N-term] Propionyl N-term (N-term)|[2] Formyl K (K)|[2] Propionyl K (K)|[5] Acetyl K (K)|[5] Propionyl K (K)|[9] Acetyl K (K)|[9] Propionyl K (K)|[13] Acetyl K (K)|[13] Propionyl K (K)	0	0	0	0	14.017	0	0	0	0	0	0.494153	9.51736	3.91723	4.944	1.43347	17.5445	24.9136	26.7662	2.01125	2.30223	82.3338	74.2406
H4_HUMAN	GKGGKGLGKGGAKR	[N-term] Propionyl N-term (N-term)|[2] Butyryl (K)|[2] Propionyl K (K)|[5] Crotonyl (K)|[5] Propionyl K (K)|[9] Propionyl K (K)|[13] Propionyl K (K)	10.5874	2.09675	3.22714	9.96349	16.2241	3.95909	9.45901	10.0272	10.8713	28.0154	28.226	9.28293	10.3853	7.93716	4.23337	0	6.25558	7.28343	7.85295	0	0.259807	3.95908
H4_HUMAN	DNIQGITKPAIR	[N-term] Propionyl N-term (N-term)|[4] Deamidated NQR (NQR)|[8] Propionyl K (K)	294.713	347.541	227.627	233.26	255.326	378.669	241.922	215.592	307.957	156.616	194.93	214.329	162.02	351.363	199.563	266.439	147.832	152.448	303.181	740.004	431.451	116.863
H4_HUMAN	KVLRDNIQGITKPAIR	[N-term] Propionyl N-term (N-term)|[1] Butyryl (K)|[1] Propionyl K (K)|[12] Propionyl K (K)	13.4816	5.34591	22.6841	11.1149	5.64584	2.42686	1.05164	6.353	35.7489	10.8576	11.7113	10.8877	4.64264	7.69608	9.8672	14.3458	5.10997	9.88636	11.4478	56.7037	14.3352	6.3193
H4_HUMAN	KVLRDNIQGITKPAIR	[N-term] Propionyl N-term (N-term)|[1] Dimethyl KR (KR)|[1] Propionyl K (K)|[6] Deamidated NQR (NQR)|[12] Propionyl K (K)	1.15925	0	7.91886	15.9877	4.04115	0	5.97131	5.42251	1.78778	0	37.3951	1.285	0	5.84638	1.22911	1.33073	1.64578	6.54182	0.730739	0	0	4.49082
H4_HUMAN	KTVTAMDVVYALKR	[N-term] Propionyl N-term (N-term)|[1] Propionyl K (K)|[6] Oxidation (M)|[13] Propionyl K (K)	7234.02	14042.2	6489.92	6117.16	5751.76	6386.47	9069.45	7800.94	6203.72	6169.86	5719.92	5959.61	4529.08	5576.7	5215.16	7210.55	5448.52	6269.59	10779.2	15145.4	5751.18	6407.82
H31_HUMAN	KSAPATGGVKKPHR	[N-term] Propionyl N-term (N-term)|[1] Propionyl K (K)|[10] Butyryl (K)|[10] Propionyl K (K)|[11] Propionyl K (K)	1781.9	1473.93	1625.91	1950.38	2346.52	1123.15	1413.71	1424.06	1589.12	2782.33	2446.6	1654.1	1541.73	1394.94	1271.32	859.496	1341.75	1421.59	1083.8	1174.31	735.8	1092.51

## Sheet: VPA_RA
Sequence	PTM	LDC_SV_VPA_DDA_004 _B2	LDC_SV_VPA_DDA_004_A	LDC_SV_VPA_DDA_004_C	LDC_SV_VPA_DDA_004_D2	LDC_SV_VPA_DDA_02_A	LDC_SV_VPA_DDA_02_B	LDC_SV_VPA_DDA_02_C	LDC_SV_VPA_DDA_02_D	LDC_SV_VPA_DDA_1_A	LDC_SV_VPA_DDA_1_B	LDC_SV_VPA_DDA_1_C	LDC_SV_VPA_DDA_1_D	LDC_SV_VPA_DDA_5_A	LDC_SV_VPA_DDA_5_C	LDC_SV_VPA_DDA_5_D	LDC_SV_VPA_DDA_H2O _B2	LDC_SV_VPA_DDA_H2O_A1	LDC_SV_VPA_DDA_H2O_A2	LDC_SV_VPA_DDA_H2O_B1	LDC_SV_VPA_DDA_H2O_C	LDC_SV_VPA_DDA_H2O_D1	LDC_SV_VPA_DDA_H2O_D2
DAVTYTEHAKR	[10] Propionyl K (K)	1	1	1	1	1	1	1	1	1	1	1	1	1	1	1	1	1	1	1	1	1	1
DNIQGITKPAIR	[4] Deamidated NQR (NQR)	0.0176738	0.0181197	0.0125903	0.0178595	0.0187295	0.01684	0.0299033	0.0175295	0.0180488	0.0138225	0.0138134	0.0253758	0.0277462	0.0349899	0.0118823	0.0236725	0.0276997	0.0172216	0.0209609	0.0230212	0.340394	0.0246318
DNIQGITKPAIR	[8] Propionyl K (K)	1	1	1	1	1	1	1	1	1	1	1	1	1	1	1	1	1	1	1	1	1	1
DNIQGITKPAIRR	[8] Propionyl K (K)	1	1	1	1	1	1	1	1	1	1	1	1	1	1	1	1	1	1	1	1	1	1
EIAQDFKTDLR	[4] Deamidated NQR (NQR)	0.0339471	0.018197	0.0136463	0.0309714	0.00932739	0.0138266	0.0173647	0.0201752	0.0156159	0.0133121	0.0235428	0.0193261	0.00705288	0.0153577	0.00979605	0.0227685	0.024316	0.0267008	0.0425625	0.0473716	0.0400157	0.058454
EIAQDFKTDLR	[7] Propionyl K (K)	0.793399	0.834121	0.848686	0.831613	0.865716	0.869738	0.843946	0.832782	0.846446	0.827069	0.832587	0.830558	0.719365	0.771875	0.786536	0.84834	0.791267	0.851598	0.834152	0.839586	0.714321	0.861184
EIAQDFKTDLR	[7] Dimethyl KR (KR)	0.0085926	0.0110626	0.0288755	0.022665	0.00972516	0.00779822	0.0103215	0.00748719	0.0134731	0.0107386	0.0203299	0.0105762	0.017834	0.00279084	0.0330653	0.0138019	0.00864639	0.0136054	0.02235	0.0198588	0.00563982	0.0041648
EIAQDFKTDLR	[7] Butyryl (K)	0.198008	0.154816	0.122438	0.145722	0.124559	0.122463	0.145732	0.159731	0.14008	0.162192	0.147083	0.158866	0.262801	0.225335	0.180399	0.137858	0.200086	0.134796	0.143498	0.140555	0.280039	0.134651
GKGGKGLGKGGAKR	[2] Butyryl (K)	0.00151586	0.00133669	0.00272492	0.00208504	0.00137127	0.00214944	0.00128908	0.00115644	0.000489746	0.001429	0.00135113	0.00152189	0	0.000484445	0.000915397	0.00156052	0.000520603	0.000890675	0.00159404	0.00190462	0.000449384	0.00101912
GKGGKGLGKGGAKR	[2] Propionyl K (K)	0.960056	0.97424	0.962295	0.95541	0.957441	0.952398	0.958662	0.951579	0.96244	0.958473	0.953003	0.964708	0.96339	0.957331	0.942517	0.970405	0.979664	0.966023	0.964828	0.948943	0.943004	0.961535
GKGGKGLGKGGAKR	[2] Formyl K (K)	0.0317925	0.0207526	0.0300868	0.0369397	0.0386132	0.0408746	0.0363949	0.0428919	0.0298411	0.0329368	0.0366111	0.0278584	0.0165949	0.0344587	0.0424978	0.0236033	0.0178768	0.0287273	0.027833	0.047495	0.055755	0.0334796
GKGGKGLGKGGAKR	[2] Dimethyl KR (KR)	0.00663529	0.00367035	0.00489291	0.00556576	0.00257466	0.00457832	0.00365369	0.00437271	0.00722948	0.00716118	0.00903462	0.0059121	0.0200153	0.00772557	0.0140702	0.00443105	0.00193838	0.00435907	0.00574446	0.00165722	0.000792129	0.00396652
GKGGKGLGKGGAKR	[5] Propionyl K (K)	0.925978	0.934672	0.923108	0.924395	0.932788	0.935613	0.933334	0.933584	0.85917	0.887811	0.872175	0.90395	0.691654	0.783705	0.775707	0.931252	0.950193	0.92946	0.921393	0.953442	0.960563	0.949212
GKGGKGLGKGGAKR	[5] Formyl K (K)	0.00663529	0.00367035	0.00489291	0.00556576	0.00257466	0.00457832	0.00365369	0.00437271	0.00722948	0.00716118	0.00903462	0.0059121	0.0200153	0.00772557	0.0140702	0.00443105	0.00193838	0.00435907	0.00574446	0.00165722	0.000792129	0.00396652
GKGGKGLGKGGAKR	[5] Dimethyl KR (KR)	0.0210841	0.0143895	0.0188633	0.0225365	0.00876716	0.0172227	0.0144914	0.0194979	0.0162884	0.0159342	0.0219375	0.0187611	0.009486	0.0122845	0.0215351	0.0158085	0.00993136	0.0172103	0.0191459	0.0063021	0.00397798	0.0139921
GKGGKGLGKGGAKR	[5] Acetyl K (K)	0.0447868	0.0459313	0.0504112	0.0454173	0.0544992	0.0404367	0.0472319	0.0413891	0.116822	0.0876642	0.095502	0.0698545	0.278845	0.1958	0.187772	0.0469475	0.0374162	0.0480798	0.0521222	0.0366945	0.0342179	0.03181
GKGGKGLGKGGAKR	[5] Crotonyl (K)	0.00151586	0.00133669	0.00272492	0.00208504	0.00137127	0.00214944	0.00128908	0.00115644	0.000489746	0.001429	0.00135113	0.00152189	0	0.000484445	0.000915397	0.00156052	0.000520603	0.000890675	0.00159404	0.00190462	0.000449384	0.00101912
GKGGKGLGKGGAKR	[9] Acetyl K (K)	0.235666	0.210467	0.234694	0.219854	0.249176	0.216387	0.227485	0.192903	0.392083	0.340066	0.336877	0.269976	0.617269	0.47237	0.472492	0.236163	0.1879	0.20712	0.243867	0.193887	0.170228	0.167374
GKGGKGLGKGGAKR	[9] Propionyl K (K)	0.758045	0.784008	0.754815	0.768842	0.738726	0.774012	0.765036	0.797844	0.603986	0.652067	0.655777	0.725302	0.382731	0.522239	0.521149	0.756296	0.80541	0.786839	0.748701	0.789587	0.818202	0.824933
GKGGKGLGKGGAKR	[9] Dimethyl KR (KR)	0.00628897	0.00552502	0.0104904	0.0113036	0.0120985	0.00960128	0.00747896	0.00925299	0.00393096	0.00786772	0.00734621	0.00472237	0	0.00539063	0.0063594	0.0075404	0.00669021	0.00604102	0.00743117	0.0165259	0.0115696	0.00769264
GKGGKGLGKGGAKR	[13] Formyl K (K)	0.00628897	0.00552502	0.0104904	0.0113036	0.0120985	0.00960128	0.00747896	0.00925299	0.00393096	0.00786772	0.00734621	0.00472237	0	0.00539063	0.0063594	0.0075404	0.00669021	0.00604102	0.00743117	0.0165259	0.0115696	0.00769264
GKGGKGLGKGGAKR	[13] Propionyl K (K)	0.326478	0.364355	0.345484	0.337582	0.301486	0.338201	0.33551	0.351527	0.213402	0.25134	0.257519	0.302956	0.134744	0.174959	0.184616	0.3322	0.380013	0.357972	0.339514	0.3781	0.391013	0.428016
GKGGKGLGKGGAKR	[13] Acetyl K (K)	0.667233	0.63012	0.644025	0.651114	0.686415	0.652198	0.657011	0.63922	0.782667	0.740793	0.735135	0.692322	0.865256	0.819651	0.809024	0.660259	0.613297	0.635987	0.653055	0.605374	0.597417	0.564292
GKGGKGLGKGGAKRHR	[2] Propionyl K (K)	1	1	1	1	1	1	1	1	1	1	1	1	1	1	1	1	1	1	1	1	1	1
GKGGKGLGKGGAKRHR	[5] Propionyl K (K)	1	1	1	1	1	1	1	1	1	1	1	1	1	1	1	1	1	1	1	1	1	1
GKGGKGLGKGGAKRHR	[9] Propionyl K (K)	0.718689	0.464814	0.461553	0.465403	0.642061	0.215601	0.202357	0.395965	0.262205	0.109382	0.333894	0.28884	1	0.941285	0.266339	0.245032	1	0.529598	0.450379	0.599311	0.706857	0
GKGGKGLGKGGAKRHR	[9] Butyryl (K)	0.281311	0.535186	0.538447	0.534597	0.357939	0.784399	0.797643	0.604035	0.737795	0.890618	0.666106	0.71116	0	0.0587152	0.733661	0.754968	0	0.470402	0.549621	0.400689	0.293143	1
GKGGKGLGKGGAKRHR	[13] Crotonyl (K)	0.281311	0.535186	0.538447	0.534597	0.357939	0.784399	0.797643	0.604035	0.737795	0.890618	0.666106	0.71116	0	0.0587152	0.733661	0.754968	0	0.470402	0.549621	0.400689	0.293143	1
GKGGKGLGKGGAKRHR	[13] Acetyl K (K)	0.718689	0.464814	0.461553	0.465403	0.642061	0.215601	0.202357	0.395965	0.262205	0.109382	0.333894	0.28884	1	0.941285	0.266339	0.245032	1	0.529598	0.450379	0.599311	0.706857	0
GKGGKGLGKGGAKRHR	[14] Deamidated NQR (NQR)	0.281311	0.535186	0.538447	0.534597	0.357939	0.784399	0.797643	0.604035	0.737795	0.890618	0.666106	0.71116	0	0.0587152	0.733661	0.754968	0	0.470402	0.549621	0.400689	0.293143	1
GKGGKGLGKGGAKRHR	[16] Deamidated NQR (NQR)	0.281311	0.535186	0.538447	0.534597	0.357939	0.784399	0.797643	0.604035	0.737795	0.890618	0.666106	0.71116	0	0.0587152	0.733661	0.754968	0	0.470402	0.549621	0.400689	0.293143	1
GVLKVFLENVIR	[4] Propionyl K (K)	1	1	1	1	1	1	1	1	1	1	1	1	1	1	1	1	1	1	1	1	1	1
KLPFQR	[1] Propionyl K (K)	1	1	NA	1	1	1	1	1	1	1	1	1	1	1	1	1	1	1	1	1	1	1
KQLATKAAR	[1] Acetyl K (K)	0.0677549	0.0495625	0.0500506	0.0534146	0.077144	0.0702241	0.0727535	0.0630552	0.150652	0.13491	0.13837	0.116491	0.335074	0.260731	0.218757	0.061304	0.0447401	0.0531317	0.0523141	0.0472646	0.0372202	0.0399307
KQLATKAAR	[1] Propionyl K (K)	0.929691	0.948906	0.949254	0.94468	0.917852	0.924365	0.923852	0.929147	0.846906	0.862262	0.859832	0.881784	0.663321	0.729051	0.779832	0.93729	0.947485	0.9448	0.946641	0.946494	0.943018	0.954371
KQLATKAAR	[1] Formyl K (K)	0.00255419	0.00153152	0.000695475	0.00190489	0.00500405	0.00541081	0.00339427	0.0077974	0.00244121	0.00282788	0.00179879	0.0017253	0.00160552	0.0102176	0.00141047	0.00140587	0.00777467	0.00206871	0.00104528	0.00624097	0.0197622	0.00569875
KQLATKAAR	[6] Propionyl K (K)	0.643193	0.669753	0.684383	0.685833	0.623662	0.638565	0.634685	0.652525	0.504642	0.518032	0.520894	0.552618	0.235873	0.388286	0.37933	0.655766	0.674178	0.67999	0.676594	0.700946	0.680974	0.703355
KQLATKAAR	[6] Acetyl K (K)	0.356807	0.330247	0.315617	0.314167	0.376338	0.361435	0.365315	0.347475	0.495358	0.481968	0.479106	0.447382	0.764127	0.611714	0.62067	0.344234	0.325822	0.32001	0.323406	0.299054	0.319026	0.296645
KSAPATGGVKKPHR	[1] Formyl K (K)	4.74e-05	0.000374216	0.000801799	0.00113774	0.00350511	0.00255404	0.000477618	0.000251641	0.000610612	0.00134972	0.00322029	0.000731291	0.000328767	0.000223409	0.0023386	2.63e-05	0	0.000258405	0.000487257	0.0058145	0.00557729	0.000396585
KSAPATGGVKKPHR	[1] Acetyl K (K)	0.0478714	0.0408824	0.0410583	0.0503889	0.0531113	0.0469253	0.0367297	0.0503651	0.0853171	0.0598804	0.0573749	0.0835014	0.170893	0.12199	0.0965778	0.0369644	0.0509402	0.0575793	0.0367418	0.0600388	0.0484825	0.0330659
KSAPATGGVKKPHR	[1] Dimethyl KR (KR)	0.17996	0.165554	0.16779	0.168118	0.174546	0.160333	0.151207	0.161055	0.215481	0.21309	0.18826	0.171145	0.325471	0.211407	0.238871	0.166072	0.22303	0.164331	0.179779	0.159633	0.172815	0.155579
KSAPATGGVKKPHR	[1] Trimethyl K (K)	0.00215285	0.00304097	0.00374089	0.00307917	0.00280038	0.00289688	0.0020385	0.00168807	0.00320114	0.00487338	0.00522729	0.00274573	0.0108036	0.00393971	0.0084973	0.00229857	0.00169878	0.00247519	0.00296364	0.0029026	0.000333712	0.00178787
KSAPATGGVKKPHR	[1] Butyryl (K)	0.44056	0.500398	0.461641	0.421506	0.458747	0.441798	0.44642	0.425373	0.427744	0.392743	0.408373	0.379546	0.332869	0.363314	0.3661	0.463962	0.455891	0.465379	0.433353	0.438136	0.431116	0.450384
KSAPATGGVKKPHR	[1] Propionyl K (K)	0.329408	0.28975	0.324968	0.355771	0.30729	0.345493	0.363127	0.361267	0.267647	0.328064	0.337545	0.36233	0.159634	0.299126	0.287615	0.330677	0.268439	0.309977	0.346675	0.333475	0.341675	0.358786
KSAPATGGVKKPHR	[10] Propionyl K (K)	0.394391	0.383092	0.393867	0.40515	0.422054	0.414503	0.43898	0.433256	0.470303	0.465245	0.487157	0.514871	0.499939	0.53147	0.486201	0.392	0.391453	0.419963	0.390268	0.399177	0.444543	0.405634
KSAPATGGVKKPHR	[10] Butyryl (K)	0.166381	0.188224	0.168215	0.157939	0.187481	0.174312	0.174433	0.173387	0.167791	0.1643	0.158449	0.153343	0.181479	0.16786	0.165327	0.172461	0.208977	0.177894	0.164832	0.174258	0.175829	0.184324
KSAPATGGVKKPHR	[10] Dimethyl KR (KR)	0.439228	0.428685	0.437918	0.436911	0.390465	0.411185	0.386587	0.393357	0.361906	0.370455	0.354394	0.331785	0.318582	0.300669	0.348472	0.435539	0.39957	0.402143	0.4449	0.426565	0.379629	0.410042
KSAPATGGVKKPHR	[11] Propionyl K (K)	0.961686	0.968873	0.969648	0.958817	0.963875	0.96528	0.972933	0.959333	0.928215	0.954182	0.954082	0.928798	0.842024	0.892657	0.920863	0.972362	0.957633	0.952651	0.971296	0.958863	0.970731	0.975218
KSAPATGGVKKPHR	[11] Butyryl (K)	0.00286292	0.00346262	0.00468562	0.00432	0.00616937	0.00358741	0.00239178	0.0021453	0.00428152	0.00598878	0.00523005	0.00223494	0.000932262	0.00595191	0.00767903	0.00388875	0.00495279	0.00333038	0.00363249	0.00670966	0.00318742	0.00973573
KSAPATGGVKKPHR	[11] Dimethyl KR (KR)	0.0354507	0.0276639	0.0256668	0.0368631	0.0299552	0.031133	0.0246752	0.038522	0.0675035	0.0398296	0.0406875	0.0689673	0.157044	0.101391	0.0714583	0.0237493	0.037414	0.044019	0.0250719	0.0344276	0.0260817	0.0150463
KSAPATGGVKKPHR	[14] Dimethyl KR (KR)	0.0341181	0.0319375	0.0463167	0.0400756	0.0326075	0.0318914	0.0324897	0.0274446	0.0246783	0.0270752	0.0308538	0.0254669	0.0139564	0.0218087	0.0255573	0.0385525	0.027015	0.0395075	0.0421074	0.0410151	0.0255839	0.0347234
KSAPSTGGVKKPHR	[1] Acetyl K (K)	0.00709273	0.0165573	0.0121925	0.0137503	0.00737601	0.0115145	0.00914675	0.0081976	0.0270736	0.0167408	0.0167961	0.0194673	0.0788047	0.0428588	0.0291398	0.0138324	0.0071901	0.0125301	0.0107998	0.010293	0.00681439	0.014701
KSAPSTGGVKKPHR	[1] Dimethyl KR (KR)	0.088224	0.113567	0.114323	0.095203	0.0957979	0.0962369	0.0670118	0.111757	0.107585	0.101577	0.1104	0.0789971	0.245369	0.0930615	0.148427	0.0690241	0.153465	0.0838862	0.100856	0.0935513	0.168849	0.0569791
KSAPSTGGVKKPHR	[1] Butyryl (K)	0.260014	0.387133	0.349317	0.319892	0.386986	0.330685	0.313397	0.255631	0.298469	0.301918	0.239444	0.268585	0.0995829	0.179661	0.213264	0.342723	0.325523	0.388114	0.309007	0.350493	0.215566	0.266988
KSAPSTGGVKKPHR	[1] Propionyl K (K)	0.644669	0.482742	0.524167	0.571154	0.50984	0.561563	0.610445	0.624415	0.566872	0.579764	0.633359	0.632951	0.576243	0.684419	0.60917	0.57442	0.513822	0.51547	0.579337	0.545663	0.608771	0.661332
KSAPSTGGVKKPHR	[10] Propionyl K (K)	0.414675	0.542473	0.486378	0.490393	0.491108	0.455444	0.460493	0.44794	0.530143	0.501081	0.48554	0.555537	0.547583	0.498006	0.53186	0.500124	0.489523	0.509244	0.475466	0.46727	0.495625	0.481775
KSAPSTGGVKKPHR	[10] Butyryl (K)	0.482203	0.372903	0.360802	0.371701	0.420795	0.415004	0.408891	0.380714	0.369975	0.412457	0.403643	0.374782	0.366377	0.423757	0.369139	0.36844	0.418899	0.395243	0.380153	0.396549	0.411299	0.38513
KSAPSTGGVKKPHR	[10] Dimethyl KR (KR)	0.103122	0.0846238	0.152821	0.137906	0.0880969	0.129552	0.130616	0.171346	0.0998817	0.0864621	0.110818	0.069681	0.0860403	0.0782373	0.0990012	0.131436	0.0915777	0.0955128	0.144381	0.13618	0.0930763	0.133095
KSAPSTGGVKKPHR	[11] Propionyl K (K)	0.802178	0.707939	0.728975	0.745871	0.738571	0.777762	0.781842	0.803073	0.766636	0.786681	0.816466	0.798121	0.968306	0.876587	0.843995	0.745934	0.773972	0.726399	0.755743	0.745167	0.877589	0.796466
KSAPSTGGVKKPHR	[11] Dimethyl KR (KR)	0.197822	0.292061	0.271025	0.254129	0.261429	0.222238	0.218158	0.196927	0.233364	0.213319	0.183534	0.201879	0.0316939	0.123413	0.156005	0.254066	0.226028	0.273601	0.244257	0.254833	0.122411	0.203534
KSTGGKAPR	[1] Acetyl K (K)	0.00987483	0.0115524	0.00761262	0.00986821	0.0127338	0.0154271	0.0137083	0.0107008	0.0265286	0.0239092	0.0335919	0.0290713	0.0851171	0.0591651	0.0812636	0.00806356	0.0132032	0.0102496	0.00635634	0.006061	0.0220351	0.00535671
KSTGGKAPR	[1] Formyl K (K)	0.000267475	9.62e-05	0.000153621	0.000470101	0.00172956	0.00081008	0.000616131	0.00129222	0.000241685	0.000376045	0.00063525	0.000234496	0.000102503	0.0010138	0.000464468	0.000385171	0.000222198	0.000155156	0.00030065	0.00182043	0.00806028	0.00240919
KSTGGKAPR	[1] Dimethyl KR (KR)	0.244726	0.277337	0.26634	0.247024	0.244741	0.213728	0.216633	0.216198	0.280577	0.175798	0.20842	0.286664	0.202504	0.190141	0.169139	0.243591	0.270379	0.294327	0.286368	0.274158	0.207219	0.236859
KSTGGKAPR	[1] Trimethyl K (K)	0.228875	0.213919	0.240612	0.232431	0.259768	0.250484	0.244847	0.220893	0.236098	0.347083	0.240378	0.21406	0.264425	0.189223	0.139492	0.232388	0.216994	0.227589	0.231306	0.245603	0.246315	0.214728
KSTGGKAPR	[1] Butyryl (K)	0.0852911	0.0999399	0.0882204	0.0962759	0.0875458	0.0836513	0.0879249	0.0904123	0.0567684	0.0555291	0.0620142	0.0670495	0.018887	0.0367908	0.0507119	0.0946108	0.0945833	0.106034	0.0857912	0.0888931	0.10615	0.112817
KSTGGKAPR	[1] Propionyl K (K)	0.430966	0.397156	0.397061	0.41393	0.393482	0.4359	0.436271	0.460503	0.399787	0.397305	0.45496	0.402921	0.428965	0.523666	0.558928	0.420961	0.404618	0.361646	0.389878	0.383464	0.41022	0.427831
KSTGGKAPR	[6] Propionyl K (K)	0.708987	0.709103	0.746328	0.744833	0.683635	0.654473	0.685612	0.709017	0.550949	0.654754	0.586122	0.675611	0.485494	0.422529	0.434425	0.727623	0.727208	0.749624	0.724681	0.716335	0.759102	0.737957
KSTGGKAPR	[6] Acetyl K (K)	0.291013	0.290897	0.253672	0.255167	0.316365	0.345527	0.314388	0.290983	0.449051	0.345246	0.413878	0.324389	0.514506	0.577471	0.565575	0.272377	0.272792	0.250376	0.275319	0.283665	0.240898	0.262043
KTVTAMDVVYALKR	[1] Formyl K (K)	0.0110291	0.0120677	0.0154802	0.0280421	0.0522002	0.0696994	0.0393816	0.0534724	0.0385859	0.0237672	0.0376618	0.00682386	0.0371724	0.103594	0.0488354	0.0099859	0.0191162	0.016499	0.0113815	0.0744762	0.251565	0.0194973
KTVTAMDVVYALKR	[1] Propionyl K (K)	0.988971	0.987932	0.98452	0.971958	0.9478	0.930301	0.960618	0.946528	0.961414	0.976233	0.962338	0.993176	0.962828	0.896406	0.951165	0.990014	0.980884	0.983501	0.988619	0.925524	0.748435	0.980503
KTVTAMDVVYALKR	[6] Oxidation (M)	1	1	1	1	1	1	1	1	1	1	1	1	1	1	1	1	1	1	1	1	1	1
KTVTAMDVVYALKR	[13] Propionyl K (K)	1	1	1	1	1	1	1	1	1	1	1	1	1	1	1	1	1	1	1	1	1	1
KTVTAMDVVYALKRQGR	[1] Propionyl K (K)	1	1	1	1	1	1	1	1	1	1	1	1	1	1	1	1	1	1	1	1	1	1
KTVTAMDVVYALKRQGR	[6] Oxidation (M)	1	1	1	1	1	1	1	1	1	1	1	1	1	1	1	1	1	1	1	1	1	1
KTVTAMDVVYALKRQGR	[13] Propionyl K (K)	1	1	1	1	1	1	1	1	1	1	1	1	1	1	1	1	1	1	1	1	1	1
KVLRDNIQGITKPAIR	[1] Dimethyl KR (KR)	0.902118	0.894911	0.931917	0.914626	0.936838	0.943489	0.922974	0.931817	0.897344	0.935622	0.936059	0.930881	0.978145	0.966948	0.974242	0.942736	0.890614	0.921417	0.953159	0.957764	0.984574	0.89943
KVLRDNIQGITKPAIR	[1] Butyryl (K)	0.00676836	0.0376547	0.00880303	0.00982093	0.0134575	0.00880317	0.0113049	0.0144176	0.0143885	0.00853776	0.00923125	0.0174368	0.02032	0.0216055	0.00662983	0.0187121	0.00855617	0.0210062	0.0097855	0.00869505	0.00527811	0.00215169
KVLRDNIQGITKPAIR	[1] Propionyl K (K)	0.0911132	0.0674347	0.0592797	0.0755535	0.0497046	0.0477078	0.0657214	0.0537656	0.0882672	0.0558402	0.0547099	0.0516821	0.00153493	0.0114463	0.0191282	0.0385517	0.10083	0.0575769	0.0370557	0.0335406	0.0101483	0.0984188
KVLRDNIQGITKPAIR	[6] Deamidated NQR (NQR)	0.00577703	0.00188309	0	0.031359	0.00158829	0	0.00858788	0.00179594	0.00133469	0.00274977	0.00610834	0.00111304	0	0	0.0047115	0.001609	0	0.00733314	0.0140754	0.0062237	0	0.0122175
KVLRDNIQGITKPAIR	[12] Propionyl K (K)	0.908887	0.932565	0.94072	0.924447	0.950295	0.952292	0.934279	0.946234	0.911733	0.94416	0.94529	0.948318	0.998465	0.988554	0.980872	0.961448	0.89917	0.942423	0.962944	0.966459	0.989852	0.901581
KVLRDNIQGITKPAIR	[12] Formyl K (K)	0.0911132	0.0674347	0.0592797	0.0755535	0.0497046	0.0477078	0.0657214	0.0537656	0.0882672	0.0558402	0.0547099	0.0516821	0.00153493	0.0114463	0.0191282	0.0385517	0.10083	0.0575769	0.0370557	0.0335406	0.0101483	0.0984188
KVLRDNIQGITKPAIR	[16] Dimethyl KR (KR)	0.0911132	0.0674347	0.0592797	0.0755535	0.0497046	0.0477078	0.0657214	0.0537656	0.0882672	0.0558402	0.0547099	0.0516821	0.00153493	0.0114463	0.0191282	0.0385517	0.10083	0.0575769	0.0370557	0.0335406	0.0101483	0.0984188
LVREIAQDFKTDLR	[10] Propionyl K (K)	1	1	1	1	1	1	1	1	1	1	1	1	1	1	1	1	1	1	1	1	1	1
RYQKSTELLIR	[1] Deamidated NQR (NQR)	0.0542007	0.0335155	0.0653373	0.065949	0.106341	0.106454	0.0765581	0.081367	0.0644426	0.0810901	0.0661052	0.0547504	0.0393856	0.107715	0.105207	0.0492146	0.0561456	0.0520603	0.0507037	0.135434	0.103223	0.0631957
RYQKSTELLIR	[1] Methyl R (R)	0.00970367	0.011647	0.0127768	0.0133606	0.0107151	0.0159498	0.0110869	0.0121523	0.0110859	0.0129695	0.0151523	0.0128412	0.00630377	0.00825919	0.0160294	0.0116445	0.0140892	0.0124465	0.0157154	0.0132629	0.00514942	0.00736225
RYQKSTELLIR	[3] Deamidated NQR (NQR)	0.0542007	0.0335155	0.0653373	0.065949	0.106341	0.106454	0.0765581	0.081367	0.0644426	0.0810901	0.0661052	0.0547504	0.0393856	0.107715	0.105207	0.0492146	0.0561456	0.0520603	0.0507037	0.135434	0.103223	0.0631957
RYQKSTELLIR	[4] Butyryl (K)	0.0542007	0.0335155	0.0653373	0.065949	0.106341	0.106454	0.0765581	0.081367	0.0644426	0.0810901	0.0661052	0.0547504	0.0393856	0.107715	0.105207	0.0492146	0.0561456	0.0520603	0.0507037	0.135434	0.103223	0.0631957
RYQKSTELLIR	[4] Propionyl K (K)	0.913506	0.931855	0.903552	0.889534	0.839332	0.830171	0.885329	0.856652	0.876856	0.871086	0.887341	0.911783	0.913523	0.826531	0.837346	0.913957	0.837851	0.901792	0.911431	0.80598	0.826614	0.890377
RYQKSTELLIR	[4] Formyl K (K)	0.02259	0.0229826	0.0183339	0.0311567	0.0436126	0.0474253	0.0270258	0.0498289	0.0476153	0.0348545	0.0314018	0.0206258	0.0407872	0.0574942	0.0414178	0.0251838	0.0919145	0.0337013	0.0221503	0.0453235	0.0650137	0.0390655
RYQKSTELLIR	[4] Crotonyl (K)	0.00970367	0.011647	0.0127768	0.0133606	0.0107151	0.0159498	0.0110869	0.0121523	0.0110859	0.0129695	0.0151523	0.0128412	0.00630377	0.00825919	0.0160294	0.0116445	0.0140892	0.0124465	0.0157154	0.0132629	0.00514942	0.00736225
SGRGKGGKGLGKGGAKR	[5] Propionyl K (K)	1	1	1	1	1	1	1	1	1	1	1	1	NA	1	1	1	1	1	1	1	1	1
SGRGKGGKGLGKGGAKR	[8] Propionyl K (K)	1	1	1	1	1	1	1	1	1	1	1	1	NA	1	1	1	1	1	1	1	1	1
SGRGKGGKGLGKGGAKR	[12] Propionyl K (K)	1	1	1	1	1	1	1	1	1	1	1	1	NA	1	1	1	1	1	1	1	1	1
SGRGKGGKGLGKGGAKR	[16] Propionyl K (K)	1	1	1	1	1	1	1	1	1	1	1	1	NA	1	1	1	1	1	1	1	1	1
TKQTAR	[2] Propionyl K (K)	1	1	1	1	1	1	1	1	1	1	1	1	1	1	1	1	1	1	1	1	1	1
VTIMPKDIQLAR	[4] Oxidation (M)	1	1	1	1	1	1	1	1	1	1	1	1	1	1	1	1	1	1	1	1	1	1
VTIMPKDIQLAR	[6] Propionyl K (K)	0.776888	0.789701	0.7659	0.747838	0.672852	0.699172	0.762547	0.662954	0.715534	0.735875	0.765533	0.74743	0.745601	0.572804	0.660511	0.781221	0.6408	0.699776	0.740374	0.63664	0.48644	0.712906
VTIMPKDIQLAR	[6] Butyryl (K)	0.223112	0.210299	0.2341	0.252162	0.327148	0.300828	0.237453	0.337046	0.284466	0.264125	0.234467	0.25257	0.254399	0.427196	0.339489	0.218779	0.3592	0.300224	0.259626	0.36336	0.51356	0.287094
VTIMPKDIQLAR	[9] Deamidated NQR (NQR)	0.223112	0.210299	0.2341	0.252162	0.327148	0.300828	0.237453	0.337046	0.284466	0.264125	0.234467	0.25257	0.254399	0.427196	0.339489	0.218779	0.3592	0.300224	0.259626	0.36336	0.51356	0.287094
VTIMPKDIQLAR	[12] Deamidated NQR (NQR)	0.223112	0.210299	0.2341	0.252162	0.327148	0.300828	0.237453	0.337046	0.284466	0.264125	0.234467	0.25257	0.254399	0.427196	0.339489	0.218779	0.3592	0.300224	0.259626	0.36336	0.51356	0.287094
YQKSTELLIR	[3] Formyl K (K)	0.0482936	0.0321956	0.0373935	0.043031	0.072915	0.135889	0.0580658	0.0975522	0.0816599	0.0939967	0.0618163	0.0476109	0.112415	0.108085	0.159988	0.0390157	0.150337	0.0706531	0.0667038	0.0932929	0.149726	0.128921
YQKSTELLIR	[3] Propionyl K (K)	0.951706	0.967804	0.962606	0.956969	0.927085	0.864111	0.941934	0.902448	0.91834	0.906003	0.938184	0.952389	0.887585	0.891915	0.840012	0.960984	0.849663	0.929347	0.933296	0.906707	0.850274	0.871079

## Sheet: H31K9
PTM	H2O	H2O	H2O	H2O	H2O	H2O	H2O	0.04	0.04	0.04	0.04	0.2	0.2	0.2	0.2	1	1	1	1	5	5	5
H31K9Ac	0.00806356	0.0132032	0.0102496	0.00635634	0.006061	0.0220351	0.00535671	0.00987483	0.0115524	0.00761262	0.00986821	0.0127338	0.0154271	0.0137083	0.0107008	0.0265286	0.0239092	0.0335919	0.0290713	0.0851171	0.0591651	0.0812636
H31K9Fo	0.000385171	0.000222198	0.000155156	0.00030065	0.00182043	0.00806028	0.00240919	0.000267475	9.62e-05	0.000153621	0.000470101	0.00172956	0.00081008	0.000616131	0.00129222	0.000241685	0.000376045	0.00063525	0.000234496	0.000102503	0.0010138	0.000464468
H31K9Me2	0.243591	0.270379	0.294327	0.286368	0.274158	0.207219	0.236859	0.244726	0.277337	0.26634	0.247024	0.244741	0.213728	0.216633	0.216198	0.280577	0.175798	0.20842	0.286664	0.202504	0.190141	0.169139
H31K9Me3	0.232388	0.216994	0.227589	0.231306	0.245603	0.246315	0.214728	0.228875	0.213919	0.240612	0.232431	0.259768	0.250484	0.244847	0.220893	0.236098	0.347083	0.240378	0.21406	0.264425	0.189223	0.139492
H31K9Me	0.0946108	0.0945833	0.106034	0.0857912	0.0888931	0.10615	0.112817	0.0852911	0.0999399	0.0882204	0.0962759	0.0875458	0.0836513	0.0879249	0.0904123	0.0567684	0.0555291	0.0620142	0.0670495	0.018887	0.0367908	0.0507119
H31K9unmod	0.420961	0.404618	0.361646	0.389878	0.383464	0.41022	0.427831	0.430966	0.397156	0.397061	0.41393	0.393482	0.4359	0.436271	0.460503	0.399787	0.397305	0.45496	0.402921	0.428965	0.523666	0.558928

## Sheet: H31K14
PTM	H2O	H2O	H2O	H2O	H2O	H2O	H2O	0.04	0.04	0.04	0.04	0.2	0.2	0.2	0.2	1	1	1	1	5	5	5
H31K14unmod	0.727623	0.727208	0.749624	0.724681	0.716335	0.759102	0.737957	0.708987	0.709103	0.746328	0.744833	0.683635	0.654473	0.685612	0.709017	0.550949	0.654754	0.586122	0.675611	0.485494	0.422529	0.434425
H31K14Ac	0.272377	0.272792	0.250376	0.275319	0.283665	0.240898	0.262043	0.291013	0.290897	0.253672	0.255167	0.316365	0.345527	0.314388	0.290983	0.449051	0.345246	0.413878	0.324389	0.514506	0.577471	0.565575

## Sheet: H31K18
PTM	H2O	H2O	H2O	H2O	H2O	H2O	H2O	0.04	0.04	0.04	0.04	0.2	0.2	0.2	0.2	1	1	1	1	5	5	5
H31K18Ac	0.061304	0.0447401	0.0531317	0.0523141	0.0472646	0.0372202	0.0399307	0.0677549	0.0495625	0.0500506	0.0534146	0.077144	0.0702241	0.0727535	0.0630552	0.150652	0.13491	0.13837	0.116491	0.335074	0.260731	0.218757
H31K18unmod	0.93729	0.947485	0.9448	0.946641	0.946494	0.943018	0.954371	0.929691	0.948906	0.949254	0.94468	0.917852	0.924365	0.923852	0.929147	0.846906	0.862262	0.859832	0.881784	0.663321	0.729051	0.779832
H31K18Fo	0.00140587	0.00777467	0.00206871	0.00104528	0.00624097	0.0197622	0.00569875	0.00255419	0.00153152	0.000695475	0.00190489	0.00500405	0.00541081	0.00339427	0.0077974	0.00244121	0.00282788	0.00179879	0.0017253	0.00160552	0.0102176	0.00141047

## Sheet: H31K23
PTM	H2O	H2O	H2O	H2O	H2O	H2O	H2O	0.04	0.04	0.04	0.04	0.2	0.2	0.2	0.2	1	1	1	1	5	5	5
H31K23unmod	0.655766	0.674178	0.67999	0.676594	0.700946	0.680974	0.703355	0.643193	0.669753	0.684383	0.685833	0.623662	0.638565	0.634685	0.652525	0.504642	0.518032	0.520894	0.552618	0.235873	0.388286	0.37933
H31K23Ac	0.344234	0.325822	0.32001	0.323406	0.299054	0.319026	0.296645	0.356807	0.330247	0.315617	0.314167	0.376338	0.361435	0.365315	0.347475	0.495358	0.481968	0.479106	0.447382	0.764127	0.611714	0.62067

## Sheet: H31K27
PTM	H2O	H2O	H2O	H2O	H2O	H2O	H2O	0.04	0.04	0.04	0.04	0.2	0.2	0.2	0.2	1	1	1	1	5	5	5
H31K27Fo	2.62839e-05	0	0.000258405	0.000487257	0.0058145	0.00557729	0.000396585	4.74041e-05	0.000374216	0.000801799	0.00113774	0.00350511	0.00255404	0.000477618	0.000251641	0.000610612	0.00134972	0.00322029	0.000731291	0.000328767	0.000223409	0.0023386
H31K27Ac	0.0369644	0.0509402	0.0575793	0.0367418	0.0600388	0.0484825	0.0330659	0.0478714	0.0408824	0.0410583	0.0503889	0.0531113	0.0469253	0.0367297	0.0503651	0.0853171	0.0598804	0.0573749	0.0835014	0.170893	0.12199	0.0965778
H31K27Me2	0.166072	0.22303	0.164331	0.179779	0.159633	0.172815	0.155579	0.17996	0.165554	0.16779	0.168118	0.174546	0.160333	0.151207	0.161055	0.215481	0.21309	0.18826	0.171145	0.325471	0.211407	0.238871
H31K27Me3	0.00229857	0.00169878	0.00247519	0.00296364	0.0029026	0.000333712	0.00178787	0.00215285	0.00304097	0.00374089	0.00307917	0.00280038	0.00289688	0.0020385	0.00168806	0.00320114	0.00487338	0.00522729	0.00274573	0.0108036	0.00393971	0.0084973
H31K27Me	0.463962	0.455891	0.465379	0.433353	0.438136	0.431116	0.450384	0.44056	0.500398	0.461641	0.421506	0.458747	0.441798	0.44642	0.425373	0.427744	0.392743	0.408373	0.379546	0.332869	0.363314	0.3661
H31K27unmod	0.330677	0.268439	0.309977	0.346675	0.333475	0.341675	0.358786	0.329408	0.28975	0.324968	0.355771	0.30729	0.345493	0.363127	0.361267	0.267647	0.328064	0.337545	0.36233	0.159634	0.299126	0.287615

## Sheet: H33K27
PTM	H2O	H2O	H2O	H2O	H2O	H2O	H2O	0.04	0.04	0.04	0.04	0.2	0.2	0.2	0.2	1	1	1	1	5	5	5
H33K27Ac	0.0138324	0.0071901	0.0125301	0.0107998	0.010293	0.00681439	0.014701	0.00709273	0.0165573	0.0121925	0.0137503	0.00737601	0.0115145	0.00914675	0.0081976	0.0270736	0.0167408	0.0167961	0.0194673	0.0788047	0.0428588	0.0291398
H33K27Me2	0.0690241	0.153465	0.0838862	0.100856	0.0935513	0.168849	0.0569791	0.088224	0.113567	0.114323	0.095203	0.0957979	0.0962369	0.0670118	0.111757	0.107585	0.101577	0.1104	0.0789971	0.245369	0.0930615	0.148427
H33K27Me	0.342723	0.325523	0.388114	0.309007	0.350493	0.215566	0.266988	0.260014	0.387133	0.349317	0.319892	0.386986	0.330685	0.313397	0.255631	0.298469	0.301918	0.239444	0.268585	0.0995829	0.179661	0.213264
H33K27unmod	0.57442	0.513822	0.51547	0.579337	0.545663	0.608771	0.661332	0.644669	0.482742	0.524167	0.571154	0.50984	0.561563	0.610445	0.624415	0.566872	0.579764	0.633359	0.632951	0.576243	0.684419	0.60917

## Sheet: H4K8
PTM	H2O	H2O	H2O	H2O	H2O	H2O	H2O	0.04	0.04	0.04	0.04	0.2	0.2	0.2	0.2	1	1	1	1	5	5	5
H4K8unmod	0.931252	0.950193	0.92946	0.921393	0.953442	0.960563	0.949212	0.925978	0.934672	0.923108	0.924395	0.932788	0.935613	0.933334	0.933584	0.85917	0.887811	0.872175	0.90395	0.691654	0.783705	0.775707
H4K8Fo	0.00443105	0.00193838	0.00435907	0.00574446	0.00165722	0.000792129	0.00396652	0.00663529	0.00367035	0.00489291	0.00556576	0.00257466	0.00457832	0.00365369	0.00437271	0.00722948	0.00716118	0.00903462	0.0059121	0.0200153	0.00772557	0.0140702
H4K8Me2	0.0158085	0.00993136	0.0172103	0.0191459	0.0063021	0.00397798	0.0139921	0.0210841	0.0143895	0.0188633	0.0225365	0.00876716	0.0172227	0.0144914	0.0194979	0.0162884	0.0159342	0.0219375	0.0187611	0.009486	0.0122845	0.0215351
H4K8Ac	0.0469475	0.0374162	0.0480798	0.0521222	0.0366945	0.0342179	0.03181	0.0447868	0.0459313	0.0504112	0.0454173	0.0544992	0.0404367	0.0472319	0.0413891	0.116822	0.0876642	0.095502	0.0698545	0.278845	0.1958	0.187772
H4K8Cr	0.00156052	0.000520603	0.000890675	0.00159404	0.00190462	0.000449384	0.00101912	0.00151586	0.00133669	0.00272492	0.00208504	0.00137127	0.00214944	0.00128908	0.00115644	0.000489746	0.001429	0.00135113	0.00152189	0	0.000484445	0.000915397

[truncated: 2 more sheets: H4K12, H4K16]
