# Supplementary material for: A large scale mass spectrometry-based histone screening for assessing epigenetic developmental toxicity
Source: Sci Rep. 2022 Jan 24;12:1256. doi: 10.1038/s41598-022-05268-x (PMC8786925; doi:10.1038/s41598-022-05268-x)
Supplement: Supplementary file 6 — Supplementary Information 6. [file 41598_2022_5268_MOESM6_ESM.xlsx]

## Sheet: Legend
Supplementary Data 6: Detailed statistical analysis of the different hPTMs highlighted in Figure 3.
Each tab depicts a certain residue on the H3 or H4 histones.
The upper table row depicts the relative abundance of the hPTM following incubation for 24h in each concentration of VPA.
The Middle table row outputs the features of the ANOVA analysis, depicting whether any of the concentrations displays a significant change for the specific hPTM.
The Lower tabel row depicts pairwise T-test comparisons to highlight what concentrations mutually show differential presence of the hPTM

## Sheet: H3K9
VALUES
ACETYLATION							FORMYLATION							DIMETHYLATION							TRIMETHYLATION							MONOMETHYLATION							UNMODIFIED
0	1	2	3	4			0	1	2	3	4			0	1	2	3	4			0	1	2	3	4			0	1	2	3	4			0	1	2	3	4
0.00806356	0.00987483	0.0127338	0.0265286	0.0851171			0.000385171	0.000267475	0.00172956	0.000241685	0.000102503			0.243591	0.244726	0.244741	0.280577	0.202504			0.232388	0.228875	0.259768	0.236098	0.264425			0.0946108	0.0852911	0.0875458	0.0567684	0.018887			0.420961	0.430966	0.393482	0.399787	0.428965
0.0132032	0.0115524	0.0154271	0.0239092	0.0591651			0.000222198	9.62e-05	0.00081008	0.000376045	0.0010138			0.270379	0.277337	0.213728	0.175798	0.190141			0.216994	0.213919	0.250484	0.347083	0.189223			0.0945833	0.0999399	0.0836513	0.0555291	0.0367908			0.404618	0.397156	0.4359	0.397305	0.523666
0.0102496	0.00761262	0.0137083	0.0335919	0.0812636			0.000155156	0.000153621	0.000616131	0.00063525	0.000464468			0.294327	0.26634	0.216633	0.20842	0.169139			0.227589	0.240612	0.244847	0.240378	0.139492			0.106034	0.0882204	0.0879249	0.0620142	0.0507119			0.361646	0.397061	0.436271	0.45496	0.558928
0.00635634	0.00986821	0.0107008	0.0290713				0.00030065	0.000470101	0.00129222	0.000234496				0.286368	0.247024	0.216198	0.286664				0.231306	0.232431	0.220893	0.21406				0.0857912	0.0962759	0.0904123	0.0670495				0.389878	0.41393	0.460503	0.402921
0.006061							0.00182043							0.274158							0.245603							0.0888931							0.383464
0.0220351							0.00806028							0.207219							0.246315							0.10615							0.41022
0.00535671							0.00240919							0.236859							0.214728							0.112817							0.427831
ANOVA
ACETYLATION							FORMYLATION							DIMETHYLATION							TRIMETHYLATION							MONOMETHYLATION							UNMODIFIED
Source of Variation	SS	df	MS	F	P-value	F crit	Source of Variation	SS	df	MS	F	P-value	F crit	Source of Variation	SS	df	MS	F	P-value	F crit	Source of Variation	SS	df	MS	F	P-value	F crit	Source of Variation	SS	df	MS	F	P-value	F crit	Source of Variation	SS	df	MS	F	P-value	F crit
Between Groups	0.0105214	4	0.00263035	66.5637	3.70733e-10	2.96471	Between Groups	1.03337e-05	4	2.58343e-06	0.873383	0.500105	2.96471	Between Groups	0.0134544	4	0.00336359	3.43601	0.0311948	2.96471	Between Groups	0.00710428	4	0.00177607	1.45987	0.257922	2.96471	Between Groups	0.0107049	4	0.00267623	33.4396	7.49822e-08	2.96471	Between Groups	0.0246851	4	0.00617128	5.95503	0.00348046	2.96471
Within Groups	0.000671776	17	3.95163e-05				Within Groups	5.02853e-05	17	2.95796e-06				Within Groups	0.0166417	17	0.000978924				Within Groups	0.0206822	17	0.0012166				Within Groups	0.00136054	17	8.00318e-05				Within Groups	0.0176173	17	0.00103631
Total	0.0111932	21					Total	6.0619e-05	21					Total	0.0300961	21					Total	0.0277865	21					Total	0.0120655	21					Total	0.0423024	21
T-TEST
ACETYLATION							FORMYLATION							DIMETHYLATION							TRIMETHYLATION							MONOMETHYLATION							UNMODIFIED
	1	2	3	4				1	2	3	4				1	2	3	4				1	2	3	4				1	2	3	4				1	2	3	4
0	0.883868	0.366209	0.000451396	4.5572e-06			0	0.285517	0.602122	0.321214	0.443769			0	0.994048	0.0589021	0.425817	0.00609647			0	0.821819	0.162248	0.233524	0.188196			0	0.321523	0.0644411	6.71318e-05	5.57639e-05			0	0.468147	0.0711338	0.39036	0.00482302
1		0.0366131	0.000157648	0.000209854			1		0.0167274	0.355084	0.299742			1		0.0152875	0.487355	0.002148			1		0.183221	0.3539	0.361051			1		0.220183	0.000304907	0.0012449			1		0.225579	0.812436	0.0389403
2			0.000571752	0.000277125			2			0.0323804	0.174438			2			0.613474	0.0305225			2			0.636041	0.206837			2			0.00010201	0.00121079			2			0.39888	0.103763
3				0.00126628			3				0.558928			3				0.188869			3				0.242272			3				0.030397			3				0.0558336
4							4							4							4							4							4

## Sheet: H3K14
VALUES
ACETYLATION							UNMODIFIED
0	1	2	3	4			0	1	2	3	4
0.272377	0.291013	0.316365	0.449051	0.514506			0.727623	0.708987	0.683635	0.550949	0.485494
0.272792	0.290897	0.345527	0.345246	0.577471			0.727208	0.709103	0.654473	0.654754	0.422529
0.250376	0.253672	0.314388	0.413878	0.565575			0.749624	0.746328	0.685612	0.586122	0.434425
0.275319	0.255167	0.290983	0.324389				0.724681	0.744833	0.709017	0.675611
0.283665							0.716335
0.240898							0.759102
0.262043							0.737957
ANOVA
ACETYLATION							UNMODIFIED
Source of Variation	SS	df	MS	F	P-value	F crit	Source of Variation	SS	df	MS	F	P-value	F crit
Between Groups	0.201963	4	0.0504907	51.6419	2.72876e-09	2.96471	Between Groups	0.201963	4	0.0504907	51.6419	2.72876e-09	2.96471
Within Groups	0.0166211	17	0.000977709				Within Groups	0.0166211	17	0.000977709
Total	0.218584	21					Total	0.218584	21
T-TEST
ACETYLATION							UNMODIFIED
	1	2	3	4				1	2	3	4
0	0.516941	0.00129508	0.000530517	4.79774e-08			0	0.516941	0.00129508	0.000530517	4.79774e-08
1		0.0283661	0.0118408	3.71216e-05			1		0.0283661	0.0118408	3.71216e-05
2			0.0775904	9.52788e-05			2			0.0775904	9.52788e-05
3				0.00669906			3				0.00669906
4							4

## Sheet: H3K18
VALUES
ACETYLATION							FORMYLATION							UNMODIFIED
0	1	2	3	4			0	1	2	3	4			0	1	2	3	4
0.061304	0.0677549	0.077144	0.150652	0.335074			0.00140587	0.00255419	0.00500405	0.00244121	0.00160552			0.93729	0.929691	0.917852	0.846906	0.663321
0.0447401	0.0495625	0.0702241	0.13491	0.260731			0.00777467	0.00153152	0.00541081	0.00282788	0.0102176			0.947485	0.948906	0.924365	0.862262	0.729051
0.0531317	0.0500506	0.0727535	0.13837	0.218757			0.00206871	0.000695475	0.00339427	0.00179879	0.00141047			0.9448	0.949254	0.923852	0.859832	0.779832
0.0523141	0.0534146	0.0630552	0.116491				0.00104528	0.00190489	0.0077974	0.0017253				0.946641	0.94468	0.929147	0.881784
0.0472646							0.00624097							0.946494
0.0372202							0.0197622							0.943018
0.0399307							0.00569875							0.954371
ANOVA
ACETYLATION							FORMYLATION							UNMODIFIED
Source of Variation	SS	df	MS	F	P-value	F crit	Source of Variation	SS	df	MS	F	P-value	F crit	Source of Variation	SS	df	MS	F	P-value	F crit
Between Groups	0.123566	4	0.0308915	63.4537	5.41654e-10	2.96471	Between Groups	7.77795e-05	4	1.94449e-05	1.04476	0.413328	2.96471	Between Groups	0.122407	4	0.0306017	65.6561	4.13392e-10	2.96471
Within Groups	0.00827621	17	0.000486836				Within Groups	0.0003164	17	1.86118e-05				Within Groups	0.00792356	17	0.000466092
Total	0.131842	21					Total	0.000394179	21					Total	0.130331	21
T-TEST
ACETYLATION							FORMYLATION							UNMODIFIED
	1	2	3	4				1	2	3	4				1	2	3	4
0	0.203622	0.000983635	3.63796e-07	5.16791e-06			0	0.200081	0.800194	0.250877	0.671118			0	0.555889	6.12869e-05	1.78802e-07	4.5319e-06
1		0.0238748	6.97624e-05	0.000672259			1		0.00926382	0.304695	0.318257			1		0.00946837	8.16062e-05	0.000617672
2			0.000154993	0.000915472			2			0.0148225	0.724618			2			0.00019252	0.000889869
3				0.00584062			3				0.407724			3				0.00532186
4							4							4

## Sheet: H3K23
VALUES
ACETYLATION							UNMODIFIED
0	1	2	3	4			0	1	2	3	4
0.344234	0.356807	0.376338	0.495358	0.764127			0.655766	0.643193	0.623662	0.504642	0.235873
0.325822	0.330247	0.361435	0.481968	0.611714			0.674178	0.669753	0.638565	0.518032	0.388286
0.32001	0.315617	0.365315	0.479106	0.62067			0.67999	0.684383	0.634685	0.520894	0.37933
0.323406	0.314167	0.347475	0.447382				0.676594	0.685833	0.652525	0.552618
0.299054							0.700946
0.319026							0.680974
0.296645							0.703355
ANOVA
ACETYLATION							FORMYLATION
Source of Variation	SS	df	MS	F	P-value	F crit	Source of Variation	SS	df	MS	F	P-value	F crit
Between Groups	0.30647	4	0.0766175	68.3118	3.01741e-10	2.96471	Between Groups	0.30647	4	0.0766175	68.3118	3.01741e-10	2.96471
Within Groups	0.019067	17	0.00112159				Within Groups	0.019067	17	0.00112159
Total	0.325537	21					Total	0.325537	21
T-TEST
ACETYLATION							FORMYLATION
	1	2	3	4				1	2	3	4
0	0.347777	0.00109578	1.85234e-07	3.69244e-06			0	0.347777	0.00109578	1.85234e-07	3.69244e-06
1		0.027504	4.76123e-05	0.000544453			1		0.027504	4.76123e-05	0.000544453
2			7.22389e-05	0.000791614			2			7.22389e-05	0.000791614
3				0.00698711			3				0.00698711
4							4

## Sheet: H31K27
VALUES
ACETYLATION							FORMYLATION							DIMETHYLATION							TRIMETHYLATION							MONOMETHYLATION							UNMODIFIED
0	1	2	3	4			0	1	2	3	4			0	1	2	3	4			0	1	2	3	4			0	1	2	3	4			0	1	2	3	4
0.0369644	0.0478714	0.0531113	0.0853171	0.170893			2.62839e-05	4.74041e-05	0.00350511	0.000610612	0.000328767			0.166072	0.17996	0.174546	0.215481	0.325471			0.00229857	0.00215285	0.00280038	0.00320114	0.0108036			0.463962	0.44056	0.458747	0.427744	0.332869			0.330677	0.329408	0.30729	0.267647	0.159634
0.0509402	0.0408824	0.0469253	0.0598804	0.12199			0	0.000374216	0.00255404	0.00134972	0.000223409			0.22303	0.165554	0.160333	0.21309	0.211407			0.00169878	0.00304097	0.00289688	0.00487338	0.00393971			0.455891	0.500398	0.441798	0.392743	0.363314			0.268439	0.28975	0.345493	0.328064	0.299126
0.0575793	0.0410583	0.0367297	0.0573749	0.0965778			0.000258405	0.000801799	0.000477618	0.00322029	0.0023386			0.164331	0.16779	0.151207	0.18826	0.238871			0.00247519	0.00374089	0.0020385	0.00522729	0.0084973			0.465379	0.461641	0.44642	0.408373	0.3661			0.309977	0.324968	0.363127	0.337545	0.287615
0.0367418	0.0503889	0.0503651	0.0835014				0.000487257	0.00113774	0.000251641	0.000731291				0.179779	0.168118	0.161055	0.171145				0.00296364	0.00307917	0.00168806	0.00274573				0.433353	0.421506	0.425373	0.379546				0.346675	0.355771	0.361267	0.36233
0.0600388							0.0058145							0.159633							0.0029026							0.438136							0.333475
0.0484825							0.00557729							0.172815							0.000333712							0.431116							0.341675
0.0330659							0.000396585							0.155579							0.00178787							0.450384							0.358786
ANOVA
ACETYLATION							FORMYLATION							DIMETHYLATION							TRIMETHYLATION							MONOMETHYLATION							UNMODIFIED
Source of Variation	SS	df	MS	F	P-value	F crit	Source of Variation	SS	df	MS	F	P-value	F crit	Source of Variation	SS	df	MS	F	P-value	F crit	Source of Variation	SS	df	MS	F	P-value	F crit	Source of Variation	SS	df	MS	F	P-value	F crit	Source of Variation	SS	df	MS	F	P-value	F crit
Between Groups	0.0179707	4	0.00449268	17.192	8.28879e-06	2.96471	Between Groups	4.656e-06	4	1.164e-06	0.339368	0.84763	2.96471	Between Groups	0.0205234	4	0.00513086	7.28265	0.00131487	2.96471	Between Groups	7.56266e-05	4	1.89067e-05	8.89541	0.000458302	2.96471	Between Groups	0.0260055	4	0.00650137	15.3572	1.73726e-05	2.96471	Between Groups	0.0180409	4	0.00451023	2.89945	0.0534655	2.96471
Within Groups	0.00444251	17	0.000261324				Within Groups	5.83084e-05	17	3.42991e-06				Within Groups	0.011977	17	0.000704532				Within Groups	3.61325e-05	17	2.12544e-06				Within Groups	0.00719684	17	0.000423344				Within Groups	0.0264443	17	0.00155555
Total	0.0224132	21					Total	6.29644e-05	21					Total	0.0325005	21					Total	0.000111759	21					Total	0.0332023	21					Total	0.0444853	21
T-TEST
ACETYLATION							FORMYLATION							DIMETHYLATION							TRIMETHYLATION							MONOMETHYLATION							UNMODIFIED
	1	2	3	4				1	2	3	4				1	2	3	4				1	2	3	4				1	2	3	4				1	2	3	4
0	0.839038	0.933343	0.00965342	0.000429513			0	0.405082	0.949176	0.830483	0.627984			0	0.738758	0.326317	0.141778	0.00923206			0	0.10533	0.583847	0.0141337	0.00261999			0	0.60167	0.568714	0.00169143	2.08161e-05			0	0.909603	0.363761	0.88283	0.0408903
1		0.702127	0.0150004	0.00589187			1		0.230725	0.220132	0.585872			1		0.190265	0.0529322	0.0287192			1		0.190567	0.19558	0.0407598			1		0.505174	0.0347478	0.00555995			1		0.342746	0.965979	0.120136
2			0.0244448	0.00680834			2			0.833421	0.535353			2			0.0231639	0.021426			2			0.0503186	0.025978			2			0.0166664	0.000724989			2			0.426276	0.0645271
3				0.0347575			3				0.598939			3				0.10681			3				0.0975202			3				0.0249723			3				0.150906
4							4							4							4							4							4

## Sheet: H33K27
VALUES
ACETYLATION							DIMETHYLATION							MONOMETHYLATION							UNMODIFIED
0	1	2	3	4			0	1	2	3	4			0	1	2	3	4			0	1	2	3	4
0.0138324	0.00709273	0.00737601	0.0270736	0.0788047			0.0690241	0.088224	0.0957979	0.107585	0.245369			0.342723	0.260014	0.386986	0.298469	0.0995829			0.57442	0.644669	0.50984	0.566872	0.576243
0.0071901	0.0165573	0.0115145	0.0167408	0.0428588			0.153465	0.113567	0.0962369	0.101577	0.0930615			0.325523	0.387133	0.330685	0.301918	0.179661			0.513822	0.482742	0.561563	0.579764	0.684419
0.0125301	0.0121925	0.00914675	0.0167961	0.0291398			0.0838862	0.114323	0.0670118	0.1104	0.148427			0.388114	0.349317	0.313397	0.239444	0.213264			0.51547	0.524167	0.610445	0.633359	0.60917
0.0107998	0.0137503	0.0081976	0.0194673				0.100856	0.095203	0.111757	0.0789971				0.309007	0.319892	0.255631	0.268585				0.579337	0.571154	0.624415	0.632951
0.010293							0.0935513							0.350493							0.545663
0.00681439							0.168849							0.215566							0.608771
0.014701							0.0569791							0.266988							0.661332
ANOVA
ACETYLATION							DIMETHYLATION							MONOMETHYLATION							UNMODIFIED
Source of Variation	SS	df	MS	F	P-value	F crit	Source of Variation	SS	df	MS	F	P-value	F crit	Source of Variation	SS	df	MS	F	P-value	F crit	Source of Variation	SS	df	MS	F	P-value	F crit
Between Groups	0.00393965	4	0.000984913	11.16	0.000125786	2.96471	Between Groups	0.010272	4	0.00256801	1.76964	0.181501	2.96471	Between Groups	0.0623194	4	0.0155799	5.69553	0.00426517	2.96471	Between Groups	2.9873	4	0.746826	1.07663	0.391948	2.81671
Within Groups	0.00150031	17	8.82537e-05				Within Groups	0.0246696	17	0.00145115				Within Groups	0.0465027	17	0.00273545				Within Groups	15.2607	22	0.69367
Total	0.00543996	21					Total	0.0349416	21					Total	0.108822	21					Total	18.248	26
T-TEST
ACETYLATION							DIMETHYLATION							MONOMETHYLATION							UNMODIFIED
	1	2	3	4				1	2	3	4				1	2	3	4				1	2	3	4
0	0.493912	0.311662	0.00378646	0.00241842			0	0.965789	0.634399	0.855009	0.148662			0	0.67919	0.833825	0.266259	0.00545006			0	0.682563	0.875376	0.310967	0.195743
1		0.176109	0.0515085	0.029991			1		0.409132	0.753328	0.178854			1		0.852091	0.139688	0.0115977			1		0.647326	0.267099	0.226652
2			0.00553922	0.0211442			2			0.576053	0.133214			2			0.197276	0.0141143			2			0.427266	0.304022
3				0.0633212			3				0.161777			3				0.0189803			3				0.579424
4							4							4							4

## Sheet: H4K8
VALUES
ACETYLATION							FORMYLATION							DIMETHYLATION							CROTONYLATION							UNMODIFIED
0	1	2	3	4			0	1	2	3	4			0	1	2	3	4			0	1	2	3	4			0	1	2	3	4
0.0469475	0.0447868	0.0544992	0.116822	0.278845			0.00443105	0.00663529	0.00257466	0.00722948	0.0200153			0.0158085	0.0210841	0.00876716	0.0162884	0.009486			0.00156052	0.00151586	0.00137127	0.000489746	0			0.0946108	0.0852911	0.0875458	0.0567684	0.018887
0.0374162	0.0459313	0.0404367	0.0876642	0.1958			0.00193838	0.00367035	0.00457832	0.00716118	0.00772557			0.00993136	0.0143895	0.0172227	0.0159342	0.0122845			0.000520603	0.00133669	0.00214944	0.001429	0.000484445			0.0945833	0.0999399	0.0836513	0.0555291	0.0367908
0.0480798	0.0504112	0.0472319	0.095502	0.187772			0.00435907	0.00489291	0.00365369	0.00903462	0.0140702			0.0172103	0.0188633	0.0144914	0.0219375	0.0215351			0.000890675	0.00272492	0.00128908	0.00135113	0.000915397			0.106034	0.0882204	0.0879249	0.0620142	0.0507119
0.0521222	0.0454173	0.0413891	0.0698545				0.00574446	0.00556576	0.00437271	0.0059121				0.0191459	0.0225365	0.0194979	0.0187611				0.00159404	0.00208504	0.00115644	0.00152189				0.0857912	0.0962759	0.0904123	0.0670495
0.0366945							0.00165722							0.0063021							0.00190462							0.0888931
0.0342179							0.000792129							0.00397798							0.000449384							0.10615
0.03181							0.00396652							0.0139921							0.00101912							0.112817
ANOVA
ACETYLATION							FORMYLATION							DIMETHYLATION							CROTONYLATION							UNMODIFIED
Source of Variation	SS	df	MS	F	P-value	F crit	Source of Variation	SS	df	MS	F	P-value	F crit	Source of Variation	SS	df	MS	F	P-value	F crit	Source of Variation	SS	df	MS	F	P-value	F crit	Source of Variation	SS	df	MS	F	P-value	F crit
Between Groups	0.0796061	4	0.0199015	50.2089	3.39631e-09	2.96471	Between Groups	0.00027017	4	6.75424e-05	10.707	0.000160492	2.96471	Between Groups	0.000159409	4	3.98524e-05	1.68618	0.199441	2.96471	Between Groups	3.94848e-06	4	9.8712e-07	3.5057	0.0291449	2.96471	Between Groups	0.0107049	4	0.00267623	33.4396	7.49822e-08	2.96471
Within Groups	0.00673836	17	0.000396374				Within Groups	0.00010724	17	6.30826e-06				Within Groups	0.000401789	17	2.36347e-05				Within Groups	4.78678e-06	17	2.81575e-07				Within Groups	0.00136054	17	8.00318e-05
Total	0.0863445	21					Total	0.00037741	21					Total	0.000561199	21					Total	8.73526e-06	21					Total	0.0120655	21
T-TEST
ACETYLATION							FORMYLATION							DIMETHYLATION							CROTONYLATION							UNMODIFIED
	1	2	3	4				1	2	3	4				1	2	3	4				1	2	3	4				1	2	3	4
0	0.208452	0.32506	0.000134751	8.64714e-06			0	0.0948919	0.606024	0.00350319	0.00205287			0	0.0601813	0.451712	0.0897296	0.619233			0	0.0620052	0.307894	0.853654	0.110451			0	0.321523	0.0644411	6.71318e-05	5.57639e-05
1		0.837193	0.00343876	0.000838418			1		0.119081	0.0534073	0.0354193			1		0.198	0.676555	0.252821			1		0.312962	0.118299	0.0201998			1		0.220183	0.000304907	0.0012449
2			0.00393292	0.000862028			2			0.00408699	0.0200628			2			0.275634	0.896667			2			0.40396	0.0311172			2			0.00010201	0.00121079
3				0.00504264			3				0.0837664			3				0.322665			3				0.0970068			3				0.030397
4							4							4							4							4

## Sheet: H4K12
VALUES
ACETYLATION							DIMETHYLATION							UNMODIFIED
0	1	2	3	4			0	1	2	3	4			0	1	2	3	4
0.236163	0.235666	0.249176	0.392083	0.617269			0.0075404	0.00628897	0.0120985	0.00393096	0			0.756296	0.758045	0.738726	0.603986	0.382731
0.1879	0.210467	0.216387	0.340066	0.47237			0.00669021	0.00552502	0.00960128	0.00786772	0.00539063			0.80541	0.784008	0.774012	0.652067	0.522239
0.20712	0.234694	0.227485	0.336877	0.472492			0.00604102	0.0104904	0.00747896	0.00734621	0.0063594			0.786839	0.754815	0.765036	0.655777	0.521149
0.243867	0.219854	0.192903	0.269976				0.00743117	0.0113036	0.00925299	0.00472237				0.748701	0.768842	0.797844	0.725302
0.193887							0.0165259							0.789587
0.170228							0.0115696							0.818202
0.167374							0.00769264							0.824933
ANOVA
ACETYLATION							DIMETHYLATION							UNMODIFIED
Source of Variation	SS	df	MS	F	P-value	F crit	Source of Variation	SS	df	MS	F	P-value	F crit	Source of Variation	SS	df	MS	F	P-value	F crit
Between Groups	0.255098	4	0.0637745	37.3809	3.25383e-08	2.96471	Between Groups	8.44905e-05	4	2.11226e-05	2.32158	0.0985106	2.96471	Between Groups	0.246252	4	0.061563	37.6883	3.05885e-08	2.96471
Within Groups	0.0290032	17	0.00170607				Within Groups	0.000154673	17	9.09839e-06				Within Groups	0.0277691	17	0.00163348
Total	0.284101	21					Total	0.000239163	21					Total	0.274021	21
T-TEST
ACETYLATION							DIMETHYLATION							UNMODIFIED
	1	2	3	4				1	2	3	4				1	2	3	4
0	0.163872	0.271646	0.00032033	1.33297e-05			0	0.76647	0.797089	0.16148	0.0755244			0	0.166814	0.254983	0.000344345	1.13491e-05
1		0.789622	0.00535393	0.000803629			1		0.514484	0.213365	0.119503			1		0.864173	0.00601417	0.00072592
2			0.006363	0.000912596			2			0.0363024	0.0361053			2			0.00758874	0.000860575
3				0.0138128			3				0.354911			3				0.0129702
4							4							4

## Sheet: H4K16
VALUES
ACETYLATION							FORMYLATION							UNMODIFIED
0	1	2	3	4			0	1	2	3	4			0	1	2	3	4
0.660259	0.667233	0.686415	0.782667	0.865256			0.0075404	0.00628897	0.0120985	0.00393096	0			0.3322	0.326478	0.301486	0.213402	0.134744
0.613297	0.63012	0.652198	0.740793	0.819651			0.00669021	0.00552502	0.00960128	0.00786772	0.00539063			0.380013	0.364355	0.338201	0.25134	0.174959
0.635987	0.644025	0.657011	0.735135	0.809024			0.00604102	0.0104904	0.00747896	0.00734621	0.0063594			0.357972	0.345484	0.33551	0.257519	0.184616
0.653055	0.651114	0.63922	0.692322				0.00743117	0.0113036	0.00925299	0.00472237				0.339514	0.337582	0.351527	0.302956
0.605374							0.0165259							0.3781
0.597417							0.0115696							0.391013
0.564292							0.00769264							0.428016
ANOVA
ACETYLATION							FORMYLATION							UNMODIFIED
Source of Variation	SS	df	MS	F	P-value	F crit	Source of Variation	SS	df	MS	F	P-value	F crit	Source of Variation	SS	df	MS	F	P-value	F crit
Between Groups	0.114266	4	0.0285666	33.2256	7.86498e-08	2.96471	Between Groups	8.44905e-05	4	2.11226e-05	2.32158	0.0985106	2.96471	Between Groups	0.108426	4	0.0271065	32.9044	8.4537e-08	2.96471
Within Groups	0.0146162	17	0.000859776				Within Groups	0.000154673	17	9.09839e-06				Within Groups	0.0140045	17	0.000823793
Total	0.128883	21					Total	0.000239163	21					Total	0.12243	21
T-TEST
ACETYLATION							FORMYLATION							UNMODIFIED
	1	2	3	4				1	2	3	4				1	2	3	4
0	0.137257	0.0602418	0.000400946	1.34596e-05			0	0.76647	0.797089	0.16148	0.0755244			0	0.137132	0.0546957	0.000417178	1.13743e-05
1		0.433257	0.00421708	0.00012202			1		0.514484	0.213365	0.119503			1		0.409743	0.00479401	9.69483e-05
2			0.00936065	0.000246828			2			0.0363024	0.0361053			2			0.0120521	0.000242099
3				0.0160059			3				0.354911			3				0.015022
4							4							4
